# Supplementary material for: Investigating the cecal microbiota of broilers raised in extensive and intensive production systems
Source: Microbiol Spectr. 2023 Sep 27;11(5):e02352-23. doi: 10.1128/spectrum.02352-23 (PMC10581045; doi:10.1128/spectrum.02352-23)
Supplement: Supplemental tables — Tables S1 to S7. [file spectrum.02352-23-s0002.xlsx]

## Sheet: TableS1. ASV_counts
Table S1. ASV counts and differential analysis results.
ASV	Phylum	Class	Order	Family	Genus	Species	Taxa	system	extensive	extensive	extensive	extensive	extensive	extensive	extensive	extensive	extensive	extensive	extensive	extensive	extensive	extensive	extensive	extensive	extensive	extensive	extensive	extensive	extensive	extensive	extensive	extensive	extensive	extensive	extensive	extensive	extensive	extensive	extensive	extensive	extensive	extensive	extensive	extensive	extensive	extensive	extensive	extensive	extensive
								sample_id	65c	66c	67c	68c	70c	M1	M10	M19	M2	M20	M21	M22	M23	M29	M3	M31	M32	M34	M35	M37	M4	M43	M45	M46	M47	M5	M51	M52	M53	M54	M55	M6	M61	M62	M63	M64	M65	M66	M67	M68	M69
								differential_analysis result
4abaa483334092f021534a979086baeb	Bacteroidetes	Bacteroidia	Bacteroidales	Bacteroidaceae	Bacteroides	Bacteroides dorei	Bacteroidetes Bacteroidia Bacteroidales Bacteroidaceae Bacteroides Bacteroides dorei	enriched in IPS	0	0	0	0	0	0	9	0	0	0	0	0	0	0	0	0	0	0	0	0	0	0	0	0	0	0	58	86	99	8	25	0	0	0	0	0	0	0	0	25	7
98fcc7e4135d41152d2db711de5c1255	Bacteroidetes	Bacteroidia	Bacteroidales	Bacteroidaceae	Bacteroides	Bacteroides uniformis	Bacteroidetes Bacteroidia Bacteroidales Bacteroidaceae Bacteroides Bacteroides uniformis	enriched in IPS	0	0	0	0	0	0	4	0	0	0	0	0	0	0	0	0	0	0	0	0	0	0	0	0	0	0	15	0	49	0	6	0	0	0	0	0	0	4	15	0	0
7440aa816171ce9e81d9b67d2dda61c6	Bacteroidetes	Bacteroidia	Bacteroidales	Bacteroidaceae	Bacteroides	Bacteroides thetaiotaomicron	Bacteroidetes Bacteroidia Bacteroidales Bacteroidaceae Bacteroides Bacteroides thetaiotaomicron	enriched in IPS	0	0	0	0	0	0	0	0	0	0	0	0	0	0	0	0	0	0	0	0	0	0	0	0	0	0	0	0	0	0	0	0	0	0	0	0	0	0	0	0	0
51f7c8ee44363f94d016d6907b20aced	Bacteroidetes	Bacteroidia	Bacteroidales	Bacteroidaceae	Bacteroides	NA	Bacteroidetes Bacteroidia Bacteroidales Bacteroidaceae Bacteroides NA	enriched in IPS	0	0	0	0	0	0	0	0	0	0	0	0	0	0	0	0	0	0	0	0	0	0	0	0	0	0	0	0	0	0	0	0	0	0	0	0	0	0	0	0	0
e2f633cae0ea9fd646cc6e90244bde4a	Firmicutes	Clostridia	Clostridiales	Clostridiales vadinBB60 group	uncultured Firmicutes bacterium	uncultured Firmicutes bacterium	Firmicutes Clostridia Clostridiales Clostridiales vadinBB60 group uncultured Firmicutes bacterium uncultured Firmicutes bacterium	enriched in IPS	0	0	0	8	0	0	0	56	0	0	2	0	48	5	0	0	0	0	0	0	0	0	0	0	0	3	0	0	0	0	1	0	0	0	0	0	0	0	0	0	0
31dcba2f0dda9f1af87432c95540616f	Firmicutes	Clostridia	Clostridiales	Clostridiales vadinBB60 group	uncultured bacterium	uncultured bacterium	Firmicutes Clostridia Clostridiales Clostridiales vadinBB60 group uncultured bacterium uncultured bacterium	enriched in IPS	0	0	0	0	0	3	0	0	0	0	0	0	0	0	6	0	0	0	0	0	0	0	0	0	0	6	0	0	0	0	9	0	0	0	0	0	0	0	0	0	0
8221701923ae3878d86b10c93b1b9819	Firmicutes	Clostridia	Clostridiales	Clostridiales vadinBB60 group	NA	NA	Firmicutes Clostridia Clostridiales Clostridiales vadinBB60 group NA NA	enriched in IPS	2	0	0	0	5	0	115	0	0	0	0	0	0	175	0	1	0	623	0	25	0	0	0	0	0	0	3	0	43	218	28	184	0	0	0	0	0	0	0	0	0
f02e46a4f449bf31e8a71570697f164c	Firmicutes	Clostridia	Clostridiales	Clostridiales vadinBB60 group	uncultured bacterium	uncultured bacterium	Firmicutes Clostridia Clostridiales Clostridiales vadinBB60 group uncultured bacterium uncultured bacterium	enriched in IPS	6	0	0	7	0	0	0	5	0	6	0	8	3	5	0	17	10	4	20	11	0	0	0	0	0	9	1	0	3	5	3	0	1	5	2	0	4	0	0	4	0
565f666237cad91d644cae446549d1c5	Firmicutes	Clostridia	Clostridiales	Ruminococcaceae	Ruminococcaceae UCG-010	uncultured bacterium	Firmicutes Clostridia Clostridiales Ruminococcaceae Ruminococcaceae UCG-010 uncultured bacterium	enriched in IPS	0	5	2	0	0	0	2	7	5	4	7	9	5	2	0	1	1	6	6	1	3	5	1	0	3	2	2	0	0	4	8	3	0	0	0	0	0	0	0	6	0
899dcd7df4399f0839074669e667b6e1	Firmicutes	Clostridia	Clostridiales	Ruminococcaceae	Ruminococcus 1	NA	Firmicutes Clostridia Clostridiales Ruminococcaceae Ruminococcus 1 NA	enriched in IPS	0	0	0	0	0	0	0	0	0	0	0	0	0	3	0	2	0	0	0	0	0	0	0	0	0	0	0	0	0	0	0	0	0	0	0	0	0	0	0	0	0
f75385b934f64a4f057cf699df616a51	Firmicutes	Clostridia	Clostridiales	Ruminococcaceae	Ruminococcus 1	NA	Firmicutes Clostridia Clostridiales Ruminococcaceae Ruminococcus 1 NA	enriched in IPS	0	0	0	0	0	0	0	12	0	8	4	10	13	5	0	6	3	0	0	7	0	0	0	0	0	0	0	0	0	1	6	1	0	0	0	0	0	0	0	0	0
da7c6f5a020591952f3cc87c27a1e0de	Firmicutes	Clostridia	Clostridiales	Ruminococcaceae	NA	NA	Firmicutes Clostridia Clostridiales Ruminococcaceae NA NA	enriched in IPS	1	6	0	5	8	1	9	0	1	0	0	0	0	0	0	0	0	2	0	0	0	9	6	11	0	0	0	0	0	24	0	3	0	0	0	0	0	0	0	0	0
1409ebfee6552146c8ac8116d6648a51	Firmicutes	Clostridia	Clostridiales	Ruminococcaceae	Ruminococcaceae UCG-009	uncultured bacterium	Firmicutes Clostridia Clostridiales Ruminococcaceae Ruminococcaceae UCG-009 uncultured bacterium	enriched in IPS	0	0	0	0	0	0	0	1	1	2	0	3	3	0	0	0	0	0	0	0	0	1	2	0	0	0	6	3	5	9	7	0	0	1	0	0	0	5	6	0	0
37e3e76a9313b66f69daf52600a5973b	Firmicutes	Clostridia	Clostridiales	Ruminococcaceae	Butyricicoccus	NA	Firmicutes Clostridia Clostridiales Ruminococcaceae Butyricicoccus NA	enriched in IPS	1	7	1	0	0	0	0	0	0	0	0	0	0	0	1	0	0	0	0	0	6	11	4	0	0	2	3	1	0	0	0	0	2	0	0	2	0	0	0	0	0
5f3e46a33a56b519966d16e6b693af1a	Firmicutes	Clostridia	Clostridiales	Ruminococcaceae	Butyricicoccus	Ambiguous_taxa	Firmicutes Clostridia Clostridiales Ruminococcaceae Butyricicoccus Ambiguous_taxa	enriched in IPS	0	0	0	0	0	0	0	0	0	0	0	0	0	0	0	0	0	0	0	0	0	0	0	0	0	0	0	0	0	0	0	0	0	0	0	0	0	0	0	0	0
6ece3bad1da43c3e4074a41b4b141867	Firmicutes	Clostridia	Clostridiales	Ruminococcaceae	Ruminiclostridium	uncultured bacterium	Firmicutes Clostridia Clostridiales Ruminococcaceae Ruminiclostridium uncultured bacterium	enriched in IPS	0	0	0	0	0	3	0	0	0	0	0	0	0	0	0	6	0	0	0	0	0	0	0	0	0	2	0	0	0	0	0	4	0	0	0	0	0	0	0	0	0
3634b7796fcaa311e3e967821d04b0c4	Firmicutes	Clostridia	Clostridiales	Ruminococcaceae	Ruminiclostridium	uncultured bacterium	Firmicutes Clostridia Clostridiales Ruminococcaceae Ruminiclostridium uncultured bacterium	enriched in IPS	0	0	0	0	0	0	0	5	0	0	0	0	0	2	0	0	0	0	0	0	3	0	0	0	0	0	0	8	4	0	0	0	0	0	0	0	6	8	0	0	0
3d1126ea5aac07deea43f1cac419e1e2	Firmicutes	Clostridia	Clostridiales	Ruminococcaceae	Ruminiclostridium	uncultured bacterium	Firmicutes Clostridia Clostridiales Ruminococcaceae Ruminiclostridium uncultured bacterium	enriched in IPS	8	0	0	6	13	0	23	16	0	1	0	9	16	5	0	12	6	42	8	20	0	0	0	0	0	0	0	0	2	12	19	2	0	0	0	0	0	0	0	15	4
9cc19d433c2afc5d80525abb71569b24	Firmicutes	Clostridia	Clostridiales	Ruminococcaceae	Ruminococcaceae UCG-005	Ambiguous_taxa	Firmicutes Clostridia Clostridiales Ruminococcaceae Ruminococcaceae UCG-005 Ambiguous_taxa	enriched in IPS	0	0	0	0	0	0	0	0	0	0	0	0	0	0	0	0	0	5	15	0	0	0	0	0	0	0	3	14	6	0	0	0	0	0	0	0	0	0	0	0	0
88bee99328ca017b90639b2bf3ac9be6	Firmicutes	Clostridia	Clostridiales	Ruminococcaceae	NA	NA	Firmicutes Clostridia Clostridiales Ruminococcaceae NA NA	enriched in IPS	1	0	0	0	0	0	0	2	0	1	0	5	2	0	0	0	1	0	0	0	0	0	0	0	0	0	26	20	18	16	20	0	0	0	0	0	0	1	0	3	0
1c88f502291c85d4e152cdd345d1871f	Firmicutes	Clostridia	Clostridiales	Ruminococcaceae	Oscillibacter	uncultured bacterium	Firmicutes Clostridia Clostridiales Ruminococcaceae Oscillibacter uncultured bacterium	enriched in IPS	0	5	19	0	0	0	7	0	0	0	0	8	5	6	10	2	2	40	0	47	3	0	0	0	0	1	17	8	14	6	22	14	0	0	0	0	0	0	0	0	11
f206fa860d6a0e4142ae8ca0518bd4de	Firmicutes	Clostridia	Clostridiales	Ruminococcaceae	Oscillibacter	uncultured organism	Firmicutes Clostridia Clostridiales Ruminococcaceae Oscillibacter uncultured organism	enriched in IPS	4	0	5	8	29	0	0	0	0	0	0	0	0	0	0	0	0	0	0	6	0	3	5	0	0	0	5	3	0	3	2	0	0	0	0	0	0	21	0	0	0
017c1cef2a2c48049fe743be8c3c6e67	Firmicutes	Clostridia	Clostridiales	Clostridiales vadinBB60 group	uncultured bacterium	uncultured bacterium	Firmicutes Clostridia Clostridiales Clostridiales vadinBB60 group uncultured bacterium uncultured bacterium	enriched in IPS	0	0	0	0	0	0	0	0	0	0	0	0	0	14	0	0	0	0	0	0	0	0	7	40	0	0	0	0	0	0	0	0	0	3	0	0	0	0	0	0	0
bd030f0d7eee3803bdfc09fbf1a3f654	Firmicutes	Clostridia	Clostridiales	Clostridiales vadinBB60 group	uncultured bacterium	uncultured bacterium	Firmicutes Clostridia Clostridiales Clostridiales vadinBB60 group uncultured bacterium uncultured bacterium	enriched in IPS	0	0	0	0	0	0	0	0	0	0	12	0	11	0	0	0	26	0	0	0	0	0	0	0	0	0	9	0	7	16	8	0	0	7	0	0	0	0	0	0	0
d3c0fbbdeedd7c0e0ab228aab7ca06f5	Firmicutes	Clostridia	Clostridiales	Clostridiales vadinBB60 group	uncultured bacterium	uncultured bacterium	Firmicutes Clostridia Clostridiales Clostridiales vadinBB60 group uncultured bacterium uncultured bacterium	enriched in IPS	0	0	0	0	0	0	0	0	0	0	0	0	1	8	0	0	0	9	0	11	0	8	0	11	5	0	0	0	0	0	0	0	0	0	0	0	0	0	0	0	0
8d05e9eb8d3855cbbe1361c5962b7535	Firmicutes	Clostridia	Clostridiales	Clostridiales vadinBB60 group	uncultured bacterium	uncultured bacterium	Firmicutes Clostridia Clostridiales Clostridiales vadinBB60 group uncultured bacterium uncultured bacterium	enriched in IPS	3	0	0	0	0	0	0	0	0	0	0	0	0	0	0	0	0	0	13	0	0	0	0	0	0	0	0	0	0	0	0	0	0	0	0	0	0	0	0	0	0
e55d0efcb1f254d66153ab175a6c55c0	Firmicutes	Clostridia	Clostridiales	Clostridiales vadinBB60 group	uncultured bacterium	uncultured bacterium	Firmicutes Clostridia Clostridiales Clostridiales vadinBB60 group uncultured bacterium uncultured bacterium	enriched in IPS	0	0	0	0	0	0	7	19	4	9	4	36	19	0	0	0	0	0	13	0	0	1	0	0	3	0	24	0	0	0	8	9	0	0	0	0	0	0	0	0	0
ed0e773da0128036f5c2dd24fb84f22c	Firmicutes	Clostridia	Clostridiales	Clostridiales vadinBB60 group	uncultured bacterium	uncultured bacterium	Firmicutes Clostridia Clostridiales Clostridiales vadinBB60 group uncultured bacterium uncultured bacterium	enriched in IPS	0	0	0	0	0	0	1	12	0	7	4	15	33	13	0	4	57	0	4	23	0	0	0	0	0	0	0	0	1	4	0	0	0	0	0	0	0	0	0	0	0
9a847de88c666ff08cf771699a55f220	Firmicutes	Clostridia	Clostridiales	Clostridiales vadinBB60 group	uncultured bacterium	uncultured bacterium	Firmicutes Clostridia Clostridiales Clostridiales vadinBB60 group uncultured bacterium uncultured bacterium	enriched in IPS	0	0	0	0	0	0	0	0	0	0	0	0	2	0	0	0	0	0	0	0	0	0	0	0	0	0	25	0	11	11	7	0	0	0	0	0	0	0	0	0	0
0425e35f6be7ea689cb672126179b9ba	Firmicutes	Clostridia	Clostridiales	Clostridiales vadinBB60 group	uncultured bacterium	uncultured bacterium	Firmicutes Clostridia Clostridiales Clostridiales vadinBB60 group uncultured bacterium uncultured bacterium	enriched in IPS	0	0	0	0	0	0	0	0	0	0	0	0	2	3	0	17	0	0	0	0	0	7	0	0	7	0	0	0	4	0	0	0	2	0	0	0	0	0	0	0	0
7722338f0a80edbdf414579d1c6f6129	Firmicutes	Clostridia	Clostridiales	Clostridiales vadinBB60 group	uncultured bacterium	uncultured bacterium	Firmicutes Clostridia Clostridiales Clostridiales vadinBB60 group uncultured bacterium uncultured bacterium	enriched in IPS	0	0	0	0	0	0	0	0	0	0	0	0	0	2	0	0	0	0	0	0	0	0	0	0	0	6	0	0	0	0	0	0	0	6	0	0	0	0	0	0	0
7bd7533108ca821406eeb33c2ad62c00	Firmicutes	Clostridia	Clostridiales	Clostridiales vadinBB60 group	uncultured bacterium	uncultured bacterium	Firmicutes Clostridia Clostridiales Clostridiales vadinBB60 group uncultured bacterium uncultured bacterium	enriched in IPS	0	0	0	0	0	0	0	0	0	0	0	0	0	0	0	0	0	0	0	0	0	0	0	0	0	3	0	4	0	8	0	0	0	0	0	0	0	0	0	0	0
1667bf727ec7f933a7e70d3c13396fc3	Proteobacteria	Alphaproteobacteria	Rhodospirillales	uncultured	Azospirillum sp. 47_25	Azospirillum sp. 47_25	Proteobacteria Alphaproteobacteria Rhodospirillales uncultured Azospirillum sp. 47_25 Azospirillum sp. 47_25	enriched in IPS	51	0	0	1	14	0	7	10	0	0	0	30	0	2	0	0	6	0	0	0	0	10	16	133	5	0	0	0	0	0	0	11	0	0	0	0	0	2	0	0	0
0de38635513b9e17220899cff8c9490b	Firmicutes	Clostridia	Clostridiales	Clostridiales vadinBB60 group	uncultured bacterium	uncultured bacterium	Firmicutes Clostridia Clostridiales Clostridiales vadinBB60 group uncultured bacterium uncultured bacterium	enriched in IPS	0	0	0	0	0	0	0	0	0	0	0	0	0	1	0	3	0	0	0	0	0	0	0	0	0	0	5	6	3	1	1	0	0	0	0	0	0	5	4	3	0
e14873c10af4c3fb7a068f0d96a98f23	Firmicutes	Clostridia	Clostridiales	Christensenellaceae	Christensenellaceae R-7 group	NA	Firmicutes Clostridia Clostridiales Christensenellaceae Christensenellaceae R-7 group NA	enriched in IPS	1	6	0	5	0	0	0	6	0	1	0	3	0	0	0	0	9	5	0	0	2	0	2	0	0	0	0	0	0	2	4	0	0	0	0	0	0	0	0	2	0
ec405ac2cad49b53a817bde5e30d8d0c	Firmicutes	Erysipelotrichia	Erysipelotrichales	Erysipelotrichaceae	uncultured	NA	Firmicutes Erysipelotrichia Erysipelotrichales Erysipelotrichaceae uncultured NA	enriched in IPS	0	0	3	0	1	0	13	30	0	20	10	17	52	1	0	2	0	0	0	0	0	0	1	0	0	0	9	6	10	3	17	6	0	0	0	0	0	0	0	11	7
4d539086e7a31168c562feef200f5d6c	Firmicutes	Erysipelotrichia	Erysipelotrichales	Erysipelotrichaceae	Erysipelatoclostridium	Ambiguous_taxa	Firmicutes Erysipelotrichia Erysipelotrichales Erysipelotrichaceae Erysipelatoclostridium Ambiguous_taxa	enriched in IPS	0	0	0	2	0	0	3	0	4	35	13	36	8	1	0	4	0	6	0	0	0	0	0	0	6	2	0	0	2	0	9	3	0	2	0	0	0	0	0	5	9
4b92df24728a200dd0bdf03324b0cdac	Firmicutes	Erysipelotrichia	Erysipelotrichales	Erysipelotrichaceae	Erysipelatoclostridium	Ambiguous_taxa	Firmicutes Erysipelotrichia Erysipelotrichales Erysipelotrichaceae Erysipelatoclostridium Ambiguous_taxa	enriched in IPS	6	0	0	30	2	0	2	5	4	11	0	9	9	3	0	1	0	24	0	0	2	0	0	6	0	8	0	0	0	0	0	8	0	0	0	0	0	0	0	5	0
84d3aa3cef3eefd518d6d396b065a951	Firmicutes	Erysipelotrichia	Erysipelotrichales	Erysipelotrichaceae	Erysipelatoclostridium	NA	Firmicutes Erysipelotrichia Erysipelotrichales Erysipelotrichaceae Erysipelatoclostridium NA	enriched in IPS	5	0	0	7	0	0	2	20	0	8	3	7	10	3	0	3	10	12	29	47	0	20	1	0	0	0	0	0	0	0	0	10	0	0	0	0	0	0	0	2	0
ed5a4907b05dc4f698d2fab2c75aba24	Tenericutes	Mollicutes	Mollicutes RF39	Ambiguous_taxa	Ambiguous_taxa	Ambiguous_taxa	Tenericutes Mollicutes Mollicutes RF39 Ambiguous_taxa Ambiguous_taxa Ambiguous_taxa	enriched in IPS	0	0	0	0	0	0	0	0	0	0	0	0	0	0	0	0	0	7	0	7	0	0	0	0	0	0	0	0	0	0	0	0	0	0	0	0	0	0	0	0	0
ea71fbd003e568746076319c7272ef51	Firmicutes	Clostridia	Clostridiales	Family XIII	Family XIII AD3011 group	NA	Firmicutes Clostridia Clostridiales Family XIII Family XIII AD3011 group NA	enriched in IPS	0	0	2	0	4	2	0	0	2	0	1	0	2	2	0	0	0	0	0	0	2	0	0	0	0	0	0	0	0	0	0	0	0	0	0	0	0	0	0	2	0
39d3a9248242921d54064db2b8d3c655	Firmicutes	Erysipelotrichia	Erysipelotrichales	Erysipelotrichaceae	uncultured	Ambiguous_taxa	Firmicutes Erysipelotrichia Erysipelotrichales Erysipelotrichaceae uncultured Ambiguous_taxa	enriched in IPS	1	19	0	0	0	1	3	0	6	0	0	2	0	4	0	5	9	4	10	0	7	11	8	18	0	1	0	0	0	0	0	0	0	0	0	0	0	2	0	4	0
d4d110e5c6a9b18a1c28f2a429294c57	Tenericutes	Mollicutes	Anaeroplasmatales	Anaeroplasmataceae	Anaeroplasma	uncultured bacterium	Tenericutes Mollicutes Anaeroplasmatales Anaeroplasmataceae Anaeroplasma uncultured bacterium	enriched in IPS	0	0	0	0	0	0	0	0	0	0	0	0	0	0	0	0	0	0	0	0	0	0	0	0	0	0	0	0	0	0	0	0	0	0	0	0	0	0	0	0	0
d515519d68d553e7365cd4f8ba5ce581	Firmicutes	Bacilli	Bacillales	Bacillaceae	Bacillus	NA	Firmicutes Bacilli Bacillales Bacillaceae Bacillus NA	enriched in IPS	30	0	0	12	0	0	0	0	0	5	0	0	0	0	0	0	0	0	0	2	0	0	0	0	0	0	0	0	0	5	0	0	0	0	0	0	0	0	0	0	0
f14141d03c23f3658014090c72c23866	Firmicutes	Bacilli	Lactobacillales	Lactobacillaceae	Lactobacillus	NA	Firmicutes Bacilli Lactobacillales Lactobacillaceae Lactobacillus NA	enriched in IPS	4	128	23	44	31	0	34	6	4	0	1	8	2	6	0	7	14	10	103	58	15	3	0	0	14	0	4	4	1	0	1	19	0	0	0	0	0	8	0	27	50
e064f5786eb215ae132653239c1d3e93	Actinobacteria	Coriobacteriia	Coriobacteriales	Eggerthellaceae	CHKCI002	Ambiguous_taxa	Actinobacteria Coriobacteriia Coriobacteriales Eggerthellaceae CHKCI002 Ambiguous_taxa	enriched in IPS	0	0	0	0	0	0	0	0	0	0	0	0	1	0	0	0	0	0	4	0	0	0	0	0	0	0	0	0	2	0	1	0	0	0	0	0	0	0	0	0	0
d294afbdfe8e32d772413bcae59257b7	Epsilonbacteraeota	Campylobacteria	Campylobacterales	Campylobacteraceae	Campylobacter	Campylobacter jejuni	Epsilonbacteraeota Campylobacteria Campylobacterales Campylobacteraceae Campylobacter Campylobacter jejuni	enriched in IPS	0	33	7	1	0	0	0	0	0	0	0	0	0	0	0	0	0	0	0	0	0	0	0	0	0	0	0	0	0	0	0	0	1	0	0	0	0	0	0	0	0
b8920d08746c81c9f86f2cdcf65ef81d	Proteobacteria	Deltaproteobacteria	Desulfovibrionales	Desulfovibrionaceae	uncultured	Ambiguous_taxa	Proteobacteria Deltaproteobacteria Desulfovibrionales Desulfovibrionaceae uncultured Ambiguous_taxa	enriched in IPS	0	0	0	0	0	0	0	0	0	0	0	0	0	0	0	0	0	0	0	0	0	0	0	0	0	0	0	3	5	0	0	0	0	0	0	0	0	0	0	0	0
47f3d645d96038371757074de1d8fb8d	Bacteroidetes	Bacteroidia	Bacteroidales	Bacteroidaceae	Bacteroides	Bacteroides fragilis	Bacteroidetes Bacteroidia Bacteroidales Bacteroidaceae Bacteroides Bacteroides fragilis	enriched in IPS	0	0	0	0	0	0	0	598	0	99	73	7	584	0	0	1	0	0	0	0	0	0	0	0	0	0	7	1	31	28	0	0	0	0	0	0	0	0	0	0	0
ffc36e27c82042664a16bcd4d380b286	Proteobacteria	Gammaproteobacteria	Enterobacteriales	Enterobacteriaceae	Escherichia-Shigella	NA	Proteobacteria Gammaproteobacteria Enterobacteriales Enterobacteriaceae Escherichia-Shigella NA	enriched in IPS	6	2	2	3	0	0	0	20	7	42	52	0	75	4	1	1	7	11	93	122	0	10	31	22	4	1	97	5	45	75	51	0	0	8	0	0	3	7	2	0	21
e2f6a531bc64c892b56a06d2aed991f7	Proteobacteria	Gammaproteobacteria	Enterobacteriales	Enterobacteriaceae	Escherichia-Shigella	NA	Proteobacteria Gammaproteobacteria Enterobacteriales Enterobacteriaceae Escherichia-Shigella NA	enriched in IPS	0	0	0	0	0	0	0	0	0	15	0	0	0	0	0	0	0	0	0	21	0	0	0	0	0	0	0	0	0	13	0	0	0	0	0	0	0	0	0	0	0
0eba8f264a0b2e2b05f420e9340ddc20	Firmicutes	Clostridia	Clostridiales	Ruminococcaceae	Ruminococcaceae UCG-014	uncultured bacterium	Firmicutes Clostridia Clostridiales Ruminococcaceae Ruminococcaceae UCG-014 uncultured bacterium	enriched in IPS	0	0	0	0	0	0	0	2	0	0	0	0	2	0	0	0	0	0	134	0	0	0	0	0	0	0	0	0	0	0	0	0	0	0	0	0	0	0	0	0	0
5c2baf6eb1b79abc93284ebdc6997450	Firmicutes	Clostridia	Clostridiales	Ruminococcaceae	Ruminococcaceae UCG-014	NA	Firmicutes Clostridia Clostridiales Ruminococcaceae Ruminococcaceae UCG-014 NA	enriched in IPS	0	0	0	0	0	0	0	0	0	0	1	0	0	1	0	0	9	0	0	13	0	0	0	0	0	0	4	6	8	1	8	0	0	0	0	0	0	0	0	0	0
b47e4d6808d62679896c8827e9824de4	Firmicutes	Clostridia	Clostridiales	Ruminococcaceae	Ruminococcaceae UCG-014	uncultured bacterium	Firmicutes Clostridia Clostridiales Ruminococcaceae Ruminococcaceae UCG-014 uncultured bacterium	enriched in IPS	0	0	0	0	0	0	0	16	0	0	3	14	2	0	0	0	0	11	21	16	0	0	0	0	0	0	18	8	16	30	7	0	0	0	0	0	0	0	0	11	0
e0a2ce86268fdba980d32b778d5dd4a8	Firmicutes	Clostridia	Clostridiales	Ruminococcaceae	Ruminococcaceae UCG-014	uncultured bacterium	Firmicutes Clostridia Clostridiales Ruminococcaceae Ruminococcaceae UCG-014 uncultured bacterium	enriched in IPS	0	0	0	0	0	0	0	0	0	0	5	0	20	1	0	0	0	0	0	12	0	0	0	0	0	0	0	0	0	0	0	0	0	0	0	0	0	0	0	0	0
1a5b05e574d6df84f1c85d953ab05c71	Firmicutes	Clostridia	Clostridiales	Ruminococcaceae	Ruminococcaceae UCG-014	NA	Firmicutes Clostridia Clostridiales Ruminococcaceae Ruminococcaceae UCG-014 NA	enriched in IPS	0	0	0	0	0	0	0	0	0	0	0	0	0	1	0	2	0	0	0	0	0	0	0	0	0	0	0	0	0	0	2	0	0	0	0	0	0	0	0	0	0
d9cba424e7ea2c512e0b5bf9cfde41d1	Firmicutes	Clostridia	Clostridiales	Ruminococcaceae	Ruminococcaceae UCG-014	NA	Firmicutes Clostridia Clostridiales Ruminococcaceae Ruminococcaceae UCG-014 NA	enriched in IPS	0	0	0	0	0	0	0	0	0	0	0	0	0	7	0	0	6	0	0	0	0	0	0	0	0	0	0	0	0	0	0	0	5	0	0	0	0	0	0	0	0
1819e3ce30766083de0db361bbb475d7	Firmicutes	Clostridia	Clostridiales	Ruminococcaceae	Ruminococcaceae UCG-014	NA	Firmicutes Clostridia Clostridiales Ruminococcaceae Ruminococcaceae UCG-014 NA	enriched in IPS	0	0	0	0	0	0	0	0	2	1	0	0	5	0	0	0	0	0	0	0	0	0	0	0	0	0	0	0	0	3	0	0	2	2	0	0	2	18	0	4	0
42d41eb7c5f6e38c9299743093689312	Firmicutes	Clostridia	Clostridiales	Ruminococcaceae	Ruminococcaceae UCG-014	NA	Firmicutes Clostridia Clostridiales Ruminococcaceae Ruminococcaceae UCG-014 NA	enriched in IPS	2	4	0	0	0	0	0	0	0	0	0	0	13	2	0	0	7	19	0	28	0	7	0	0	0	0	11	0	0	4	7	0	0	0	0	0	3	13	52	1	0
3b26379e070aad8dcf6902f8f617aab5	Firmicutes	Clostridia	Clostridiales	Ruminococcaceae	Ruminococcaceae UCG-014	NA	Firmicutes Clostridia Clostridiales Ruminococcaceae Ruminococcaceae UCG-014 NA	enriched in IPS	0	0	0	2	0	0	0	0	0	0	0	0	1	0	0	0	0	0	0	0	0	0	0	2	0	0	0	0	0	2	7	0	0	0	0	0	0	0	0	0	0
752979510eaa5e64318d664d7ed372fc	Firmicutes	Clostridia	Clostridiales	Ruminococcaceae	Ruminococcaceae UCG-014	uncultured bacterium	Firmicutes Clostridia Clostridiales Ruminococcaceae Ruminococcaceae UCG-014 uncultured bacterium	enriched in IPS	0	0	0	0	0	0	0	0	0	0	0	0	1	2	0	4	0	0	0	0	0	0	0	0	0	0	0	0	0	0	0	11	0	0	0	0	0	0	0	0	0
794a4c4737599a3a2dec279e4ef64962	Firmicutes	Clostridia	Clostridiales	Ruminococcaceae	Ruminococcaceae UCG-014	NA	Firmicutes Clostridia Clostridiales Ruminococcaceae Ruminococcaceae UCG-014 NA	enriched in IPS	0	0	0	0	0	0	0	0	0	0	0	0	2	0	0	0	0	0	0	0	0	0	0	0	0	0	2	0	4	4	3	0	0	0	0	0	0	0	0	0	0
68f7a94df8f4fce073fe4f0cb3dff64c	Firmicutes	Clostridia	Clostridiales	Ruminococcaceae	Ruminococcaceae UCG-014	uncultured bacterium	Firmicutes Clostridia Clostridiales Ruminococcaceae Ruminococcaceae UCG-014 uncultured bacterium	enriched in IPS	0	1	0	0	0	1	0	0	8	0	0	0	0	0	0	0	0	0	3	0	5	0	55	0	2	2	20	2	26	35	35	0	0	0	0	0	11	19	0	4	0
7cddd4fa71c285060e6cb0c768188ba1	Firmicutes	Clostridia	Clostridiales	Ruminococcaceae	Ruminococcaceae UCG-014	uncultured bacterium	Firmicutes Clostridia Clostridiales Ruminococcaceae Ruminococcaceae UCG-014 uncultured bacterium	enriched in IPS	0	0	0	0	0	0	0	0	0	0	0	0	0	4	0	0	0	0	0	0	0	0	0	0	0	0	1	0	0	7	0	2	4	0	0	0	0	0	0	0	0
b072d58db4c45f8cfec8540a668c44fa	Firmicutes	Clostridia	Clostridiales	Ruminococcaceae	Ruminococcaceae UCG-014	NA	Firmicutes Clostridia Clostridiales Ruminococcaceae Ruminococcaceae UCG-014 NA	enriched in IPS	0	0	0	7	0	0	0	0	3	5	0	0	3	0	0	0	0	0	7	0	0	0	0	0	0	0	0	0	1	0	0	0	0	0	0	0	0	0	0	0	0
308ae41927b3a61c73e1e916b14343eb	Firmicutes	Clostridia	Clostridiales	Ruminococcaceae	Ruminococcaceae UCG-014	NA	Firmicutes Clostridia Clostridiales Ruminococcaceae Ruminococcaceae UCG-014 NA	enriched in IPS	0	5	0	0	0	0	0	0	6	0	0	0	0	0	0	0	0	0	15	21	0	0	0	0	0	0	0	0	0	0	0	0	3	0	0	0	0	0	0	0	0
1d0db7d91a5182c68c24a54e083440c8	Firmicutes	Clostridia	Clostridiales	Ruminococcaceae	Ruminococcaceae UCG-014	NA	Firmicutes Clostridia Clostridiales Ruminococcaceae Ruminococcaceae UCG-014 NA	enriched in IPS	0	0	0	0	0	0	0	0	0	0	0	0	2	0	0	0	0	0	0	0	0	0	0	0	0	0	0	0	0	0	0	0	0	0	0	0	0	0	0	83	0
9792902b7a85f19e1dbc568c6489fd54	Firmicutes	Clostridia	Clostridiales	Ruminococcaceae	Ruminococcaceae UCG-014	NA	Firmicutes Clostridia Clostridiales Ruminococcaceae Ruminococcaceae UCG-014 NA	enriched in IPS	0	0	0	0	0	0	0	0	2	0	0	0	0	0	0	1	0	0	0	0	8	0	0	0	0	0	0	0	0	0	1	0	0	0	0	0	0	0	0	0	0
21a98442f4f24ef0f4220ceeefe74928	Firmicutes	Clostridia	Clostridiales	Ruminococcaceae	Ruminococcaceae UCG-014	NA	Firmicutes Clostridia Clostridiales Ruminococcaceae Ruminococcaceae UCG-014 NA	enriched in IPS	0	0	0	2	0	0	0	11	0	39	12	13	28	0	0	0	20	0	0	0	0	0	0	0	0	0	0	0	0	0	6	0	0	0	0	0	0	0	0	0	0
68de66861cac75b2e17aabdabe858495	Firmicutes	Clostridia	Clostridiales	Ruminococcaceae	Ruminococcaceae UCG-014	NA	Firmicutes Clostridia Clostridiales Ruminococcaceae Ruminococcaceae UCG-014 NA	enriched in IPS	0	0	0	0	0	0	0	0	0	0	0	0	0	0	0	0	0	0	0	0	0	0	0	0	0	0	13	5	62	0	4	0	0	0	0	0	0	0	0	0	0
3bfe74b0cc1bfd91ec56e05280f7a3db	Firmicutes	Clostridia	Clostridiales	Ruminococcaceae	Ruminococcaceae UCG-014	uncultured bacterium	Firmicutes Clostridia Clostridiales Ruminococcaceae Ruminococcaceae UCG-014 uncultured bacterium	enriched in IPS	0	0	0	0	0	0	0	0	0	2	0	0	0	0	0	0	0	9	0	0	0	0	0	0	0	0	0	0	0	0	0	0	0	0	0	0	0	0	0	0	0
ed76a45050933bf720100e9bdb003513	Firmicutes	Clostridia	Clostridiales	Ruminococcaceae	Ruminococcaceae UCG-014	uncultured bacterium	Firmicutes Clostridia Clostridiales Ruminococcaceae Ruminococcaceae UCG-014 uncultured bacterium	enriched in IPS	0	0	0	0	0	0	0	0	0	1	0	7	9	0	0	0	0	0	0	0	0	0	0	0	0	0	0	0	0	0	0	0	2	0	0	0	0	0	0	0	0
0f04d1fde6266f4b15d60d7b78b965e7	Firmicutes	Clostridia	Clostridiales	Clostridiales vadinBB60 group	uncultured bacterium	uncultured bacterium	Firmicutes Clostridia Clostridiales Clostridiales vadinBB60 group uncultured bacterium uncultured bacterium	enriched in IPS	0	0	0	0	0	0	0	8	1	0	0	0	0	0	0	0	0	0	0	11	0	19	0	0	25	7	0	0	0	0	10	0	0	0	0	0	0	4	0	6	0
c89ee4d3f26f1f5a13ef963aab84fa14	Firmicutes	Clostridia	Clostridiales	Clostridiales vadinBB60 group	gut metagenome	gut metagenome	Firmicutes Clostridia Clostridiales Clostridiales vadinBB60 group gut metagenome gut metagenome	enriched in IPS	12	0	0	3	1	2	0	7	4	1	4	0	15	2	0	0	0	0	0	0	4	13	0	18	2	1	0	0	0	0	0	9	0	0	0	0	0	0	0	0	0
fff9859375b6b56aa564a2045c12af3d	Firmicutes	Clostridia	Clostridiales	Clostridiales vadinBB60 group	gut metagenome	gut metagenome	Firmicutes Clostridia Clostridiales Clostridiales vadinBB60 group gut metagenome gut metagenome	enriched in IPS	7	16	4	6	3	0	3	10	0	2	0	0	4	0	1	2	1	12	21	21	0	12	0	0	0	2	0	2	3	6	8	0	0	0	0	0	0	0	0	2	4
251ed874bd7e43da53012bcf11b90a5c	Firmicutes	Clostridia	Clostridiales	Clostridiales vadinBB60 group	uncultured bacterium	uncultured bacterium	Firmicutes Clostridia Clostridiales Clostridiales vadinBB60 group uncultured bacterium uncultured bacterium	enriched in IPS	1	0	0	0	0	4	0	0	4	0	0	0	4	0	0	5	0	6	0	0	8	0	0	0	0	0	3	0	2	5	5	0	3	0	0	0	0	0	0	1	0
297658591c5925ea5ad2531cdaca491e	Firmicutes	Clostridia	Clostridiales	Clostridiales vadinBB60 group	uncultured bacterium	uncultured bacterium	Firmicutes Clostridia Clostridiales Clostridiales vadinBB60 group uncultured bacterium uncultured bacterium	enriched in IPS	0	0	0	0	0	0	0	9	0	0	0	0	17	0	0	6	0	0	0	0	1	1	5	12	10	0	29	6	44	20	34	0	42	10	4	15	0	0	0	0	0
6bab2ef7a58689e6e411462b0b1337e9	Firmicutes	Clostridia	Clostridiales	Clostridiales vadinBB60 group	uncultured bacterium	uncultured bacterium	Firmicutes Clostridia Clostridiales Clostridiales vadinBB60 group uncultured bacterium uncultured bacterium	enriched in IPS	0	0	0	0	0	10	16	0	0	0	3	0	41	18	0	15	16	8	0	0	0	2	20	0	0	0	19	3	8	18	72	4	8	0	0	30	0	4	0	7	0
980963b3b0b4b06fdc058ab71545f1bd	Firmicutes	Clostridia	Clostridiales	Clostridiales vadinBB60 group	uncultured bacterium	uncultured bacterium	Firmicutes Clostridia Clostridiales Clostridiales vadinBB60 group uncultured bacterium uncultured bacterium	enriched in IPS	0	2	9	0	4	0	0	0	0	0	0	0	0	0	0	0	0	0	0	0	8	8	0	39	6	0	0	0	2	0	2	0	0	0	0	0	0	0	0	0	0
90ec096efe9e33a4ba5811b25c286ac1	Firmicutes	Clostridia	Clostridiales	Clostridiales vadinBB60 group	uncultured bacterium	uncultured bacterium	Firmicutes Clostridia Clostridiales Clostridiales vadinBB60 group uncultured bacterium uncultured bacterium	enriched in IPS	27	17	113	12	23	7	3	0	0	12	0	9	5	0	10	0	6	0	112	35	0	0	0	0	0	0	0	5	6	0	16	8	0	0	0	0	2	0	0	4	0
255bf2449e90c94e0f9980708b05d1c8	Firmicutes	Clostridia	Clostridiales	Clostridiales vadinBB60 group	NA	NA	Firmicutes Clostridia Clostridiales Clostridiales vadinBB60 group NA NA	enriched in IPS	0	0	0	0	5	5	18	0	1	9	0	7	9	18	0	8	32	0	0	0	0	0	0	0	0	2	4	0	9	11	9	156	0	0	0	0	0	0	0	4	0
c73c26f6216db35fb65c8c77ba45127f	Firmicutes	Clostridia	Clostridiales	Clostridiales vadinBB60 group	uncultured bacterium	uncultured bacterium	Firmicutes Clostridia Clostridiales Clostridiales vadinBB60 group uncultured bacterium uncultured bacterium	enriched in IPS	0	0	0	0	0	0	0	0	0	0	0	1	0	0	0	0	0	0	0	0	0	3	0	24	3	0	0	0	3	0	27	10	0	0	0	0	0	0	0	0	0
ae7cca136809591ee4aaa77b7ff82711	Firmicutes	Clostridia	Clostridiales	Clostridiales vadinBB60 group	uncultured bacterium	uncultured bacterium	Firmicutes Clostridia Clostridiales Clostridiales vadinBB60 group uncultured bacterium uncultured bacterium	enriched in IPS	0	0	0	0	0	0	29	0	0	0	0	0	0	3	0	18	40	184	0	10	0	0	0	0	0	0	0	0	0	1	0	67	0	0	0	0	0	0	0	0	0
e9b904c6ab03627f78283dceddffc303	Firmicutes	Clostridia	Clostridiales	Lachnospiraceae	Lachnospiraceae UCG-010	uncultured bacterium	Firmicutes Clostridia Clostridiales Lachnospiraceae Lachnospiraceae UCG-010 uncultured bacterium	enriched in IPS	3	0	0	1	0	0	0	0	0	0	0	0	1	6	0	1	0	0	6	0	0	0	0	0	0	0	4	3	1	4	3	0	0	0	0	0	0	1	0	0	0
a1a8cfe41c52bcd94494d4e1bb91d0ff	Firmicutes	Clostridia	Clostridiales	Lachnospiraceae	NA	NA	Firmicutes Clostridia Clostridiales Lachnospiraceae NA NA	enriched in IPS	0	4	1	0	3	0	0	0	0	0	0	0	0	0	0	0	0	0	0	0	0	0	0	0	0	0	0	0	0	0	1	0	0	0	0	0	0	0	0	0	3
730d7ab463ba275f690b6771b3fd20db	Firmicutes	Clostridia	Clostridiales	Defluviitaleaceae	Defluviitaleaceae UCG-011	uncultured bacterium	Firmicutes Clostridia Clostridiales Defluviitaleaceae Defluviitaleaceae UCG-011 uncultured bacterium	enriched in IPS	0	0	0	0	0	0	0	0	0	1	0	0	1	0	0	0	0	0	0	2	0	2	0	1	2	0	0	0	1	1	0	0	0	0	0	4	0	0	4	1	5
24ee5f1e918c1e9a6a5d669814e28340	Firmicutes	Clostridia	Clostridiales	Defluviitaleaceae	Defluviitaleaceae UCG-011	uncultured bacterium	Firmicutes Clostridia Clostridiales Defluviitaleaceae Defluviitaleaceae UCG-011 uncultured bacterium	enriched in IPS	0	0	0	0	0	0	0	0	0	0	0	0	0	0	0	5	3	1	3	2	0	0	0	0	0	0	0	9	0	0	2	0	0	0	0	0	0	0	0	2	0
eccb98a9114be3dd20d5c23110759103	Firmicutes	Clostridia	Clostridiales	Ruminococcaceae	Faecalibacterium	uncultured bacterium	Firmicutes Clostridia Clostridiales Ruminococcaceae Faecalibacterium uncultured bacterium	enriched in IPS	0	0	0	0	0	7	14	17	0	31	0	20	26	0	12	0	18	53	122	0	17	0	14	0	0	0	8	7	19	82	12	4	0	0	24	22	10	29	33	44	31
62ff2ef68c583b5f7591b3c8750822ba	Firmicutes	Clostridia	Clostridiales	Ruminococcaceae	Faecalibacterium	uncultured bacterium	Firmicutes Clostridia Clostridiales Ruminococcaceae Faecalibacterium uncultured bacterium	enriched in IPS	17	43	0	0	10	130	0	0	61	0	0	0	7	66	84	60	40	0	0	0	88	0	0	0	0	169	31	7	70	67	210	0	112	21	0	10	9	0	0	195	0
8dad7a9f3d3921cb267f5a1e3ab40b11	Firmicutes	Clostridia	Clostridiales	Ruminococcaceae	Faecalibacterium	uncultured bacterium	Firmicutes Clostridia Clostridiales Ruminococcaceae Faecalibacterium uncultured bacterium	enriched in IPS	0	0	0	0	0	0	0	0	0	0	0	0	2	0	0	0	1	0	0	0	1	0	0	0	0	0	0	0	0	1	4	0	0	0	0	0	0	0	0	0	0
49fea6abb7ab54042707ced7d2b15bde	Firmicutes	Clostridia	Clostridiales	Ruminococcaceae	Faecalibacterium	uncultured bacterium	Firmicutes Clostridia Clostridiales Ruminococcaceae Faecalibacterium uncultured bacterium	enriched in IPS	11	21	0	0	0	31	0	0	25	0	0	0	0	66	25	36	18	0	0	0	34	0	0	0	0	44	0	0	20	29	148	0	0	0	0	0	0	0	0	0	0
b722d5400bd3a34ae4dfee24c9a81860	Firmicutes	Clostridia	Clostridiales	Ruminococcaceae	Fournierella	NA	Firmicutes Clostridia Clostridiales Ruminococcaceae Fournierella NA	enriched in IPS	0	1	0	1	6	0	0	0	0	1	7	4	0	0	0	0	0	0	0	0	0	0	0	0	0	0	0	4	0	0	0	0	0	0	0	0	0	0	0	0	0
ab87e877971b5dd52ce8d76a5647bdd3	Firmicutes	Clostridia	Clostridiales	Ruminococcaceae	NA	NA	Firmicutes Clostridia Clostridiales Ruminococcaceae NA NA	enriched in IPS	0	0	0	0	0	0	0	0	4	0	0	0	0	0	0	0	0	0	0	0	0	0	0	0	0	0	0	3	2	2	3	0	0	0	0	0	0	0	0	0	0
7cf07b4004350bded4377afe1d9e10bf	Firmicutes	Clostridia	Clostridiales	Ruminococcaceae	Fournierella	uncultured organism	Firmicutes Clostridia Clostridiales Ruminococcaceae Fournierella uncultured organism	enriched in IPS	0	0	0	0	0	0	0	0	0	0	0	0	0	1	0	0	0	2	0	0	0	0	0	0	0	0	2	0	2	0	2	0	1	0	0	0	0	3	0	0	0
c1cf5e11e0501a75e640b31b9c566747	Firmicutes	Clostridia	Clostridiales	Ruminococcaceae	uncultured	Anaerofilum sp. Marseille-P3374	Firmicutes Clostridia Clostridiales Ruminococcaceae uncultured Anaerofilum sp. Marseille-P3374	enriched in IPS	0	0	0	0	0	0	0	0	0	0	0	0	0	0	0	0	0	0	0	0	0	0	0	0	0	0	0	0	0	0	0	0	0	0	0	0	0	0	0	0	0
b05d4a2ca4de197f32c7ca7a428f5396	Firmicutes	Clostridia	Clostridiales	Ruminococcaceae	Anaerofilum	uncultured bacterium	Firmicutes Clostridia Clostridiales Ruminococcaceae Anaerofilum uncultured bacterium	enriched in IPS	0	0	0	0	0	0	0	0	0	0	0	0	0	0	0	0	0	0	0	0	0	0	0	0	0	0	0	0	0	0	0	0	0	0	0	0	0	0	0	0	0
0e7d3e385205938a3696d376c04a870a	Firmicutes	Clostridia	Clostridiales	Ruminococcaceae	Anaerotruncus	uncultured organism	Firmicutes Clostridia Clostridiales Ruminococcaceae Anaerotruncus uncultured organism	enriched in IPS	0	0	0	6	0	0	0	0	0	0	0	1	0	0	0	0	0	0	0	0	0	0	0	0	0	0	0	0	0	0	0	0	0	0	0	0	0	0	0	0	0
937067900bccdb412556acd37df9a59e	Firmicutes	Clostridia	Clostridiales	Ruminococcaceae	[Eubacterium] coprostanoligenes group	NA	Firmicutes Clostridia Clostridiales Ruminococcaceae [Eubacterium] coprostanoligenes group NA	enriched in IPS	0	0	0	0	7	0	0	0	0	0	14	38	5	1	0	0	0	0	0	0	3	0	0	0	0	0	1	0	0	3	5	0	0	0	0	0	0	14	0	5	9
0af6b0cd0115d3c3a60e0a977ba2cc51	Firmicutes	Clostridia	Clostridiales	Ruminococcaceae	uncultured	NA	Firmicutes Clostridia Clostridiales Ruminococcaceae uncultured NA	enriched in IPS	3	5	3	3	22	0	1	2	0	5	0	6	9	2	1	0	6	3	8	12	2	1	0	0	0	6	7	0	1	4	0	1	3	0	0	0	1	1	0	3	0
57629efbaff69387e40c3a06f9558663	Firmicutes	Clostridia	Clostridiales	Ruminococcaceae	GCA-900066225	uncultured bacterium	Firmicutes Clostridia Clostridiales Ruminococcaceae GCA-900066225 uncultured bacterium	enriched in IPS	0	0	0	0	0	0	0	0	0	3	0	0	0	0	0	0	0	0	0	0	0	2	0	3	0	0	0	0	0	0	0	0	1	0	0	0	0	0	0	0	0
5021f734eb575f8bd7e8ddc0ad91a355	Firmicutes	Clostridia	Clostridiales	Ruminococcaceae	Negativibacillus	uncultured bacterium	Firmicutes Clostridia Clostridiales Ruminococcaceae Negativibacillus uncultured bacterium	enriched in IPS	0	1	0	0	0	0	0	0	0	0	0	3	0	0	0	0	0	0	0	0	3	0	0	0	0	0	0	0	0	0	0	0	0	0	0	0	0	0	0	0	0
799bd253c29c039b1dd986dadb6d11e6	Firmicutes	Clostridia	Clostridiales	Ruminococcaceae	Negativibacillus	uncultured bacterium	Firmicutes Clostridia Clostridiales Ruminococcaceae Negativibacillus uncultured bacterium	enriched in IPS	2	5	0	0	11	0	0	0	0	0	0	0	0	4	1	0	0	21	28	0	0	0	0	0	0	0	5	1	4	12	8	0	0	0	0	0	0	0	0	2	0
e0b2333a1d10279ea871c589762ae8e8	Firmicutes	Clostridia	Clostridiales	Ruminococcaceae	GCA-900066225	NA	Firmicutes Clostridia Clostridiales Ruminococcaceae GCA-900066225 NA	enriched in IPS	0	0	0	0	0	0	0	10	0	9	6	0	4	0	0	0	0	0	0	0	0	0	0	0	0	0	3	0	1	1	5	0	0	0	0	0	0	4	3	0	0
42eecbaf35c310b59eeeb5d7e5d43770	Firmicutes	Clostridia	Clostridiales	Ruminococcaceae	NA	NA	Firmicutes Clostridia Clostridiales Ruminococcaceae NA NA	enriched in IPS	0	0	0	0	0	0	0	0	0	0	0	0	0	0	0	0	0	11	0	0	0	0	0	0	0	0	4	0	0	8	0	0	0	0	0	0	0	0	0	0	0
43f7cb267573d6c50d26924ab915f41d	Firmicutes	Clostridia	Clostridiales	Ruminococcaceae	NA	NA	Firmicutes Clostridia Clostridiales Ruminococcaceae NA NA	enriched in IPS	0	0	0	0	0	0	0	0	0	0	0	0	0	0	0	0	0	0	0	0	0	0	2	0	0	0	0	0	2	0	0	0	0	0	0	0	0	0	0	0	0
3b5981b146be238cc8e5e44a255d2db3	Firmicutes	Clostridia	Clostridiales	Ruminococcaceae	DTU089	NA	Firmicutes Clostridia Clostridiales Ruminococcaceae DTU089 NA	enriched in IPS	1	4	0	0	0	0	3	7	1	5	5	4	0	1	0	1	0	4	0	6	2	4	0	0	0	2	13	31	17	9	4	14	0	0	0	0	2	18	1	0	3
1fb201268b36078b0605246e07e8a3d5	Firmicutes	Clostridia	Clostridiales	Ruminococcaceae	Ruminiclostridium 5	NA	Firmicutes Clostridia Clostridiales Ruminococcaceae Ruminiclostridium 5 NA	enriched in IPS	0	0	0	0	0	0	5	0	1	0	0	4	3	5	2	1	5	0	0	0	3	0	4	0	0	1	3	0	9	0	15	4	0	1	0	0	0	0	2	5	12
eff8a422c06a71c6036161b04872a0d5	Firmicutes	Clostridia	Clostridiales	Ruminococcaceae	DTU089	Anaeromassilibacillus senegalensis	Firmicutes Clostridia Clostridiales Ruminococcaceae DTU089 Anaeromassilibacillus senegalensis	enriched in IPS	0	0	0	0	0	0	0	0	1	7	0	0	0	0	0	0	0	0	0	0	2	3	0	0	0	0	0	0	0	7	3	0	0	0	0	0	0	0	0	0	0
3f818e658dafec46af6d676c175ec184	Firmicutes	Clostridia	Clostridiales	Ruminococcaceae	Ruminiclostridium 5	NA	Firmicutes Clostridia Clostridiales Ruminococcaceae Ruminiclostridium 5 NA	enriched in IPS	0	0	0	0	0	0	1	1	0	0	0	3	1	3	1	0	0	3	4	2	0	5	2	0	1	0	4	5	1	4	5	0	3	2	0	0	2	4	2	0	0
2dc8689c518c0540ff5aff4425957968	Firmicutes	Clostridia	Clostridiales	Lachnospiraceae	[Eubacterium] hallii group	NA	Firmicutes Clostridia Clostridiales Lachnospiraceae [Eubacterium] hallii group NA	enriched in IPS	0	0	0	0	0	0	0	0	0	0	3	0	0	0	0	0	0	0	0	0	0	0	0	0	0	0	0	1	0	0	0	0	0	0	0	0	0	0	7	0	0
e105bc054958f6cd4fcb6c0813a664f5	Firmicutes	Clostridia	Clostridiales	Lachnospiraceae	NA	NA	Firmicutes Clostridia Clostridiales Lachnospiraceae NA NA	enriched in IPS	0	0	0	0	0	0	1	8	0	0	0	3	89	4	0	4	7	0	0	0	0	16	0	5	21	0	0	0	0	0	0	0	0	0	0	0	0	0	0	1	0
027566df2e04624a4da23bc43dbcef8f	Firmicutes	Clostridia	Clostridiales	Lachnospiraceae	Marvinbryantia	uncultured organism	Firmicutes Clostridia Clostridiales Lachnospiraceae Marvinbryantia uncultured organism	enriched in IPS	1	0	0	0	7	0	3	0	0	0	0	0	0	1	0	0	0	5	0	0	0	0	0	0	0	1	0	0	0	0	1	0	1	0	0	0	0	0	0	0	0
821ebd55c56b84f3043b8e3a984b16aa	Firmicutes	Clostridia	Clostridiales	Lachnospiraceae	NA	NA	Firmicutes Clostridia Clostridiales Lachnospiraceae NA NA	enriched in IPS	0	0	1	0	3	0	3	0	0	0	0	0	0	0	0	0	0	1	0	3	0	0	0	0	0	0	0	0	13	16	10	0	0	0	0	0	0	0	18	0	0
c28bd872507d4d1b6e5062af40c313f5	Firmicutes	Clostridia	Clostridiales	Lachnospiraceae	Ambiguous_taxa	uncultured bacterium	Firmicutes Clostridia Clostridiales Lachnospiraceae Ambiguous_taxa uncultured bacterium	enriched in IPS	0	0	0	0	0	0	0	0	0	0	0	0	0	0	0	0	0	0	0	0	0	0	0	0	0	0	0	0	0	0	0	0	0	0	0	0	0	0	0	0	0
747e359cd79e2a09d17fe450d34a90c5	Firmicutes	Clostridia	Clostridiales	Lachnospiraceae	Blautia	NA	Firmicutes Clostridia Clostridiales Lachnospiraceae Blautia NA	enriched in IPS	0	4	0	0	0	0	0	0	0	0	0	0	0	0	0	0	0	1	0	0	0	0	0	0	0	0	0	0	0	0	0	0	0	0	0	0	0	0	0	0	0
2eb8a6496c4ce69cebc34e616c471356	Firmicutes	Clostridia	Clostridiales	Lachnospiraceae	Blautia	NA	Firmicutes Clostridia Clostridiales Lachnospiraceae Blautia NA	enriched in IPS	2	0	7	0	0	13	5	0	20	3	10	8	0	0	5	4	0	7	20	0	18	8	0	9	0	12	7	0	5	1	8	2	1	3	0	7	0	0	0	0	7
a8a903c01a0e8745a52905a2759f28b5	Firmicutes	Clostridia	Clostridiales	Lachnospiraceae	Sellimonas	NA	Firmicutes Clostridia Clostridiales Lachnospiraceae Sellimonas NA	enriched in IPS	0	0	0	3	5	0	0	8	0	1	14	3	3	0	0	1	0	18	25	21	0	4	4	8	0	5	1	4	8	9	12	0	0	0	0	0	0	0	0	1	0
d0377d9209ed8843c1b85df7bc622a2c	Firmicutes	Clostridia	Clostridiales	Lachnospiraceae	Lachnoclostridium	NA	Firmicutes Clostridia Clostridiales Lachnospiraceae Lachnoclostridium NA	enriched in IPS	4	6	0	0	29	0	0	8	0	20	14	5	0	0	0	0	0	2	4	13	0	2	0	0	2	0	6	3	1	2	14	0	0	0	0	0	0	0	0	0	0
af4d028d5eae8d8ae579a339e10d3a16	Firmicutes	Clostridia	Clostridiales	Lachnospiraceae	NA	NA	Firmicutes Clostridia Clostridiales Lachnospiraceae NA NA	enriched in IPS	2	0	2	4	4	0	0	15	0	0	1	15	2	7	0	1	0	9	0	2	0	0	0	0	0	1	39	69	32	8	12	0	3	0	0	0	2	7	0	0	0
dbc0e38b92cd102ff4ddb0629b95a13d	Bacteroidetes	Bacteroidia	Bacteroidales	Rikenellaceae	Alistipes	NA	Bacteroidetes Bacteroidia Bacteroidales Rikenellaceae Alistipes NA	enriched in IPS	0	0	0	0	0	0	0	0	0	0	0	0	0	0	0	0	0	0	0	0	0	0	0	0	0	0	61	32	25	12	32	0	0	0	0	0	0	0	0	0	0
af3909edeceab197f554e240fe97af83	Bacteroidetes	Bacteroidia	Bacteroidales	Rikenellaceae	Alistipes	Ambiguous_taxa	Bacteroidetes Bacteroidia Bacteroidales Rikenellaceae Alistipes Ambiguous_taxa	enriched in IPS	0	0	0	0	0	0	0	0	0	0	0	0	0	0	0	0	0	0	0	0	0	0	0	0	0	0	95	22	43	54	51	0	0	0	0	0	0	32	18	0	0
8c8cfe53b056365be67be3e42b2d2e65	Bacteroidetes	Bacteroidia	Bacteroidales	Rikenellaceae	Alistipes	NA	Bacteroidetes Bacteroidia Bacteroidales Rikenellaceae Alistipes NA	enriched in IPS	0	0	0	0	0	0	0	0	0	0	0	0	0	0	0	0	0	0	0	0	0	0	0	0	0	0	0	0	0	0	0	0	0	0	0	0	0	0	0	0	0
520887a54cc76670a5f7f2e64a8a651b	Bacteroidetes	Bacteroidia	Bacteroidales	Rikenellaceae	Alistipes	NA	Bacteroidetes Bacteroidia Bacteroidales Rikenellaceae Alistipes NA	enriched in IPS	0	0	5	0	2	0	0	0	0	0	0	0	0	0	0	0	0	819	89	38	0	0	0	0	0	0	0	0	0	0	0	0	0	0	0	0	0	0	0	0	0
56a1ef841cfaa2c1ee9745fbcffa7450	Firmicutes	Clostridia	Clostridiales	Ruminococcaceae	Ruminococcaceae UCG-014	unidentified rumen bacterium JW32	Firmicutes Clostridia Clostridiales Ruminococcaceae Ruminococcaceae UCG-014 unidentified rumen bacterium JW32	enriched in IPS	0	0	0	0	0	0	14	32	0	0	0	22	0	5	0	5	0	18	0	0	0	25	4	0	0	0	0	0	1	32	0	0	1	3	0	0	0	0	0	12	0
033cee13f6f4405435b3427dacda5920	Firmicutes	Clostridia	Clostridiales	Ruminococcaceae	Ruminococcaceae UCG-014	NA	Firmicutes Clostridia Clostridiales Ruminococcaceae Ruminococcaceae UCG-014 NA	enriched in IPS	0	0	0	0	0	0	9	0	0	2	0	0	3	1	0	0	0	10	0	0	0	0	5	6	0	0	0	0	0	0	0	0	0	0	0	0	0	0	0	0	0
46cffa2d50c4c5926340f2524b402fe3	Firmicutes	Clostridia	Clostridiales	Ruminococcaceae	Ruminococcaceae UCG-014	uncultured Firmicutes bacterium	Firmicutes Clostridia Clostridiales Ruminococcaceae Ruminococcaceae UCG-014 uncultured Firmicutes bacterium	enriched in IPS	0	0	0	0	0	0	0	0	0	0	0	0	2	0	0	0	7	0	0	0	0	0	0	0	0	0	0	0	3	0	0	0	0	0	0	0	0	0	0	0	0
49eca5f2a4ba9bb1c9988c2726e5cdb9	Firmicutes	Clostridia	Clostridiales	Ruminococcaceae	Ruminiclostridium 5	uncultured bacterium	Firmicutes Clostridia Clostridiales Ruminococcaceae Ruminiclostridium 5 uncultured bacterium	enriched in IPS	2	5	0	0	5	3	10	0	5	18	13	13	28	9	0	4	6	0	9	0	3	10	6	4	4	4	16	2	11	17	33	16	6	10	0	3	4	12	15	7	4
510b973cc4e71661d519c717bdec431c	Firmicutes	Clostridia	Clostridiales	Ruminococcaceae	Ruminiclostridium 5	uncultured bacterium	Firmicutes Clostridia Clostridiales Ruminococcaceae Ruminiclostridium 5 uncultured bacterium	enriched in IPS	0	1	0	0	3	0	5	0	3	4	0	3	4	0	0	0	0	0	0	0	0	9	0	0	4	2	8	0	0	11	8	0	0	0	0	0	0	0	0	4	0
3e96cab439013c80a2a42c21711b2aa8	Firmicutes	Clostridia	Clostridiales	Ruminococcaceae	Ruminiclostridium 5	NA	Firmicutes Clostridia Clostridiales Ruminococcaceae Ruminiclostridium 5 NA	enriched in IPS	0	0	0	0	0	0	3	0	1	4	6	1	9	1	0	1	0	0	0	0	4	2	0	0	0	0	0	0	2	3	5	0	0	0	0	0	0	0	0	0	0
096c892aa3ee5665060b1ce783806904	Firmicutes	Clostridia	Clostridiales	Ruminococcaceae	Oscillibacter	NA	Firmicutes Clostridia Clostridiales Ruminococcaceae Oscillibacter NA	enriched in IPS	0	3	0	3	0	0	7	0	0	0	0	0	0	0	0	0	0	0	0	0	0	0	0	0	0	0	0	0	0	0	0	1	2	0	0	0	0	0	0	0	0
a5a1d7986551fd7f29da1ce4db5d8a8e	Firmicutes	Clostridia	Clostridiales	Ruminococcaceae	Ruminiclostridium	uncultured bacterium	Firmicutes Clostridia Clostridiales Ruminococcaceae Ruminiclostridium uncultured bacterium	enriched in IPS	0	0	0	2	0	0	0	0	0	0	0	5	0	1	0	0	0	0	0	1	0	0	0	0	0	0	3	0	3	0	0	0	0	0	0	0	0	0	0	1	2
d01d42d170e147be1444ac231dbbf5e8	Firmicutes	Clostridia	Clostridiales	Ruminococcaceae	NA	NA	Firmicutes Clostridia Clostridiales Ruminococcaceae NA NA	enriched in IPS	0	0	2	0	4	0	0	0	0	0	0	0	0	0	0	0	0	0	0	0	0	0	0	0	0	0	0	0	0	1	2	0	0	0	0	0	0	0	0	0	0
28934f1920810fd84c6752e640dc3194	Firmicutes	Clostridia	Clostridiales	Ruminococcaceae	Ruminiclostridium	uncultured bacterium	Firmicutes Clostridia Clostridiales Ruminococcaceae Ruminiclostridium uncultured bacterium	enriched in IPS	0	1	2	0	5	0	0	0	0	3	0	5	6	5	0	3	0	0	0	0	0	0	1	0	0	0	0	2	0	5	4	0	0	0	0	0	0	0	3	0	0
0f7c8cb26a0a4a6700000ff6702074d4	Firmicutes	Clostridia	Clostridiales	Ruminococcaceae	Ruminiclostridium	uncultured bacterium	Firmicutes Clostridia Clostridiales Ruminococcaceae Ruminiclostridium uncultured bacterium	enriched in IPS	0	1	2	2	0	0	0	8	0	2	1	0	2	3	0	1	0	0	0	0	0	0	0	0	0	0	1	3	0	0	0	0	0	0	0	0	0	3	0	3	0
e7660c687c0e1c7c7e2fea95893a4019	Firmicutes	Clostridia	Clostridiales	Ruminococcaceae	Ruminococcaceae NK4A214 group	NA	Firmicutes Clostridia Clostridiales Ruminococcaceae Ruminococcaceae NK4A214 group NA	enriched in IPS	0	0	0	0	0	0	1	1	1	3	0	6	1	3	0	0	0	0	0	0	1	0	6	0	0	1	2	5	0	4	1	0	0	0	0	0	2	0	0	0	0
4f487bb8df2efda4fb8763070fc51b45	Firmicutes	Clostridia	Clostridiales	Ruminococcaceae	Ruminococcaceae NK4A214 group	NA	Firmicutes Clostridia Clostridiales Ruminococcaceae Ruminococcaceae NK4A214 group NA	enriched in IPS	0	3	3	0	0	0	0	0	0	0	0	0	4	0	0	0	0	12	0	20	0	0	0	0	0	0	0	0	0	0	8	0	0	0	0	0	0	0	0	0	0
89013f5d521c12dea1e9a45c8cd5ace5	Firmicutes	Clostridia	Clostridiales	Ruminococcaceae	Pseudoflavonifractor	uncultured bacterium	Firmicutes Clostridia Clostridiales Ruminococcaceae Pseudoflavonifractor uncultured bacterium	enriched in IPS	0	0	0	0	4	0	0	0	0	0	0	0	0	0	0	0	0	2	0	0	0	0	0	0	0	0	0	1	0	0	8	0	0	0	0	0	0	0	0	0	0
6306b35e2ef5d5132b539859b19bd69a	Firmicutes	Clostridia	Clostridiales	Ruminococcaceae	Flavonifractor	uncultured bacterium	Firmicutes Clostridia Clostridiales Ruminococcaceae Flavonifractor uncultured bacterium	enriched in IPS	0	4	0	3	0	4	0	33	2	12	6	15	10	4	0	4	0	102	0	13	0	0	14	0	0	2	33	25	15	15	40	6	4	1	0	0	5	13	12	0	7
28de87ebd9a338ac991bb323f44c3e08	Firmicutes	Clostridia	Clostridiales	Ruminococcaceae	Intestinimonas	Ambiguous_taxa	Firmicutes Clostridia Clostridiales Ruminococcaceae Intestinimonas Ambiguous_taxa	enriched in IPS	0	0	0	0	0	0	0	0	0	0	0	0	0	0	0	1	0	0	0	0	0	0	0	0	0	0	0	0	0	0	0	0	0	0	0	0	0	0	0	0	0
26603105dfbf0639c1ea657afd49aafd	Firmicutes	Clostridia	Clostridiales	Ruminococcaceae	Ruminiclostridium 9	uncultured organism	Firmicutes Clostridia Clostridiales Ruminococcaceae Ruminiclostridium 9 uncultured organism	enriched in IPS	0	0	0	0	0	0	0	0	5	0	0	0	0	0	0	1	0	0	0	0	0	0	0	0	1	0	4	0	0	0	0	0	0	0	0	0	0	0	0	0	0
7d2b08bf5e9f4a91d2e90dce81860819	Firmicutes	Clostridia	Clostridiales	Ruminococcaceae	Ruminiclostridium 9	NA	Firmicutes Clostridia Clostridiales Ruminococcaceae Ruminiclostridium 9 NA	enriched in IPS	0	0	0	0	6	0	0	7	0	0	0	0	0	0	0	1	1	0	0	0	0	0	5	7	0	0	2	0	0	1	1	0	1	0	0	0	0	0	0	0	0
9ef8d7bff3006fbee620f02d9aa42f5d	Firmicutes	Clostridia	Clostridiales	Lachnospiraceae	[Ruminococcus] torques group	NA	Firmicutes Clostridia Clostridiales Lachnospiraceae [Ruminococcus] torques group NA	enriched in IPS	0	0	0	1	12	0	0	0	0	0	0	0	0	0	0	0	0	0	0	0	0	0	0	0	0	0	0	0	0	0	5	0	0	0	0	0	0	0	0	0	0
09155a02362ce22e42aa309a98c451bf	Firmicutes	Clostridia	Clostridiales	Lachnospiraceae	[Ruminococcus] torques group	NA	Firmicutes Clostridia Clostridiales Lachnospiraceae [Ruminococcus] torques group NA	enriched in IPS	0	0	0	2	0	0	0	0	0	0	0	0	0	0	0	0	0	0	0	0	0	0	0	0	0	0	0	0	0	0	2	0	0	0	0	0	0	0	0	0	0
3d02b7e081eb990a9c593ff64964c061	Firmicutes	Clostridia	Clostridiales	Lachnospiraceae	[Ruminococcus] torques group	NA	Firmicutes Clostridia Clostridiales Lachnospiraceae [Ruminococcus] torques group NA	enriched in IPS	0	0	0	0	0	0	0	0	0	0	0	0	0	0	0	0	0	29	0	0	0	0	0	0	0	0	0	4	0	0	0	0	0	0	0	0	0	0	0	0	0
141a5b1ee833b37fa923046aa0452784	Firmicutes	Clostridia	Clostridiales	Lachnospiraceae	[Ruminococcus] torques group	NA	Firmicutes Clostridia Clostridiales Lachnospiraceae [Ruminococcus] torques group NA	enriched in IPS	0	0	0	0	0	7	0	0	4	0	0	0	0	1	0	0	0	0	0	0	5	0	0	0	0	0	0	0	0	0	0	0	0	0	0	0	0	34	0	0	0
0558fd70a2d9b46388343ed520dd7647	Firmicutes	Clostridia	Clostridiales	Lachnospiraceae	[Ruminococcus] torques group	NA	Firmicutes Clostridia Clostridiales Lachnospiraceae [Ruminococcus] torques group NA	enriched in IPS	2	0	0	6	0	0	0	0	1	0	0	0	1	0	0	0	0	0	0	0	0	0	0	0	0	0	0	0	0	0	3	0	0	0	0	0	0	0	0	0	0
26ffe2c93e0cba56a4a8816fc053bdea	Firmicutes	Clostridia	Clostridiales	Lachnospiraceae	Eisenbergiella	uncultured bacterium	Firmicutes Clostridia Clostridiales Lachnospiraceae Eisenbergiella uncultured bacterium	enriched in IPS	0	7	5	0	21	1	6	2	3	8	0	0	3	5	0	9	0	25	0	0	0	0	0	0	0	4	0	2	0	8	15	9	0	1	0	0	0	0	0	0	0
1276c9f13155af9a88d9fd0a1bd2be32	Firmicutes	Clostridia	Clostridiales	Lachnospiraceae	NA	NA	Firmicutes Clostridia Clostridiales Lachnospiraceae NA NA	enriched in IPS	15	0	9	0	0	0	4	18	0	14	17	14	12	7	0	20	14	27	41	32	0	12	0	0	0	3	0	0	0	0	0	0	0	0	0	0	0	6	0	5	0
c3b1ea3f79ef8a23306beb2f6115b0c6	Firmicutes	Clostridia	Clostridiales	Lachnospiraceae	NA	NA	Firmicutes Clostridia Clostridiales Lachnospiraceae NA NA	enriched in IPS	0	0	0	0	0	0	0	0	0	0	0	0	0	0	0	0	0	0	10	0	0	0	0	0	0	0	5	18	4	0	0	0	0	0	0	0	0	6	0	0	0
1fe8d7857499494167ac16ff98945500	Firmicutes	Clostridia	Clostridiales	Lachnospiraceae	Lachnoclostridium	NA	Firmicutes Clostridia Clostridiales Lachnospiraceae Lachnoclostridium NA	enriched in IPS	3	1	2	3	0	0	0	2	0	7	3	12	2	1	0	9	0	0	0	0	0	0	0	0	0	0	10	10	8	3	8	0	0	0	0	0	0	0	1	0	0
9742e8e9575d896453c54e690c5377d1	Firmicutes	Clostridia	Clostridiales	Lachnospiraceae	NA	NA	Firmicutes Clostridia Clostridiales Lachnospiraceae NA NA	enriched in IPS	0	3	0	0	0	0	0	0	0	0	0	0	0	1	0	0	0	0	0	3	0	1	0	0	2	0	2	2	1	0	0	0	0	0	0	0	0	0	0	0	0
65e89505fa2f4211b4eaaa048da5df97	Firmicutes	Clostridia	Clostridiales	Lachnospiraceae	Lachnospira	NA	Firmicutes Clostridia Clostridiales Lachnospiraceae Lachnospira NA	enriched in IPS	0	0	0	0	0	0	0	0	0	0	3	13	0	8	0	0	0	0	0	0	0	0	0	0	0	0	0	0	0	1	0	0	0	0	0	0	0	0	0	0	0
193c80ac54b6335babef5cf0417bf99e	Firmicutes	Clostridia	Clostridiales	Lachnospiraceae	CHKCI001	uncultured organism	Firmicutes Clostridia Clostridiales Lachnospiraceae CHKCI001 uncultured organism	enriched in IPS	0	0	0	0	0	0	0	0	0	0	0	0	0	0	0	0	0	0	0	0	0	0	0	0	0	0	1	0	0	0	0	0	0	0	0	0	0	0	0	0	0
d7d8b4288d4bbf663189957fda144cff	Firmicutes	Clostridia	Clostridiales	Lachnospiraceae	Anaerostipes	NA	Firmicutes Clostridia Clostridiales Lachnospiraceae Anaerostipes NA	enriched in IPS	1	4	0	0	5	0	0	2	0	2	0	8	4	0	0	0	0	0	0	0	0	0	0	1	0	0	0	0	0	0	0	0	0	0	0	0	0	0	0	0	0
2e9a6f0aeae25133dbb08880137a07fc	Firmicutes	Clostridia	Clostridiales	Lachnospiraceae	Lachnospiraceae NK4A136 group	NA	Firmicutes Clostridia Clostridiales Lachnospiraceae Lachnospiraceae NK4A136 group NA	enriched in IPS	7	2	0	0	10	0	0	0	0	0	4	0	0	1	0	0	0	0	0	0	0	0	0	0	0	0	4	8	4	5	3	0	0	0	0	0	0	0	0	0	0
a2d8446fdf421e7b714dced3862a4707	Firmicutes	Clostridia	Clostridiales	Lachnospiraceae	NA	NA	Firmicutes Clostridia Clostridiales Lachnospiraceae NA NA	enriched in IPS	0	14	0	6	18	3	3	14	0	0	9	17	1	3	7	4	2	6	4	15	0	4	0	0	0	11	4	3	2	2	10	6	1	0	0	0	0	2	0	28	22
91be6870b1f24575261ebe191ce6aff0	Firmicutes	Clostridia	Clostridiales	Lachnospiraceae	NA	NA	Firmicutes Clostridia Clostridiales Lachnospiraceae NA NA	enriched in IPS	17	4	0	43	0	3	6	14	6	4	3	8	10	9	3	15	0	24	15	16	6	0	0	0	0	12	8	22	8	4	11	16	4	7	9	4	6	15	13	2	4
ce71291fb57a3c42df7ef6f91f108df9	Firmicutes	Clostridia	Clostridiales	Lachnospiraceae	NA	NA	Firmicutes Clostridia Clostridiales Lachnospiraceae NA NA	enriched in IPS	3	0	0	1	0	0	3	0	0	0	0	2	1	0	0	1	0	5	2	1	0	0	0	0	0	1	1	9	4	3	3	0	3	0	0	0	0	0	0	0	0
4261038cc3c0cc912e3c0496e175c944	Bacteroidetes	Bacteroidia	Bacteroidales	Barnesiellaceae	Barnesiella	Ambiguous_taxa	Bacteroidetes Bacteroidia Bacteroidales Barnesiellaceae Barnesiella Ambiguous_taxa	not different	4	27	337	0	40	9	0	0	0	0	0	0	0	286	8	32	33	0	0	0	73	0	0	0	0	21	27	0	13	122	198	0	91	10	24	11	40	12	263	298	0
39ad3267db6e7e83e902b055e87c8b31	Bacteroidetes	Bacteroidia	Bacteroidales	Barnesiellaceae	Barnesiella	NA	Bacteroidetes Bacteroidia Bacteroidales Barnesiellaceae Barnesiella NA	not different	0	0	0	0	0	0	0	157	0	113	210	327	530	0	0	0	0	0	0	0	0	0	0	0	0	0	12	54	33	1	13	0	0	0	0	0	0	46	0	0	0
b6635d67cb594473ddba9f8cfba5d13d	Bacteroidetes	Bacteroidia	Bacteroidales	Bacteroidaceae	Bacteroides	NA	Bacteroidetes Bacteroidia Bacteroidales Bacteroidaceae Bacteroides NA	not different	0	0	0	2	0	0	6	493	0	109	152	266	133	16	0	9	0	553	543	670	0	8	4	5	8	0	0	0	0	5	0	5	0	0	0	0	0	327	338	4	0
ce0837f50ab0a7abc73bddc82e8b55e6	Bacteroidetes	Bacteroidia	Bacteroidales	Bacteroidaceae	Bacteroides	NA	Bacteroidetes Bacteroidia Bacteroidales Bacteroidaceae Bacteroides NA	not different	0	0	0	0	0	0	0	0	0	0	0	0	0	0	0	0	0	372	383	361	0	11	10	7	9	0	0	0	0	0	0	0	0	0	0	0	0	0	0	0	0
0246885cf7157b74ba80daf1b827b996	Bacteroidetes	Bacteroidia	Bacteroidales	Bacteroidaceae	Bacteroides	NA	Bacteroidetes Bacteroidia Bacteroidales Bacteroidaceae Bacteroides NA	not different	0	0	0	0	0	0	0	18	0	9	6	44	15	0	0	0	0	0	0	0	0	0	0	0	0	0	43	9	16	30	32	0	0	0	0	0	0	81	57	0	0
13d4753ea765123210515557021e9da8	Firmicutes	Clostridia	Clostridiales	Ruminococcaceae	Ruminiclostridium 1	uncultured bacterium	Firmicutes Clostridia Clostridiales Ruminococcaceae Ruminiclostridium 1 uncultured bacterium	not different	0	0	0	0	0	0	0	8	0	4	3	14	4	6	0	1	0	0	5	0	0	1	1	4	0	0	0	0	3	0	0	0	0	0	0	0	0	7	0	0	2
0e25321ba7ccab69895524e37b4f61c6	Firmicutes	Clostridia	Clostridiales	Clostridiales vadinBB60 group	uncultured bacterium	uncultured bacterium	Firmicutes Clostridia Clostridiales Clostridiales vadinBB60 group uncultured bacterium uncultured bacterium	not different	33	0	0	0	0	1	0	65	39	3	12	0	12	193	2	113	196	10	11	5	51	0	33	0	0	31	84	40	78	58	72	16	0	4	0	0	95	0	0	9	0
badb8ac05e2b551283df2c8d746f81fd	Firmicutes	Clostridia	Clostridiales	Clostridiales vadinBB60 group	uncultured bacterium	uncultured bacterium	Firmicutes Clostridia Clostridiales Clostridiales vadinBB60 group uncultured bacterium uncultured bacterium	not different	18	0	0	0	0	0	0	0	0	0	0	0	0	4	0	1	2	0	0	0	0	14	0	2	3	0	0	0	15	0	2	0	0	0	0	0	0	0	0	0	0
52c1382e207f7f9e616eb9c72269292a	Firmicutes	Clostridia	Clostridiales	Clostridiales vadinBB60 group	uncultured Firmicutes bacterium	uncultured Firmicutes bacterium	Firmicutes Clostridia Clostridiales Clostridiales vadinBB60 group uncultured Firmicutes bacterium uncultured Firmicutes bacterium	not different	423	0	0	59	20	47	0	0	41	0	0	0	0	123	8	96	121	0	0	0	104	50	91	74	22	29	12	1	16	62	58	0	36	3	13	36	150	0	0	14	119
278fa688582ce9c44f5a43585ac7d408	Firmicutes	Clostridia	Clostridiales	Clostridiales vadinBB60 group	uncultured bacterium	uncultured bacterium	Firmicutes Clostridia Clostridiales Clostridiales vadinBB60 group uncultured bacterium uncultured bacterium	not different	4	0	0	6	1	2	0	2	0	3	5	3	5	1	0	8	3	2	2	0	1	5	12	8	2	5	0	0	0	0	1	0	0	2	0	0	0	0	0	1	5
b0750b44a4e8450bfa7fe995a0b4a022	Firmicutes	Clostridia	Clostridiales	Clostridiales vadinBB60 group	uncultured bacterium	uncultured bacterium	Firmicutes Clostridia Clostridiales Clostridiales vadinBB60 group uncultured bacterium uncultured bacterium	not different	1144	0	0	524	163	28	0	7	3	5	0	0	24	4	4	6	17	0	62	0	10	0	0	0	0	31	10	1	25	4	21	0	3	0	0	19	29	178	0	60	0
1605639be65d29f152a9a8ffec39222c	Firmicutes	Clostridia	Clostridiales	Clostridiales vadinBB60 group	uncultured bacterium	uncultured bacterium	Firmicutes Clostridia Clostridiales Clostridiales vadinBB60 group uncultured bacterium uncultured bacterium	not different	0	0	0	0	0	0	0	0	0	0	0	0	0	19	0	24	134	0	0	0	1	0	0	0	0	0	0	7	9	134	16	8	7	0	3	0	0	0	0	0	0
e4cd8e09dbde32eab75a5a428425260d	Firmicutes	Clostridia	Clostridiales	Clostridiales vadinBB60 group	uncultured organism	uncultured organism	Firmicutes Clostridia Clostridiales Clostridiales vadinBB60 group uncultured organism uncultured organism	not different	0	0	0	0	0	0	1	0	0	0	0	0	0	48	0	59	40	72	0	0	0	0	0	0	0	0	1	0	14	0	0	0	0	0	0	0	0	40	0	0	0
4a5a57fbc4e868475b2ff4d45e8d1642	Firmicutes	Clostridia	Clostridiales	Ruminococcaceae	Ruminococcaceae UCG-010	NA	Firmicutes Clostridia Clostridiales Ruminococcaceae Ruminococcaceae UCG-010 NA	not different	0	0	0	0	0	0	0	0	0	0	0	0	1	0	0	0	0	3	0	3	0	1	0	0	0	0	0	0	0	0	0	0	0	0	0	0	1	0	0	0	0
054540768f09a2a30a03216d43f3a628	Firmicutes	Clostridia	Clostridiales	Ruminococcaceae	Ruminococcaceae UCG-010	Ambiguous_taxa	Firmicutes Clostridia Clostridiales Ruminococcaceae Ruminococcaceae UCG-010 Ambiguous_taxa	not different	0	1	0	0	0	4	0	0	1	0	0	0	0	0	0	0	3	0	18	10	0	0	0	0	0	0	0	3	4	0	2	0	1	0	0	0	0	0	0	0	0
1854dc43f5753407960fd7942e80d125	Firmicutes	Clostridia	Clostridiales	Ruminococcaceae	uncultured	NA	Firmicutes Clostridia Clostridiales Ruminococcaceae uncultured NA	not different	0	0	0	0	0	0	0	0	0	7	0	0	1	0	0	3	2	0	0	0	0	0	0	0	0	0	9	0	0	0	4	0	0	0	0	0	0	0	0	0	0
21f881dcea8e1712f85b479e52908cb0	Firmicutes	Clostridia	Clostridiales	Ruminococcaceae	uncultured	NA	Firmicutes Clostridia Clostridiales Ruminococcaceae uncultured NA	not different	0	0	0	0	1	0	0	4	1	0	8	0	20	0	0	0	0	0	0	0	0	0	2	0	0	0	0	5	0	5	1	0	0	6	0	1	8	9	17	0	0
7aa0a53bd4d9290d496a47516f06a2ff	Firmicutes	Clostridia	Clostridiales	Ruminococcaceae	uncultured	uncultured bacterium	Firmicutes Clostridia Clostridiales Ruminococcaceae uncultured uncultured bacterium	not different	0	0	0	0	0	0	1	0	3	0	0	0	0	4	0	4	0	0	0	9	4	0	0	0	0	0	0	0	0	0	0	0	0	0	0	0	0	1	0	0	0
d97ccaa7df9f5a2e2e612ebc65876001	Firmicutes	Clostridia	Clostridiales	Ruminococcaceae	Ruminococcaceae UCG-013	uncultured bacterium	Firmicutes Clostridia Clostridiales Ruminococcaceae Ruminococcaceae UCG-013 uncultured bacterium	not different	0	0	0	0	0	0	0	0	0	0	0	0	0	0	0	0	0	0	0	0	0	0	0	0	0	0	2	0	0	1	2	0	3	1	0	0	0	0	0	0	0
fb526e0f48a13e7b6ff18e9d17dd5bad	Firmicutes	Clostridia	Clostridiales	Ruminococcaceae	Ruminococcaceae UCG-013	uncultured bacterium	Firmicutes Clostridia Clostridiales Ruminococcaceae Ruminococcaceae UCG-013 uncultured bacterium	not different	3	0	2	2	0	0	0	0	0	0	0	0	0	0	0	0	0	0	0	0	0	0	0	0	0	0	0	0	1	0	1	2	0	0	0	0	0	0	0	0	0
faf0ecfa29caa663846160d195ebc6ae	Firmicutes	Clostridia	Clostridiales	Ruminococcaceae	Ruminococcaceae UCG-013	uncultured bacterium	Firmicutes Clostridia Clostridiales Ruminococcaceae Ruminococcaceae UCG-013 uncultured bacterium	not different	0	0	0	0	0	0	0	0	1	0	0	0	0	5	0	3	2	0	0	2	0	4	10	4	2	0	0	6	1	0	0	0	0	0	0	0	0	0	0	0	0
52204b7b645ddd841b46414f7edc3750	Firmicutes	Clostridia	Clostridiales	Ruminococcaceae	Ruminococcaceae UCG-010	uncultured bacterium	Firmicutes Clostridia Clostridiales Ruminococcaceae Ruminococcaceae UCG-010 uncultured bacterium	not different	0	4	5	0	0	2	11	0	23	0	0	0	0	19	0	10	4	0	0	0	7	1	1	0	2	7	0	1	0	0	3	0	1	0	0	0	1	0	0	0	0
3ff1d6caa4c8411eb004fec41045eeb2	Firmicutes	Clostridia	Clostridiales	Ruminococcaceae	Ruminococcaceae UCG-010	uncultured bacterium	Firmicutes Clostridia Clostridiales Ruminococcaceae Ruminococcaceae UCG-010 uncultured bacterium	not different	0	0	0	0	2	4	0	0	1	0	0	0	0	2	3	0	8	1	136	4	1	1	6	0	3	0	0	0	1	0	5	1	1	0	0	0	0	0	0	0	0
39eb2202c0e13c9c49ead6e9b70354b2	Firmicutes	Clostridia	Clostridiales	Ruminococcaceae	Ruminococcaceae UCG-010	NA	Firmicutes Clostridia Clostridiales Ruminococcaceae Ruminococcaceae UCG-010 NA	not different	13	0	0	0	0	0	0	5	0	1	0	0	0	0	0	0	1	11	0	4	0	5	9	16	4	0	0	0	0	0	0	0	4	0	0	0	6	0	0	0	0
3e6867347b51e232c58806fb9e5762f9	Firmicutes	Clostridia	Clostridiales	Ruminococcaceae	Ruminococcaceae UCG-010	metagenome	Firmicutes Clostridia Clostridiales Ruminococcaceae Ruminococcaceae UCG-010 metagenome	not different	4	11	0	4	0	0	0	3	0	0	2	0	21	2	0	5	0	11	5	12	0	5	0	0	0	0	0	1	2	3	2	0	0	0	0	0	0	21	5	0	0
3b410ccc434dbe3ae8a5c4a02318b588	Firmicutes	Clostridia	Clostridiales	Ruminococcaceae	Ruminococcaceae UCG-010	NA	Firmicutes Clostridia Clostridiales Ruminococcaceae Ruminococcaceae UCG-010 NA	not different	0	0	0	0	0	0	0	0	0	0	0	0	0	6	0	2	6	0	0	2	0	0	1	1	4	0	0	0	1	0	0	0	3	0	0	4	1	0	0	0	0
d8797a8760116d83755e8dcf8efda75c	Firmicutes	Clostridia	Clostridiales	Ruminococcaceae	Subdoligranulum	NA	Firmicutes Clostridia Clostridiales Ruminococcaceae Subdoligranulum NA	not different	0	2	0	0	0	0	0	0	0	0	0	0	0	0	0	0	0	0	23	0	0	0	0	0	0	0	0	0	5	13	4	1	0	0	0	0	0	0	0	0	0
b05bc72ab7e8446abc806a6c18bb4ee9	Firmicutes	Clostridia	Clostridiales	Ruminococcaceae	Subdoligranulum	NA	Firmicutes Clostridia Clostridiales Ruminococcaceae Subdoligranulum NA	not different	6	3	5	2	61	5	11	0	11	0	0	0	0	0	7	0	0	13	465	46	10	0	0	0	0	3	1	0	0	8	9	4	0	0	0	0	0	0	0	4	0
528296a190a7479acd2b97964355b3e0	Firmicutes	Clostridia	Clostridiales	Ruminococcaceae	[Eubacterium] coprostanoligenes group	unidentified	Firmicutes Clostridia Clostridiales Ruminococcaceae [Eubacterium] coprostanoligenes group unidentified	not different	0	0	0	0	0	0	1	0	0	0	0	0	0	0	0	0	0	0	0	0	0	0	0	0	0	0	0	2	0	0	1	0	0	0	0	0	0	0	0	0	0
2ca55dd2808cb9df9abe3ec1d538d735	Firmicutes	Clostridia	Clostridiales	Ruminococcaceae	Caproiciproducens	NA	Firmicutes Clostridia Clostridiales Ruminococcaceae Caproiciproducens NA	not different	0	0	0	0	0	0	0	0	0	0	0	0	0	0	0	0	0	0	0	0	0	0	0	0	0	0	276	93	47	27	27	0	0	0	0	0	0	12	8	0	9
1817f73832b759b5cf9bf517e88f2300	Firmicutes	Clostridia	Clostridiales	Ruminococcaceae	NA	NA	Firmicutes Clostridia Clostridiales Ruminococcaceae NA NA	not different	0	0	0	0	0	0	0	4	0	12	12	10	1	1	0	1	0	0	0	3	0	0	0	0	0	0	7	0	15	8	6	0	0	0	0	0	0	3	0	0	0
2808ebafd6b6686b796347bf4c8d26f0	Firmicutes	Clostridia	Clostridiales	Ruminococcaceae	Caproiciproducens	uncultured bacterium	Firmicutes Clostridia Clostridiales Ruminococcaceae Caproiciproducens uncultured bacterium	not different	1	0	1	4	0	0	0	3	0	3	5	5	6	0	0	0	1	0	0	0	0	0	0	0	0	0	0	7	0	0	0	3	0	0	0	0	0	0	0	0	0
80cbf1f9eb4415a3da87bb7a1fa0d6ef	Firmicutes	Clostridia	Clostridiales	Ruminococcaceae	Ruminococcus 2	NA	Firmicutes Clostridia Clostridiales Ruminococcaceae Ruminococcus 2 NA	not different	0	0	0	0	0	6	0	0	2	0	0	0	0	0	0	0	0	0	0	0	0	20	0	4	5	1	0	0	0	0	0	0	0	0	0	0	0	0	0	0	0
7a1e1e1c2b3bc529ea1e044fad48079b	Firmicutes	Clostridia	Clostridiales	Ruminococcaceae	Ruminococcaceae V9D2013 group	uncultured bacterium	Firmicutes Clostridia Clostridiales Ruminococcaceae Ruminococcaceae V9D2013 group uncultured bacterium	not different	0	0	0	0	0	0	0	0	0	0	0	0	0	0	0	0	0	0	0	0	0	0	0	0	0	0	2	0	0	3	1	0	0	0	0	0	0	0	0	0	0
4fa98e143def3bddbf0b9dc55d84a7f3	Firmicutes	Clostridia	Clostridiales	Ruminococcaceae	NA	NA	Firmicutes Clostridia Clostridiales Ruminococcaceae NA NA	not different	0	0	0	0	0	0	0	0	0	0	0	3	4	0	0	0	0	0	0	0	0	0	1	0	0	0	1	1	0	2	5	0	0	0	0	0	0	0	0	0	0
3e2e0dd23c6afcf2265f2c487e11e52c	Firmicutes	Clostridia	Clostridiales	Ruminococcaceae	uncultured	NA	Firmicutes Clostridia Clostridiales Ruminococcaceae uncultured NA	not different	0	0	0	0	0	0	0	0	0	0	0	2	2	2	0	0	0	4	0	0	0	0	0	0	0	0	0	2	2	1	1	0	0	0	0	0	0	0	0	1	0
2a8739a0f5b7d36d8a8751e7a3a4f7b2	Firmicutes	Clostridia	Clostridiales	Ruminococcaceae	Ruminococcaceae UCG-009	NA	Firmicutes Clostridia Clostridiales Ruminococcaceae Ruminococcaceae UCG-009 NA	not different	0	0	0	0	0	0	0	2	0	0	0	0	0	0	0	0	0	0	0	0	0	0	0	0	0	0	5	4	1	0	1	0	0	0	0	0	0	9	8	0	0
a03e3e856a59b70074f5657c0c27bf54	Firmicutes	Clostridia	Clostridiales	Ruminococcaceae	Butyricicoccus	Ambiguous_taxa	Firmicutes Clostridia Clostridiales Ruminococcaceae Butyricicoccus Ambiguous_taxa	not different	2	0	0	0	6	0	4	8	0	10	7	11	6	0	0	0	0	0	0	0	4	0	0	0	0	2	0	0	5	0	2	18	0	0	0	0	0	0	0	0	0
186c9fa38e1428e565a3e55fc8483a88	Firmicutes	Clostridia	Clostridiales	Ruminococcaceae	Ruminiclostridium	uncultured bacterium	Firmicutes Clostridia Clostridiales Ruminococcaceae Ruminiclostridium uncultured bacterium	not different	0	0	0	0	0	0	0	0	5	0	0	0	0	0	0	0	0	0	0	0	0	0	0	0	0	4	8	0	0	0	0	0	5	2	0	0	0	0	0	5	0
d1e8658312db3e36608a8c6ec7bd1cad	Firmicutes	Clostridia	Clostridiales	Ruminococcaceae	Ruminococcaceae UCG-005	NA	Firmicutes Clostridia Clostridiales Ruminococcaceae Ruminococcaceae UCG-005 NA	not different	1	0	0	15	8	3	2	3	4	0	0	0	7	6	0	77	2	12	0	10	11	35	0	0	42	15	0	0	1	0	2	33	0	0	0	0	0	0	0	13	0
3f04b7cd7ca64e341680585415dc60d0	Firmicutes	Clostridia	Clostridiales	Ruminococcaceae	Ruminococcaceae UCG-005	NA	Firmicutes Clostridia Clostridiales Ruminococcaceae Ruminococcaceae UCG-005 NA	not different	0	0	0	0	0	0	0	0	0	0	0	0	0	0	0	0	0	0	0	0	0	2	3	0	3	0	0	0	0	0	0	0	0	0	0	0	0	0	0	0	0
0413f3e5c24c6440d425d82c33780ba3	Firmicutes	Clostridia	Clostridiales	Ruminococcaceae	Ruminococcaceae UCG-005	Ambiguous_taxa	Firmicutes Clostridia Clostridiales Ruminococcaceae Ruminococcaceae UCG-005 Ambiguous_taxa	not different	0	0	0	0	0	0	0	0	9	0	23	12	8	0	0	1	0	0	0	0	3	1	0	0	0	18	0	0	1	9	0	0	0	0	0	0	0	0	0	0	0
2bcd6417e5d4fcc68ab93ae8ca3f6660	Firmicutes	Clostridia	Clostridiales	Ruminococcaceae	Intestinimonas	uncultured bacterium	Firmicutes Clostridia Clostridiales Ruminococcaceae Intestinimonas uncultured bacterium	not different	12	2	2	5	0	7	36	37	24	5	17	45	71	8	0	44	16	65	0	18	0	24	0	11	0	37	0	0	25	51	33	131	0	0	0	0	0	0	0	9	0
4f9dcb087062f2eb4d361d884004e924	Firmicutes	Clostridia	Clostridiales	Ruminococcaceae	Oscillibacter	uncultured bacterium	Firmicutes Clostridia Clostridiales Ruminococcaceae Oscillibacter uncultured bacterium	not different	6	0	0	9	0	0	0	10	0	0	0	0	0	0	0	5	0	0	0	0	0	2	5	0	0	0	14	19	1	9	11	0	0	0	0	0	0	0	0	5	0
d48ab5db6fc67363c6c37d0199c8d601	Firmicutes	Clostridia	Clostridiales	Ruminococcaceae	Oscillibacter	uncultured organism	Firmicutes Clostridia Clostridiales Ruminococcaceae Oscillibacter uncultured organism	not different	0	0	0	0	0	0	0	1	0	2	0	5	3	2	0	0	0	0	0	2	0	0	0	0	1	0	9	5	0	1	2	0	2	0	0	0	0	3	1	0	6
3a0fa17270123ae0413dcd6b5352b06d	Firmicutes	Clostridia	Clostridiales	Ruminococcaceae	Oscillibacter	NA	Firmicutes Clostridia Clostridiales Ruminococcaceae Oscillibacter NA	not different	0	0	0	0	3	0	0	0	0	0	0	0	0	0	0	0	0	3	0	0	0	0	0	0	0	0	2	0	1	4	0	0	0	0	0	0	0	0	0	0	0
0d89c7f97685c1a34a36f86096c43246	Firmicutes	Clostridia	Clostridiales	Ruminococcaceae	Oscillibacter	uncultured organism	Firmicutes Clostridia Clostridiales Ruminococcaceae Oscillibacter uncultured organism	not different	7	11	24	8	3	4	17	32	2	43	16	12	25	13	7	11	12	38	25	39	11	2	2	0	0	2	17	29	19	26	30	52	0	6	0	8	16	28	47	31	20
bae732e372dceddcad42062740ceca56	Firmicutes	Clostridia	Clostridiales	Clostridiales vadinBB60 group	uncultured rumen bacterium	uncultured rumen bacterium	Firmicutes Clostridia Clostridiales Clostridiales vadinBB60 group uncultured rumen bacterium uncultured rumen bacterium	not different	0	0	0	0	0	0	0	0	0	0	0	0	0	6	0	8	0	0	0	0	0	0	0	0	0	0	0	10	3	26	0	0	0	0	0	0	0	0	0	0	0
6bae1abb7f137d859157113de67241ac	Firmicutes	Clostridia	Clostridiales	Clostridiales vadinBB60 group	uncultured rumen bacterium	uncultured rumen bacterium	Firmicutes Clostridia Clostridiales Clostridiales vadinBB60 group uncultured rumen bacterium uncultured rumen bacterium	not different	0	0	0	0	0	0	0	51	0	0	0	4	0	11	0	0	13	0	0	0	0	16	0	0	9	0	4	0	9	27	1	0	7	20	0	0	0	0	0	0	0
9b7c60aeb216b56e3dd670d87f9d3e53	Firmicutes	Clostridia	Clostridiales	Clostridiales vadinBB60 group	uncultured bacterium	uncultured bacterium	Firmicutes Clostridia Clostridiales Clostridiales vadinBB60 group uncultured bacterium uncultured bacterium	not different	0	0	0	0	0	0	9	0	0	0	0	0	4	0	0	0	0	0	3	0	0	4	6	0	0	0	0	0	21	0	0	0	0	0	0	0	0	7	0	3	0
663ca155420bfc1663f55a03824f36fe	Firmicutes	Clostridia	Clostridiales	Clostridiales vadinBB60 group	uncultured bacterium	uncultured bacterium	Firmicutes Clostridia Clostridiales Clostridiales vadinBB60 group uncultured bacterium uncultured bacterium	not different	0	0	0	0	0	0	0	0	0	0	0	0	0	28	0	11	11	42	0	0	0	0	7	0	0	0	96	5	44	60	35	0	0	0	0	0	0	0	0	0	0
77a5083824d1adec8f384b0e9e2ba1a7	Firmicutes	Clostridia	Clostridiales	Clostridiales vadinBB60 group	uncultured bacterium	uncultured bacterium	Firmicutes Clostridia Clostridiales Clostridiales vadinBB60 group uncultured bacterium uncultured bacterium	not different	0	0	0	0	0	0	0	0	0	0	1	0	0	7	0	0	0	0	4	0	0	0	0	8	0	0	66	3	23	37	24	0	10	1	6	0	0	0	0	0	0
d4238217596076edd0a563d69959e001	Firmicutes	Clostridia	Clostridiales	Clostridiales vadinBB60 group	uncultured bacterium	uncultured bacterium	Firmicutes Clostridia Clostridiales Clostridiales vadinBB60 group uncultured bacterium uncultured bacterium	not different	0	0	0	0	0	0	0	8	0	31	0	327	17	29	0	0	0	0	2	0	0	0	0	0	0	0	9	0	0	0	0	0	0	0	0	0	0	0	0	0	0
98b21ac8aff12a217ec1db9e33e2d534	Firmicutes	Clostridia	Clostridiales	Clostridiales vadinBB60 group	uncultured bacterium	uncultured bacterium	Firmicutes Clostridia Clostridiales Clostridiales vadinBB60 group uncultured bacterium uncultured bacterium	not different	0	0	0	0	0	0	0	1	0	3	0	18	2	0	0	0	0	25	0	0	0	0	69	0	0	0	0	69	5	13	0	0	0	0	0	0	0	0	0	0	0
18fa614f81ef92e0134a819d112851d8	Firmicutes	Clostridia	Clostridiales	Clostridiales vadinBB60 group	uncultured bacterium	uncultured bacterium	Firmicutes Clostridia Clostridiales Clostridiales vadinBB60 group uncultured bacterium uncultured bacterium	not different	0	0	0	0	13	0	0	0	0	0	0	0	31	0	0	7	0	0	19	0	0	0	0	0	0	35	0	5	6	1	0	0	0	5	0	0	0	0	0	0	0
e5b9dafefa9150b831f88b9559150b54	Firmicutes	Clostridia	Clostridiales	Clostridiales vadinBB60 group	uncultured bacterium	uncultured bacterium	Firmicutes Clostridia Clostridiales Clostridiales vadinBB60 group uncultured bacterium uncultured bacterium	not different	0	0	0	12	14	0	0	0	0	0	0	0	0	0	0	0	15	0	0	0	0	44	33	48	27	0	6	3	1	0	4	0	0	0	0	0	0	0	0	0	0
0e14bf5ae61159a183425b32d1d378c1	Firmicutes	Clostridia	Clostridiales	Clostridiales vadinBB60 group	uncultured bacterium	uncultured bacterium	Firmicutes Clostridia Clostridiales Clostridiales vadinBB60 group uncultured bacterium uncultured bacterium	not different	0	0	0	0	0	0	0	0	1	0	0	0	0	6	0	29	0	0	0	0	1	0	10	0	0	0	47	19	53	65	40	0	0	0	0	0	0	0	0	0	0
9b11aebfd5faeb289bfb54e87e41bb72	Firmicutes	Clostridia	Clostridiales	Clostridiales vadinBB60 group	uncultured bacterium	uncultured bacterium	Firmicutes Clostridia Clostridiales Clostridiales vadinBB60 group uncultured bacterium uncultured bacterium	not different	0	0	0	0	0	0	5	0	0	0	0	0	0	19	0	28	0	0	0	0	0	0	0	9	0	0	0	7	17	12	0	0	0	0	0	0	0	0	0	0	0
18ee101571b0b0709b009b2e35033de5	Firmicutes	Clostridia	Clostridiales	Clostridiales vadinBB60 group	uncultured bacterium	uncultured bacterium	Firmicutes Clostridia Clostridiales Clostridiales vadinBB60 group uncultured bacterium uncultured bacterium	not different	0	0	0	14	0	0	0	0	0	0	0	0	0	0	0	0	0	0	0	0	0	1	0	0	0	0	5	0	2	0	1	0	0	0	0	0	0	3	0	0	0
415f2507144bce43233182d39cadfa04	Firmicutes	Clostridia	Clostridiales	Clostridiales vadinBB60 group	uncultured bacterium	uncultured bacterium	Firmicutes Clostridia Clostridiales Clostridiales vadinBB60 group uncultured bacterium uncultured bacterium	not different	0	0	1	2	6	0	0	0	1	0	0	0	0	0	0	3	0	9	14	7	0	2	1	0	4	0	0	0	0	3	0	0	0	0	0	0	0	0	0	1	0
7638e23efea01a9617a4d4f11c38e53b	Firmicutes	Clostridia	Clostridiales	Clostridiales vadinBB60 group	uncultured bacterium	uncultured bacterium	Firmicutes Clostridia Clostridiales Clostridiales vadinBB60 group uncultured bacterium uncultured bacterium	not different	1	7	20	0	0	3	0	1	1	3	6	3	13	1	1	7	4	41	5	4	0	0	8	0	1	1	0	1	0	0	3	0	3	9	0	0	4	0	0	14	8
93da92a0b5645fbfebf8b9b94cf030bd	Firmicutes	Clostridia	Clostridiales	Clostridiales vadinBB60 group	uncultured bacterium	uncultured bacterium	Firmicutes Clostridia Clostridiales Clostridiales vadinBB60 group uncultured bacterium uncultured bacterium	not different	19	8	0	0	7	0	3	6	9	16	3	4	18	6	2	2	5	0	0	0	3	5	22	39	22	3	0	0	0	0	3	21	12	1	6	0	12	8	0	3	0
685236aa0b25834cc0482ef964284d29	Firmicutes	Clostridia	Clostridiales	Christensenellaceae	Christensenellaceae R-7 group	Ambiguous_taxa	Firmicutes Clostridia Clostridiales Christensenellaceae Christensenellaceae R-7 group Ambiguous_taxa	not different	0	3	2	0	17	0	0	0	0	1	0	7	5	0	0	0	0	0	0	0	0	0	0	0	0	0	0	0	0	0	0	0	0	0	0	0	0	0	0	0	0
fb2e43a3fe8a2da6f9832efdaa5b412e	Firmicutes	Clostridia	Clostridiales	Christensenellaceae	Christensenellaceae R-7 group	Ambiguous_taxa	Firmicutes Clostridia Clostridiales Christensenellaceae Christensenellaceae R-7 group Ambiguous_taxa	not different	2	0	0	0	0	0	3	1	0	0	2	0	0	0	0	0	0	12	1	14	0	0	0	0	0	0	0	0	0	1	8	4	0	0	0	0	4	13	7	0	0
f69fa508229958259a9b6e159a1dd55c	Firmicutes	Clostridia	Clostridiales	Christensenellaceae	Christensenellaceae R-7 group	uncultured bacterium	Firmicutes Clostridia Clostridiales Christensenellaceae Christensenellaceae R-7 group uncultured bacterium	not different	1	2	0	0	10	0	4	10	0	6	0	10	3	6	0	2	0	0	0	9	0	13	0	6	5	1	4	1	6	4	12	9	0	3	0	6	0	2	0	0	0
c96ab9fa28e0a9a26ee51ac80bbfafde	Firmicutes	Clostridia	Clostridiales	Christensenellaceae	Christensenellaceae R-7 group	NA	Firmicutes Clostridia Clostridiales Christensenellaceae Christensenellaceae R-7 group NA	not different	0	1	1	0	2	0	4	1	0	0	0	0	1	1	1	0	0	0	0	10	0	1	0	2	1	0	0	0	0	0	3	4	0	0	0	0	0	0	0	0	0
a9cc74415d7101475501b5e6ebafcdb0	Firmicutes	Clostridia	Clostridiales	Christensenellaceae	Christensenellaceae R-7 group	NA	Firmicutes Clostridia Clostridiales Christensenellaceae Christensenellaceae R-7 group NA	not different	0	4	0	0	0	2	2	0	0	5	6	18	5	6	0	6	0	5	0	6	8	7	2	4	1	3	5	1	2	12	4	2	0	4	0	0	5	4	3	0	0
6cd83296da7a5831c726a6289461e8d2	Firmicutes	Clostridia	Clostridiales	Christensenellaceae	Christensenellaceae R-7 group	bacterium YE57	Firmicutes Clostridia Clostridiales Christensenellaceae Christensenellaceae R-7 group bacterium YE57	not different	0	2	10	0	8	0	1	0	0	0	3	0	5	2	2	0	0	14	0	3	5	0	0	5	0	2	0	0	1	4	3	2	0	0	0	0	0	1	8	1	0
4dda9bc99ed0ce54cd71784519a4ba84	Firmicutes	Clostridia	Clostridiales	Clostridiales vadinBB60 group	uncultured Thermoanaerobacterales bacterium	uncultured Thermoanaerobacterales bacterium	Firmicutes Clostridia Clostridiales Clostridiales vadinBB60 group uncultured Thermoanaerobacterales bacterium uncultured Thermoanaerobacterales bacterium	not different	0	0	0	0	0	0	0	1	0	0	0	0	0	0	0	0	0	4	5	6	0	0	0	0	0	0	6	0	3	2	2	0	0	0	0	0	0	1	7	0	0
13379a2bfa19a673c586a591de53097d	Firmicutes	Erysipelotrichia	Erysipelotrichales	Erysipelotrichaceae	uncultured	uncultured Erysipelotrichaceae bacterium	Firmicutes Erysipelotrichia Erysipelotrichales Erysipelotrichaceae uncultured uncultured Erysipelotrichaceae bacterium	not different	8	0	4	19	7	0	0	0	0	0	0	0	0	8	0	3	0	145	81	117	0	14	1	25	20	1	0	0	2	43	1	0	0	0	5	0	0	0	0	0	0
9651590c1c258d78420c13ed6dc29f43	Firmicutes	Erysipelotrichia	Erysipelotrichales	Erysipelotrichaceae	Erysipelatoclostridium	Clostridiales bacterium CHKCI006	Firmicutes Erysipelotrichia Erysipelotrichales Erysipelotrichaceae Erysipelatoclostridium Clostridiales bacterium CHKCI006	not different	0	1	0	0	0	0	0	11	1	7	0	0	0	0	0	1	2	9	19	13	0	0	0	4	0	0	0	0	0	3	3	3	0	1	0	6	0	3	3	5	3
bd6c8d97a94c0c8f11c0c6a4268fcb2f	Tenericutes	Mollicutes	Mollicutes RF39	uncultured bacterium	uncultured bacterium	uncultured bacterium	Tenericutes Mollicutes Mollicutes RF39 uncultured bacterium uncultured bacterium uncultured bacterium	not different	0	0	0	0	0	0	3	0	2	1	2	0	5	0	0	0	0	0	4	161	0	0	0	0	0	3	0	0	2	2	9	0	0	0	0	0	0	4	0	4	0
ffbfead561f227a804cf490c22a598ba	Tenericutes	Mollicutes	Mollicutes RF39	uncultured bacterium	uncultured bacterium	uncultured bacterium	Tenericutes Mollicutes Mollicutes RF39 uncultured bacterium uncultured bacterium uncultured bacterium	not different	0	3	0	0	0	0	0	2	0	0	0	0	7	4	0	2	0	0	3	0	7	0	0	0	0	0	0	0	0	0	0	0	0	0	0	0	0	2	0	0	0
7366160dfc3fec9d975660f054e4650d	Tenericutes	Mollicutes	Mollicutes RF39	uncultured bacterium	uncultured bacterium	uncultured bacterium	Tenericutes Mollicutes Mollicutes RF39 uncultured bacterium uncultured bacterium uncultured bacterium	not different	0	0	0	0	0	0	0	0	1	0	0	0	5	3	0	0	0	4	0	0	0	2	0	0	0	0	0	0	1	0	5	0	0	0	0	0	0	0	0	1	0
875f788ab43702de9b0006894940cac5	Firmicutes	Erysipelotrichia	Erysipelotrichales	Erysipelotrichaceae	uncultured	Clostridiales bacterium 60-7e	Firmicutes Erysipelotrichia Erysipelotrichales Erysipelotrichaceae uncultured Clostridiales bacterium 60-7e	not different	0	0	0	0	0	0	0	3	0	7	11	0	7	0	0	0	0	0	0	0	0	0	0	0	0	0	2	17	8	0	0	0	0	0	0	0	0	2	0	0	0
16c9deda10be5d399926005457f539bd	Firmicutes	Erysipelotrichia	Erysipelotrichales	Erysipelotrichaceae	uncultured	Clostridiales bacterium 60-7e	Firmicutes Erysipelotrichia Erysipelotrichales Erysipelotrichaceae uncultured Clostridiales bacterium 60-7e	not different	0	0	0	0	0	0	0	5	0	11	1	0	9	0	0	0	0	0	0	0	0	0	0	0	0	0	0	2	0	0	0	0	0	0	0	0	0	0	0	0	14
119e51e38e589ed2462a6199598f66da	Firmicutes	Erysipelotrichia	Erysipelotrichales	Erysipelotrichaceae	Merdibacter	uncultured bacterium	Firmicutes Erysipelotrichia Erysipelotrichales Erysipelotrichaceae Merdibacter uncultured bacterium	not different	0	0	0	1	0	0	0	4	1	9	2	0	7	7	0	0	9	12	24	7	0	0	3	0	9	0	16	7	14	4	19	1	1	2	0	0	0	0	0	2	0
13415203c66f511fedba67d6819229bb	Firmicutes	Erysipelotrichia	Erysipelotrichales	Erysipelotrichaceae	Holdemania	NA	Firmicutes Erysipelotrichia Erysipelotrichales Erysipelotrichaceae Holdemania NA	not different	0	0	1	3	2	0	0	8	0	0	0	2	5	0	0	2	0	5	0	0	0	0	0	0	0	0	0	0	0	0	0	1	0	0	0	0	0	0	0	0	3
a822eed692bc6f11f3e7a953ac0a23e4	Firmicutes	Bacilli	Lactobacillales	Lactobacillaceae	Lactobacillus	Lactobacillus salivarius	Firmicutes Bacilli Lactobacillales Lactobacillaceae Lactobacillus Lactobacillus salivarius	not different	22	57	6	20	18	10	20	14	7	0	5	13	38	0	5	1	0	11	10	2	11	3	4	0	2	8	0	1	0	0	2	19	0	0	0	1	0	1	4	4	0
fed30d6b474008c8c2cd39c47126f7b9	Firmicutes	Bacilli	Lactobacillales	Lactobacillaceae	Lactobacillus	NA	Firmicutes Bacilli Lactobacillales Lactobacillaceae Lactobacillus NA	not different	6	15	0	0	14	0	6	0	8	0	0	0	0	0	0	0	0	0	0	0	12	0	0	0	0	0	0	0	0	0	3	0	0	0	0	0	0	0	0	9	0
e94a9da4bdf2d1d6fd8b6216ea53a5ab	Firmicutes	Bacilli	Lactobacillales	Lactobacillaceae	Lactobacillus	Lactobacillus reuteri	Firmicutes Bacilli Lactobacillales Lactobacillaceae Lactobacillus Lactobacillus reuteri	not different	0	13	9	0	0	0	33	12	8	3	0	5	10	8	0	1	10	26	0	0	32	4	0	0	6	2	3	9	0	0	0	23	0	0	0	0	0	0	0	0	0
4f97d4f3c02ad03594fe71fbb3b70764	Firmicutes	Bacilli	Lactobacillales	Lactobacillaceae	Lactobacillus	NA	Firmicutes Bacilli Lactobacillales Lactobacillaceae Lactobacillus NA	not different	3	213	115	34	105	7	19	0	8	0	0	0	0	0	0	0	0	0	0	0	33	0	0	0	0	0	0	0	0	0	0	0	2	3	0	0	0	0	0	0	0
b6c1a8ba78f65c4a4e96627ccc53ac86	Firmicutes	Bacilli	Lactobacillales	Lactobacillaceae	Lactobacillus	Lactobacillus johnsonii	Firmicutes Bacilli Lactobacillales Lactobacillaceae Lactobacillus Lactobacillus johnsonii	not different	31	81	192	16	143	5	7	0	7	0	0	0	4	4	6	1	5	0	12	25	16	3	3	0	14	0	0	0	0	0	0	12	2	0	0	0	0	0	0	0	0
b667000eb98cf17e5345425d7c1222af	Firmicutes	Bacilli	Lactobacillales	Enterococcaceae	Enterococcus	NA	Firmicutes Bacilli Lactobacillales Enterococcaceae Enterococcus NA	not different	2	2	0	0	0	0	13	0	24	1	3	0	5	4	2	2	0	2	5	28	6	33	22	26	76	0	0	0	0	0	0	6	0	0	0	0	0	0	0	0	0
32d901ec144f277944a53f903dd735ae	Actinobacteria	Coriobacteriia	Coriobacteriales	Atopobiaceae	Olsenella	Ambiguous_taxa	Actinobacteria Coriobacteriia Coriobacteriales Atopobiaceae Olsenella Ambiguous_taxa	not different	3	12	0	0	0	8	0	18	6	17	42	5	2	0	14	0	5	0	0	0	0	0	0	4	5	5	0	0	0	0	0	14	0	0	0	0	4	2	21	0	0
c684492de5864e145aec85ba05996dce	Actinobacteria	Actinobacteria	Bifidobacteriales	Bifidobacteriaceae	Bifidobacterium	Ambiguous_taxa	Actinobacteria Actinobacteria Bifidobacteriales Bifidobacteriaceae Bifidobacterium Ambiguous_taxa	not different	0	168	0	6	4	57	22	65	8	315	37	40	156	5	67	22	24	0	0	0	49	0	0	0	0	53	40	30	33	71	84	14	8	21	2	4	24	71	127	219	101
a0dadf0fea2b22de2365f8783625e8a3	Firmicutes	Negativicutes	Selenomonadales	Acidaminococcaceae	Phascolarctobacterium	NA	Firmicutes Negativicutes Selenomonadales Acidaminococcaceae Phascolarctobacterium NA	not different	0	0	0	0	0	172	208	0	108	0	0	0	0	12	142	1	16	0	0	0	59	21	0	0	0	51	0	0	0	0	0	31	61	138	32	100	158	0	0	0	0
e7d012288046ac61745f8e83d0386331	Firmicutes	Clostridia	DTU014	Ambiguous_taxa	Ambiguous_taxa	Ambiguous_taxa	Firmicutes Clostridia DTU014 Ambiguous_taxa Ambiguous_taxa Ambiguous_taxa	not different	0	0	0	0	0	0	0	2	0	4	6	3	11	26	0	31	22	6	0	0	0	7	10	11	8	1	14	0	3	10	1	0	5	0	4	6	0	8	0	0	0
358362b29cb4e52ca01e236430b08043	Firmicutes	Clostridia	DTU014	Ambiguous_taxa	Ambiguous_taxa	Ambiguous_taxa	Firmicutes Clostridia DTU014 Ambiguous_taxa Ambiguous_taxa Ambiguous_taxa	not different	0	0	0	0	0	0	0	5	0	6	0	10	13	8	0	13	13	0	0	0	0	3	0	0	0	0	9	0	0	6	0	0	0	9	0	0	0	0	0	0	0
2e18202ac57afc6b768b6bc294369177	Epsilonbacteraeota	Campylobacteria	Campylobacterales	Helicobacteraceae	Helicobacter	Ambiguous_taxa	Epsilonbacteraeota Campylobacteria Campylobacterales Helicobacteraceae Helicobacter Ambiguous_taxa	not different	1633	850	576	449	467	18	52	0	23	0	0	0	0	0	1	0	0	0	0	0	0	432	281	212	463	6	190	89	58	1139	127	3	47	103	29	11	9	94	0	71	185
0b9d6ae30698fe3144a187eaaafdaef8	Proteobacteria	Deltaproteobacteria	Desulfovibrionales	Desulfovibrionaceae	Bilophila	uncultured bacterium	Proteobacteria Deltaproteobacteria Desulfovibrionales Desulfovibrionaceae Bilophila uncultured bacterium	not different	0	0	11	3	6	0	2	0	0	0	0	0	0	0	0	0	0	0	0	0	0	0	0	0	0	0	125	59	64	120	17	0	0	0	0	0	0	3	1	0	0
3d25c858fbe63d60a799821bd3a26b07	Proteobacteria	Gammaproteobacteria	Betaproteobacteriales	Burkholderiaceae	Sutterella	Ambiguous_taxa	Proteobacteria Gammaproteobacteria Betaproteobacteriales Burkholderiaceae Sutterella Ambiguous_taxa	not different	5	0	3	14	0	49	28	0	61	0	0	0	0	0	37	0	0	0	0	0	25	0	0	0	0	92	0	0	0	0	0	156	38	39	34	25	33	0	0	0	0
1eb139cd75ad61253e2c8d757c693ad7	Firmicutes	Clostridia	Clostridiales	Ruminococcaceae	Ruminococcaceae UCG-014	NA	Firmicutes Clostridia Clostridiales Ruminococcaceae Ruminococcaceae UCG-014 NA	not different	0	2	0	0	0	0	0	0	0	0	0	0	0	0	0	6	0	0	0	0	0	7	4	0	34	0	0	0	1	5	5	0	4	0	0	0	0	0	0	0	0
0e6b4887dd616c85dc5bc1c268916abc	Firmicutes	Clostridia	Clostridiales	Ruminococcaceae	Ruminococcaceae UCG-014	uncultured bacterium	Firmicutes Clostridia Clostridiales Ruminococcaceae Ruminococcaceae UCG-014 uncultured bacterium	not different	5	2	0	0	0	5	5	0	5	0	8	0	0	28	17	4	31	5	30	4	20	53	0	7	8	4	0	0	0	40	4	27	3	3	0	0	0	9	23	47	0
813ca55ee520a7fd48f407d34c564696	Firmicutes	Clostridia	Clostridiales	Ruminococcaceae	Ruminococcaceae UCG-014	NA	Firmicutes Clostridia Clostridiales Ruminococcaceae Ruminococcaceae UCG-014 NA	not different	0	0	0	0	4	6	0	0	3	0	0	0	0	0	3	0	0	0	0	0	6	0	3	6	0	10	8	0	10	1	14	0	4	0	0	0	0	10	91	0	0
cb3ad0a5ab0f4e3130d78d35b37ebb25	Firmicutes	Clostridia	Clostridiales	Ruminococcaceae	Ruminococcaceae UCG-014	uncultured Clostridiales bacterium	Firmicutes Clostridia Clostridiales Ruminococcaceae Ruminococcaceae UCG-014 uncultured Clostridiales bacterium	not different	0	0	0	0	0	0	0	0	0	0	0	0	0	8	0	5	2	0	0	0	2	0	1	0	0	0	0	0	1	2	0	0	0	3	0	0	0	0	0	0	0
951a51e4ec5727ad90a1fafee75b3e4f	Firmicutes	Clostridia	Clostridiales	Ruminococcaceae	Ruminococcaceae UCG-014	uncultured rumen bacterium	Firmicutes Clostridia Clostridiales Ruminococcaceae Ruminococcaceae UCG-014 uncultured rumen bacterium	not different	1	0	0	0	0	0	110	0	0	0	0	0	0	0	0	0	6	0	0	0	0	5	0	0	0	17	0	0	0	0	0	53	0	0	0	0	0	0	0	6	0
f8dc4797a48751a770c7a21ffdbe50c8	Firmicutes	Clostridia	Clostridiales	Ruminococcaceae	Ruminococcaceae UCG-014	uncultured rumen bacterium	Firmicutes Clostridia Clostridiales Ruminococcaceae Ruminococcaceae UCG-014 uncultured rumen bacterium	not different	0	0	0	4	0	0	0	0	0	0	0	0	0	5	0	2	0	0	0	0	0	3	0	9	11	0	0	0	0	0	0	13	0	0	0	0	0	0	0	0	0
683bbfb49ee81857dad0a010da38ea02	Firmicutes	Clostridia	Clostridiales	Ruminococcaceae	Ruminococcaceae UCG-014	NA	Firmicutes Clostridia Clostridiales Ruminococcaceae Ruminococcaceae UCG-014 NA	not different	7	0	0	6	0	0	0	0	0	0	0	0	0	0	0	4	0	0	0	9	0	2	0	0	0	5	0	0	0	0	0	0	0	0	0	0	0	0	0	0	0
7209c20869a9a51cd329f2aacb8ba948	Firmicutes	Clostridia	Clostridiales	Ruminococcaceae	Ruminococcaceae UCG-014	NA	Firmicutes Clostridia Clostridiales Ruminococcaceae Ruminococcaceae UCG-014 NA	not different	0	0	0	0	0	0	0	0	0	0	0	0	0	2	0	1	0	0	0	0	0	0	0	0	0	0	0	0	2	15	3	0	0	0	0	0	0	0	0	0	0
9a00763220709a322041d09cf28bdf57	Firmicutes	Clostridia	Clostridiales	Ruminococcaceae	Ruminococcaceae UCG-014	NA	Firmicutes Clostridia Clostridiales Ruminococcaceae Ruminococcaceae UCG-014 NA	not different	0	0	0	0	17	0	31	4	4	10	4	0	23	7	0	9	24	0	39	0	0	0	0	12	3	15	0	0	0	0	0	40	0	0	0	0	0	0	0	17	18
60f463cc395c6ccdba8c3e81371003ff	Firmicutes	Clostridia	Clostridiales	Ruminococcaceae	Ruminococcaceae UCG-014	NA	Firmicutes Clostridia Clostridiales Ruminococcaceae Ruminococcaceae UCG-014 NA	not different	0	0	0	0	0	0	7	0	0	0	0	0	0	0	0	7	33	163	12	6	0	0	0	0	0	5	5	0	13	46	2	0	3	0	0	0	0	0	0	0	0
f4ef042f723a911a84bd7658de1c7423	Firmicutes	Clostridia	Clostridiales	Ruminococcaceae	Ruminococcaceae UCG-014	NA	Firmicutes Clostridia Clostridiales Ruminococcaceae Ruminococcaceae UCG-014 NA	not different	0	0	0	0	0	0	11	31	0	11	8	0	160	36	0	0	17	0	0	23	0	0	0	0	0	0	0	0	0	0	2	18	0	0	0	0	0	0	0	41	6
809c827737f1b640029150126d3b005f	Firmicutes	Clostridia	Clostridiales	Ruminococcaceae	Ruminococcaceae UCG-014	NA	Firmicutes Clostridia Clostridiales Ruminococcaceae Ruminococcaceae UCG-014 NA	not different	3	0	0	0	0	0	0	0	0	0	0	5	0	0	0	0	12	12	0	0	2	0	1	46	18	0	0	0	2	0	0	0	0	0	0	0	0	0	6	0	0
5ced7b02e477013ac1ade70209f07daa	Firmicutes	Clostridia	Clostridiales	Ruminococcaceae	Ruminococcaceae UCG-014	uncultured organism	Firmicutes Clostridia Clostridiales Ruminococcaceae Ruminococcaceae UCG-014 uncultured organism	not different	5	4	4	0	6	0	0	0	4	0	0	0	0	6	0	0	0	0	0	0	0	0	0	0	0	2	0	0	0	0	0	0	0	0	0	0	0	0	0	0	0
ad8861d92df6605cb948e79dbbf131d1	Firmicutes	Clostridia	Clostridiales	Ruminococcaceae	Ruminococcaceae UCG-014	uncultured organism	Firmicutes Clostridia Clostridiales Ruminococcaceae Ruminococcaceae UCG-014 uncultured organism	not different	0	0	0	1	0	0	3	0	0	0	0	0	0	0	0	0	0	12	0	0	0	0	0	0	0	0	0	0	0	1	0	0	0	0	0	0	0	0	41	0	0
787b74c32e4c5765cfdb69f4e37882ca	Firmicutes	Clostridia	Clostridiales	Ruminococcaceae	Ruminococcaceae UCG-014	NA	Firmicutes Clostridia Clostridiales Ruminococcaceae Ruminococcaceae UCG-014 NA	not different	0	0	0	0	0	0	0	0	0	0	0	0	0	7	0	7	0	47	0	29	8	0	0	0	0	0	1	2	0	0	0	0	0	3	0	0	3	0	0	0	2
10fe8fb8247ddecd36c9d82d64a43458	Firmicutes	Clostridia	Clostridiales	Ruminococcaceae	Ruminococcaceae UCG-014	NA	Firmicutes Clostridia Clostridiales Ruminococcaceae Ruminococcaceae UCG-014 NA	not different	0	0	0	0	0	0	7	0	0	0	0	0	29	12	0	32	5	0	0	0	0	0	0	0	0	0	0	0	0	12	30	7	0	0	0	0	19	19	3	26	190
14e4b6551e90099543346483ac002d57	Firmicutes	Clostridia	Clostridiales	Clostridiales vadinBB60 group	uncultured bacterium	uncultured bacterium	Firmicutes Clostridia Clostridiales Clostridiales vadinBB60 group uncultured bacterium uncultured bacterium	not different	0	0	0	0	0	0	11	10	0	9	0	4	2	0	0	1	2	26	24	23	0	0	0	0	0	0	0	2	5	12	4	9	0	0	0	0	0	0	0	0	0
88ef35085773de53c8ec67470848b71a	Firmicutes	Clostridia	Clostridiales	Clostridiales vadinBB60 group	uncultured bacterium	uncultured bacterium	Firmicutes Clostridia Clostridiales Clostridiales vadinBB60 group uncultured bacterium uncultured bacterium	not different	0	4	0	0	0	0	0	0	0	0	0	0	0	0	0	0	0	0	0	0	13	0	0	0	0	23	0	0	5	7	5	0	6	18	0	0	0	0	0	0	0
cbe9723aac7439fe2d40bc7f34a4caac	Firmicutes	Clostridia	Clostridiales	Clostridiales vadinBB60 group	uncultured bacterium	uncultured bacterium	Firmicutes Clostridia Clostridiales Clostridiales vadinBB60 group uncultured bacterium uncultured bacterium	not different	0	0	20	9	14	0	83	202	0	169	17	99	205	13	0	7	20	0	0	32	3	18	11	36	7	25	2	0	55	16	62	293	66	10	19	9	0	8	6	135	2
0da4d3738c62bf0fb77e7849767ed4ea	Firmicutes	Clostridia	Clostridiales	Clostridiales vadinBB60 group	uncultured bacterium	uncultured bacterium	Firmicutes Clostridia Clostridiales Clostridiales vadinBB60 group uncultured bacterium uncultured bacterium	not different	0	0	0	0	0	0	5	0	4	0	0	0	0	14	0	0	9	0	0	0	0	0	0	0	0	5	0	0	0	0	38	0	0	0	0	0	0	8	0	0	0
22b85869bda5d6eb2838c10e2dae770b	Firmicutes	Clostridia	Clostridiales	Clostridiales vadinBB60 group	uncultured bacterium	uncultured bacterium	Firmicutes Clostridia Clostridiales Clostridiales vadinBB60 group uncultured bacterium uncultured bacterium	not different	0	0	0	0	0	0	0	0	0	0	0	9	15	9	0	26	0	0	0	0	0	5	0	0	3	0	0	0	0	0	0	0	0	0	0	0	0	0	0	0	0
28dbc3f9157bb4fd7cc2df7041916a71	Firmicutes	Clostridia	Clostridiales	Clostridiales vadinBB60 group	uncultured bacterium	uncultured bacterium	Firmicutes Clostridia Clostridiales Clostridiales vadinBB60 group uncultured bacterium uncultured bacterium	not different	5	3	4	6	7	0	0	10	0	9	0	0	20	5	0	7	5	0	0	11	0	0	0	0	0	0	0	4	8	0	1	0	0	0	0	0	0	0	0	0	0
2d468b6569b7b4e5de8e7bd20cb1529d	Firmicutes	Clostridia	Clostridiales	Clostridiales vadinBB60 group	uncultured bacterium	uncultured bacterium	Firmicutes Clostridia Clostridiales Clostridiales vadinBB60 group uncultured bacterium uncultured bacterium	not different	2	22	17	2	45	0	5	7	4	9	7	10	26	4	0	2	0	0	20	0	0	17	16	30	24	2	3	4	3	5	19	27	1	11	0	0	13	0	0	16	3
0494a36a7fc09449624070ea9d21cbb0	Firmicutes	Clostridia	Clostridiales	Clostridiales vadinBB60 group	uncultured bacterium	uncultured bacterium	Firmicutes Clostridia Clostridiales Clostridiales vadinBB60 group uncultured bacterium uncultured bacterium	not different	0	0	0	0	0	0	0	5	0	9	0	0	3	0	0	0	16	0	12	0	0	0	3	0	0	0	0	0	0	0	5	0	3	0	0	0	0	0	0	0	0
1a9924035ae5dca50de9cee709bbc823	Firmicutes	Clostridia	Clostridiales	Clostridiales vadinBB60 group	uncultured bacterium	uncultured bacterium	Firmicutes Clostridia Clostridiales Clostridiales vadinBB60 group uncultured bacterium uncultured bacterium	not different	0	9	0	0	2	0	3	11	1	0	0	0	3	0	1	3	5	0	0	0	0	5	2	6	3	0	0	0	0	0	0	0	0	0	0	0	0	0	2	0	0
da5bd9267f368a2bb465b1ef929e55d6	Firmicutes	Clostridia	Clostridiales	Clostridiales vadinBB60 group	uncultured bacterium	uncultured bacterium	Firmicutes Clostridia Clostridiales Clostridiales vadinBB60 group uncultured bacterium uncultured bacterium	not different	9	0	0	0	0	0	6	0	2	0	0	0	19	1	0	0	2	0	0	0	2	0	3	0	8	0	0	0	0	3	3	8	0	0	0	0	6	0	0	18	5
6098cdc683ded66c4f3e67a7489b01ce	Firmicutes	Clostridia	Clostridiales	Clostridiales vadinBB60 group	uncultured bacterium	uncultured bacterium	Firmicutes Clostridia Clostridiales Clostridiales vadinBB60 group uncultured bacterium uncultured bacterium	not different	3	0	0	0	0	0	0	0	0	6	0	0	0	0	0	0	0	0	0	0	0	8	22	1	3	0	0	0	0	0	0	4	0	0	0	0	0	0	0	0	0
fa2cb235157b4d9c4d1f4eff57f91873	Firmicutes	Clostridia	Clostridiales	Clostridiales vadinBB60 group	Ambiguous_taxa	Ambiguous_taxa	Firmicutes Clostridia Clostridiales Clostridiales vadinBB60 group Ambiguous_taxa Ambiguous_taxa	not different	0	0	0	0	0	0	0	92	0	13	3	74	57	0	0	0	0	42	0	9	0	0	0	0	0	0	0	0	0	0	8	0	0	0	0	0	0	0	0	0	0
21e7f8878281487c74fe7400ed5a48ae	Firmicutes	Clostridia	Clostridiales	Clostridiales vadinBB60 group	Ambiguous_taxa	Ambiguous_taxa	Firmicutes Clostridia Clostridiales Clostridiales vadinBB60 group Ambiguous_taxa Ambiguous_taxa	not different	10	0	0	0	0	0	0	13	0	0	0	8	7	0	0	0	0	0	19	0	0	0	0	0	0	0	6	0	17	0	7	0	1	0	0	0	0	8	19	12	9
8d50599a9af652b655041c4320d52979	Firmicutes	Clostridia	Clostridiales	Clostridiales vadinBB60 group	uncultured Clostridia bacterium	uncultured Clostridia bacterium	Firmicutes Clostridia Clostridiales Clostridiales vadinBB60 group uncultured Clostridia bacterium uncultured Clostridia bacterium	not different	0	0	3	5	5	8	45	0	1	0	0	0	0	103	0	135	227	57	76	19	0	78	116	43	89	12	8	1	26	124	45	61	59	38	0	0	0	25	44	15	0
cb4f2e38916fe1a05c79594f0877c421	Firmicutes	Clostridia	Clostridiales	Clostridiales vadinBB60 group	NA	NA	Firmicutes Clostridia Clostridiales Clostridiales vadinBB60 group NA NA	not different	0	0	0	0	0	0	25	0	0	0	0	0	0	0	0	3	9	0	21	4	0	0	8	5	0	0	0	3	22	8	12	17	1	4	0	0	4	0	0	15	30
19af863806b6109a54ae077b5de34370	Firmicutes	Clostridia	Clostridiales	Clostridiales vadinBB60 group	uncultured Clostridia bacterium	uncultured Clostridia bacterium	Firmicutes Clostridia Clostridiales Clostridiales vadinBB60 group uncultured Clostridia bacterium uncultured Clostridia bacterium	not different	12	35	34	1	8	0	0	0	0	0	0	0	0	0	0	0	0	0	0	0	13	0	2	0	0	8	0	0	0	0	0	0	0	0	0	0	0	0	0	9	29
df3d6113f855e22f2a6d44e60f01baa7	Firmicutes	Clostridia	Clostridiales	Peptostreptococcaceae	Romboutsia	NA	Firmicutes Clostridia Clostridiales Peptostreptococcaceae Romboutsia NA	not different	0	0	1	0	3	5	3	6	2	0	3	0	13	4	0	6	13	10	3	12	3	3	1	97	7	0	0	0	1	5	3	6	0	0	0	0	0	0	3	14	9
d67c05b8b060188c8828864ae03eeff0	Firmicutes	Clostridia	Clostridiales	Lachnospiraceae	Tyzzerella	uncultured bacterium	Firmicutes Clostridia Clostridiales Lachnospiraceae Tyzzerella uncultured bacterium	not different	0	20	15	0	17	0	0	0	0	0	0	0	0	2	0	0	0	19	49	7	0	5	0	0	0	0	17	15	7	20	6	0	0	0	0	0	0	0	0	0	0
ded4b597fcc3a1fd4e0d43877887d701	Firmicutes	Clostridia	Clostridiales	Lachnospiraceae	NA	NA	Firmicutes Clostridia Clostridiales Lachnospiraceae NA NA	not different	0	0	3	0	0	0	0	0	0	0	0	0	0	0	0	0	1	0	0	0	3	0	0	0	0	0	0	0	0	0	1	0	0	0	0	0	0	0	0	0	0
27f3e5e10595ee31f9c58189d872c958	Firmicutes	Clostridia	Clostridiales	Lachnospiraceae	ASF356	uncultured bacterium	Firmicutes Clostridia Clostridiales Lachnospiraceae ASF356 uncultured bacterium	not different	10	2	6	12	0	0	0	0	0	11	7	0	7	3	0	0	0	0	11	0	0	5	2	0	6	0	0	0	0	2	0	0	1	0	0	0	0	0	0	0	0
6d88e732578bfda8c3afd4050222d185	Firmicutes	Clostridia	Clostridiales	Lachnospiraceae	uncultured	NA	Firmicutes Clostridia Clostridiales Lachnospiraceae uncultured NA	not different	11	34	33	18	0	11	30	10	6	12	11	3	13	5	4	1	0	22	13	19	9	0	0	0	0	12	9	20	25	14	19	9	1	11	7	2	0	5	0	8	9
f77e75df6a734832b4290622c6b45548	Firmicutes	Clostridia	Clostridiales	Ruminococcaceae	Ruminococcaceae UCG-010	uncultured bacterium	Firmicutes Clostridia Clostridiales Ruminococcaceae Ruminococcaceae UCG-010 uncultured bacterium	not different	0	3	0	0	0	0	0	6	0	0	2	3	4	11	0	4	17	28	16	20	0	0	0	0	0	0	4	1	7	2	4	0	0	0	0	0	0	3	3	1	0
e0b13d28356455e1f0a357e627248f78	Firmicutes	Clostridia	Clostridiales	Ruminococcaceae	Faecalibacterium	uncultured bacterium	Firmicutes Clostridia Clostridiales Ruminococcaceae Faecalibacterium uncultured bacterium	not different	0	5	0	0	18	0	0	11	0	0	0	0	0	0	0	0	4	0	0	0	4	0	12	0	0	0	0	0	0	0	0	0	0	0	0	0	0	7	31	0	0
f8fe99bb3b5e94ba7e59d62f387c4f19	Firmicutes	Clostridia	Clostridiales	Ruminococcaceae	Faecalibacterium	uncultured bacterium	Firmicutes Clostridia Clostridiales Ruminococcaceae Faecalibacterium uncultured bacterium	not different	6	28	0	0	35	36	18	14	0	40	129	111	29	2	13	0	15	490	385	37	30	0	0	23	11	0	4	6	18	16	8	6	0	27	0	0	24	46	51	167	166
2f5b77da335a08fea4909def705ddbcb	Firmicutes	Clostridia	Clostridiales	Ruminococcaceae	Faecalibacterium	uncultured bacterium	Firmicutes Clostridia Clostridiales Ruminococcaceae Faecalibacterium uncultured bacterium	not different	0	0	0	0	0	0	0	0	0	0	0	0	0	8	0	0	17	0	0	0	11	0	0	0	0	0	0	0	6	12	11	0	0	0	0	0	0	7	32	0	0
8be269abbe10504cb7d0e9c9256b19b9	Firmicutes	Clostridia	Clostridiales	Ruminococcaceae	Faecalibacterium	uncultured bacterium	Firmicutes Clostridia Clostridiales Ruminococcaceae Faecalibacterium uncultured bacterium	not different	0	47	13	12	144	10	0	9	0	4	4	14	21	3	5	1	0	10	19	13	0	7	10	31	2	1	0	0	5	0	18	0	7	9	18	0	13	0	0	10	6
fac26ec692b2f93cc028dce2562fd851	Firmicutes	Clostridia	Clostridiales	Ruminococcaceae	Subdoligranulum	Ambiguous_taxa	Firmicutes Clostridia Clostridiales Ruminococcaceae Subdoligranulum Ambiguous_taxa	not different	0	0	0	0	0	5	5	0	0	0	0	14	1	0	4	0	11	0	0	0	8	0	11	39	0	0	0	0	0	3	2	0	0	0	0	0	0	31	55	16	7
de86072be4f3a58ab8f6de4c3f309396	Firmicutes	Clostridia	Clostridiales	Ruminococcaceae	Subdoligranulum	Ambiguous_taxa	Firmicutes Clostridia Clostridiales Ruminococcaceae Subdoligranulum Ambiguous_taxa	not different	0	0	0	0	12	4	2	4	2	3	6	6	1	3	2	5	6	0	0	231	6	0	0	0	0	2	8	1	23	6	4	8	4	0	0	0	0	0	0	16	9
005f6924cead40b2bf8605a49f78bcd2	Firmicutes	Clostridia	Clostridiales	Ruminococcaceae	Subdoligranulum	NA	Firmicutes Clostridia Clostridiales Ruminococcaceae Subdoligranulum NA	not different	3	45	9	5	33	10	99	0	18	0	0	0	0	0	10	0	0	57	20	0	14	9	1	12	8	23	24	3	9	51	39	76	11	10	0	4	0	16	33	9	13
2dcb9015bdbe6e22709146a162a52f07	Firmicutes	Clostridia	Clostridiales	Ruminococcaceae	uncultured	Gorbachella massiliensis	Firmicutes Clostridia Clostridiales Ruminococcaceae uncultured Gorbachella massiliensis	not different	1	0	0	0	6	2	3	0	4	0	0	0	0	0	0	0	0	0	0	0	0	33	0	7	0	3	0	0	0	0	0	18	1	0	4	2	0	0	0	0	0
40f55986b1a903df92906a97f4b9bf8b	Firmicutes	Clostridia	Clostridiales	Ruminococcaceae	Fournierella	uncultured organism	Firmicutes Clostridia Clostridiales Ruminococcaceae Fournierella uncultured organism	not different	0	0	0	0	0	0	0	0	0	0	0	0	0	1	0	0	0	0	0	6	0	1	2	2	0	0	0	0	1	4	0	0	0	0	0	0	0	0	0	0	0
cb703eb76ae075769eff5a596ea4c087	Firmicutes	Clostridia	Clostridiales	Ruminococcaceae	Fournierella	uncultured Firmicutes bacterium	Firmicutes Clostridia Clostridiales Ruminococcaceae Fournierella uncultured Firmicutes bacterium	not different	0	0	0	20	9	0	0	0	0	0	0	0	0	9	0	4	0	0	0	0	3	0	0	6	0	0	0	0	0	2	0	0	0	0	0	0	0	0	0	0	0
1226b72d7efa37ef0920024674eba9d9	Firmicutes	Clostridia	Clostridiales	Ruminococcaceae	Angelakisella	Ambiguous_taxa	Firmicutes Clostridia Clostridiales Ruminococcaceae Angelakisella Ambiguous_taxa	not different	7	2	0	2	0	2	0	5	3	1	0	6	12	4	0	5	0	1	3	0	0	0	0	0	0	2	5	6	2	1	3	2	3	5	0	0	0	0	0	0	0
98085719203a86f6493c6efe34fe0975	Firmicutes	Clostridia	Clostridiales	Ruminococcaceae	uncultured	NA	Firmicutes Clostridia Clostridiales Ruminococcaceae uncultured NA	not different	0	0	0	0	0	1	0	0	0	0	0	2	7	0	0	0	0	0	0	0	0	0	0	0	0	2	0	0	1	3	1	5	2	4	0	0	2	0	4	3	0
e76cacd3c9e345b7bce0cafc4e9a469d	Firmicutes	Clostridia	Clostridiales	Ruminococcaceae	GCA-900066225	uncultured bacterium	Firmicutes Clostridia Clostridiales Ruminococcaceae GCA-900066225 uncultured bacterium	not different	1	0	0	1	0	0	0	0	0	0	0	4	0	6	0	0	0	6	0	0	2	0	2	0	0	0	2	1	1	0	1	4	0	0	0	0	0	5	0	0	0
ff2bb32d14a98751c619af9cbb73c7ea	Firmicutes	Clostridia	Clostridiales	Ruminococcaceae	Angelakisella	NA	Firmicutes Clostridia Clostridiales Ruminococcaceae Angelakisella NA	not different	0	0	0	0	0	0	0	2	0	4	0	0	5	0	0	0	0	2	0	0	0	0	3	0	0	0	0	6	2	0	4	0	0	0	0	0	0	0	0	4	0
cbb90d621c8998358b78fad5935f46e1	Firmicutes	Clostridia	Clostridiales	Ruminococcaceae	Anaerotruncus	NA	Firmicutes Clostridia Clostridiales Ruminococcaceae Anaerotruncus NA	not different	1	0	0	0	7	0	4	0	3	0	0	1	0	2	0	0	0	0	0	0	2	0	0	0	0	0	1	0	0	0	0	0	0	0	0	0	0	0	1	1	0
b9176063f884c33d339b75efd12c6aff	Firmicutes	Clostridia	Clostridiales	Ruminococcaceae	Candidatus Soleaferrea	uncultured bacterium	Firmicutes Clostridia Clostridiales Ruminococcaceae Candidatus Soleaferrea uncultured bacterium	not different	0	0	0	1	0	0	0	4	0	0	0	1	3	3	0	4	0	0	0	0	0	0	0	0	0	0	0	1	0	0	1	0	0	0	0	0	0	0	0	0	0
fe0dc8c27653659c77e78bb08d90e7d6	Firmicutes	Clostridia	Clostridiales	Ruminococcaceae	[Eubacterium] coprostanoligenes group	uncultured bacterium	Firmicutes Clostridia Clostridiales Ruminococcaceae [Eubacterium] coprostanoligenes group uncultured bacterium	not different	0	67	0	0	0	1	8	0	0	0	0	1	2	0	0	0	0	0	12	0	0	2	3	0	0	0	0	0	0	0	0	2	3	0	0	0	0	29	0	0	0
5d0b889d60a8b162b40866ef66048360	Firmicutes	Clostridia	Clostridiales	Ruminococcaceae	[Eubacterium] coprostanoligenes group	NA	Firmicutes Clostridia Clostridiales Ruminococcaceae [Eubacterium] coprostanoligenes group NA	not different	0	0	0	0	0	0	0	0	0	0	0	0	0	1	0	1	0	0	36	11	0	0	6	3	0	0	0	0	0	0	0	0	0	0	0	0	0	0	0	0	0
a4dc872bc37f1b2b18582cd9cabee217	Firmicutes	Clostridia	Clostridiales	Ruminococcaceae	[Eubacterium] coprostanoligenes group	NA	Firmicutes Clostridia Clostridiales Ruminococcaceae [Eubacterium] coprostanoligenes group NA	not different	1	4	0	2	0	0	5	0	0	0	0	0	0	0	0	0	0	0	0	0	10	0	0	0	0	2	0	0	0	0	2	2	0	0	0	0	0	0	0	0	0
578b1412a55db300b8947b0c709ba207	Firmicutes	Clostridia	Clostridiales	Ruminococcaceae	[Eubacterium] coprostanoligenes group	NA	Firmicutes Clostridia Clostridiales Ruminococcaceae [Eubacterium] coprostanoligenes group NA	not different	0	9	0	0	0	0	0	0	0	0	0	0	108	0	0	0	0	0	0	0	0	4	0	0	11	0	4	0	0	4	0	16	0	0	0	0	0	2	18	0	19
e56ccad6f8df265ff2ece64728a75797	Firmicutes	Clostridia	Clostridiales	Ruminococcaceae	uncultured	Ambiguous_taxa	Firmicutes Clostridia Clostridiales Ruminococcaceae uncultured Ambiguous_taxa	not different	0	0	0	1	0	4	6	0	3	0	0	0	0	0	0	20	0	0	0	0	0	18	0	26	8	6	0	0	0	0	0	3	1	0	0	0	0	0	0	2	0
4364baed072ff205f071caa37a6c1e31	Firmicutes	Clostridia	Clostridiales	Ruminococcaceae	GCA-900066225	uncultured bacterium	Firmicutes Clostridia Clostridiales Ruminococcaceae GCA-900066225 uncultured bacterium	not different	0	0	0	0	0	0	0	0	0	3	0	1	0	0	0	0	0	5	5	7	0	0	0	0	0	0	1	0	1	3	3	0	0	0	0	0	0	0	0	2	2
b0da016068f70f4e70deabfc70a65323	Firmicutes	Clostridia	Clostridiales	Ruminococcaceae	Candidatus Soleaferrea	uncultured bacterium	Firmicutes Clostridia Clostridiales Ruminococcaceae Candidatus Soleaferrea uncultured bacterium	not different	0	0	0	0	1	0	0	0	0	2	0	0	1	0	0	0	0	4	0	0	0	0	0	0	0	0	0	0	2	2	1	0	3	0	0	0	0	0	0	6	0
e8b8a2cf4a2a6df0e42027cec3108835	Firmicutes	Clostridia	Clostridiales	Ruminococcaceae	Harryflintia	uncultured bacterium	Firmicutes Clostridia Clostridiales Ruminococcaceae Harryflintia uncultured bacterium	not different	0	0	0	0	0	0	0	0	1	3	0	0	2	0	0	1	0	2	0	0	0	0	0	1	0	0	1	0	0	1	0	0	0	0	0	0	0	1	0	0	0
bf8928d9c940c21eaacddbd057868a33	Firmicutes	Clostridia	Clostridiales	Ruminococcaceae	Candidatus Soleaferrea	NA	Firmicutes Clostridia Clostridiales Ruminococcaceae Candidatus Soleaferrea NA	not different	0	0	0	0	3	2	0	0	3	2	7	0	3	4	0	5	0	3	0	0	1	1	0	0	0	0	7	5	1	4	0	0	0	2	0	0	0	0	0	0	0
9082d64a12b4b9a2d604619031f223ac	Firmicutes	Clostridia	Clostridiales	Ruminococcaceae	GCA-900066225	uncultured Clostridiaceae bacterium	Firmicutes Clostridia Clostridiales Ruminococcaceae GCA-900066225 uncultured Clostridiaceae bacterium	not different	5	168	0	1	0	0	0	4	3	5	10	3	12	2	4	0	4	0	0	0	4	2	3	5	1	0	0	0	0	6	7	0	1	0	0	9	15	22	26	0	45
52ab3c7fb916ec1ae8c8ad7c32e2ecf7	Firmicutes	Clostridia	Clostridiales	Ruminococcaceae	uncultured	NA	Firmicutes Clostridia Clostridiales Ruminococcaceae uncultured NA	not different	0	0	0	0	2	0	1	7	0	7	1	10	10	0	0	2	0	0	0	0	0	0	0	0	0	0	1	0	2	4	5	3	0	0	0	0	0	1	0	1	0
097d51010d50f44e45873549bb6fb5b7	Firmicutes	Clostridia	Clostridiales	Ruminococcaceae	NA	NA	Firmicutes Clostridia Clostridiales Ruminococcaceae NA NA	not different	0	0	0	0	0	0	0	0	0	4	0	0	14	0	0	0	0	0	0	0	0	0	0	0	0	0	0	0	0	6	0	0	0	0	0	0	0	0	0	0	0
cfec189f068470d35dec621b68e1260e	Firmicutes	Clostridia	Clostridiales	Ruminococcaceae	NA	NA	Firmicutes Clostridia Clostridiales Ruminococcaceae NA NA	not different	0	0	0	0	0	0	0	5	0	0	1	4	9	0	0	0	0	3	19	8	0	0	0	0	0	0	0	5	2	0	5	0	0	0	0	0	0	0	0	0	0
48d86184fb05f806e6b7766184fca841	Firmicutes	Clostridia	Clostridiales	Ruminococcaceae	Ruminiclostridium 5	NA	Firmicutes Clostridia Clostridiales Ruminococcaceae Ruminiclostridium 5 NA	not different	0	0	0	0	0	0	0	0	0	0	0	0	1	0	0	0	0	0	0	0	0	0	0	0	0	0	0	3	0	4	6	0	0	0	0	0	0	0	0	0	0
b244c7f2b921fbb1cd898f9820dc0029	Firmicutes	Clostridia	Clostridiales	Ruminococcaceae	Caproiciproducens	NA	Firmicutes Clostridia Clostridiales Ruminococcaceae Caproiciproducens NA	not different	0	0	0	0	0	0	1	1	0	5	1	5	2	2	0	0	0	0	0	0	0	0	0	0	0	0	2	0	0	0	0	3	0	0	0	0	0	7	0	0	0
cb7c051bfe791550dfc2e6eb77ad0fc8	Firmicutes	Clostridia	Clostridiales	Ruminococcaceae	Ruminiclostridium 5	uncultured bacterium	Firmicutes Clostridia Clostridiales Ruminococcaceae Ruminiclostridium 5 uncultured bacterium	not different	0	0	0	0	0	0	3	7	0	0	0	3	2	0	0	0	0	0	0	0	0	0	0	0	0	0	0	4	1	5	5	4	0	0	0	0	0	0	0	0	0
fc0a358f31fa4e38b5ffe5de55405531	Firmicutes	Clostridia	Clostridiales	Lachnospiraceae	[Eubacterium] hallii group	NA	Firmicutes Clostridia Clostridiales Lachnospiraceae [Eubacterium] hallii group NA	not different	10	0	3	0	0	10	17	26	4	11	19	9	20	32	0	17	3	0	24	48	0	0	0	0	0	12	0	0	4	2	10	14	2	0	0	0	0	5	0	12	4
a7ea4d72fd5e6fc2d7e641395378378e	Firmicutes	Clostridia	Clostridiales	Lachnospiraceae	[Eubacterium] hallii group	uncultured bacterium	Firmicutes Clostridia Clostridiales Lachnospiraceae [Eubacterium] hallii group uncultured bacterium	not different	5	10	14	0	0	2	5	0	2	0	0	0	0	0	0	4	0	0	0	0	7	12	6	22	0	0	0	0	0	0	3	0	0	0	0	0	0	0	0	3	0
af92d8a9d6d14a3c545d0b3ffc566a7a	Firmicutes	Clostridia	Clostridiales	Lachnospiraceae	[Eubacterium] hallii group	Ambiguous_taxa	Firmicutes Clostridia Clostridiales Lachnospiraceae [Eubacterium] hallii group Ambiguous_taxa	not different	0	0	0	0	6	0	5	0	0	0	0	0	0	0	0	3	0	0	0	0	0	0	0	0	0	0	0	0	0	0	0	14	0	0	0	0	0	0	0	0	0
7e87401db896fdf263855331029ba78e	Firmicutes	Clostridia	Clostridiales	Lachnospiraceae	CAG-56	uncultured bacterium	Firmicutes Clostridia Clostridiales Lachnospiraceae CAG-56 uncultured bacterium	not different	0	2	0	0	4	0	7	7	0	0	0	0	0	0	0	3	0	0	0	0	0	0	0	0	0	0	3	0	2	0	1	0	0	0	0	0	0	0	2	0	0
a49a145c3b681dcbcb3ee7265ec58c9c	Firmicutes	Clostridia	Clostridiales	Lachnospiraceae	NA	NA	Firmicutes Clostridia Clostridiales Lachnospiraceae NA NA	not different	0	0	0	0	0	0	29	0	3	0	0	0	0	0	0	0	0	0	0	2	0	2	0	0	0	0	0	0	0	0	3	10	0	0	0	0	0	0	0	0	0
74e3e814e1b66126889ed6540862937d	Firmicutes	Clostridia	Clostridiales	Lachnospiraceae	[Ruminococcus] gauvreauii group	bacterium ic1296	Firmicutes Clostridia Clostridiales Lachnospiraceae [Ruminococcus] gauvreauii group bacterium ic1296	not different	1	26	8	0	20	0	0	5	3	0	0	0	1	0	4	0	0	0	3	1	9	0	0	0	2	6	0	1	0	0	0	0	0	0	0	0	0	0	0	1	0
e77de3435124888fcf6b36844a924cd3	Firmicutes	Clostridia	Clostridiales	Lachnospiraceae	NA	NA	Firmicutes Clostridia Clostridiales Lachnospiraceae NA NA	not different	0	0	0	0	0	0	9	0	0	0	0	0	0	0	0	0	0	0	7	0	18	0	0	0	0	0	24	20	21	0	0	0	0	4	0	0	0	1	0	0	0
baaa574f5716a6d2b658164dc39ba299	Firmicutes	Clostridia	Clostridiales	Lachnospiraceae	Shuttleworthia	uncultured bacterium	Firmicutes Clostridia Clostridiales Lachnospiraceae Shuttleworthia uncultured bacterium	not different	0	0	0	0	0	2	4	0	6	0	0	0	4	0	0	0	0	0	0	0	10	0	0	0	0	3	18	31	9	4	5	1	1	0	0	0	2	0	0	0	3
026fd0f9968c3b4d58c95e6bc2739ff4	Firmicutes	Clostridia	Clostridiales	Lachnospiraceae	Shuttleworthia	uncultured bacterium	Firmicutes Clostridia Clostridiales Lachnospiraceae Shuttleworthia uncultured bacterium	not different	0	1	0	0	0	0	0	2	0	1	0	2	3	9	0	0	7	0	0	0	1	0	0	3	0	9	3	0	0	3	0	0	0	0	0	0	0	0	0	1	0
1db6171e3144d53d4fcc5c911b7a880d	Firmicutes	Clostridia	Clostridiales	Lachnospiraceae	Shuttleworthia	uncultured bacterium	Firmicutes Clostridia Clostridiales Lachnospiraceae Shuttleworthia uncultured bacterium	not different	0	0	0	0	0	0	8	0	1	0	0	0	0	0	3	0	0	0	0	0	0	0	0	0	0	0	0	0	0	0	4	5	0	0	0	0	0	0	0	0	0
08ebdd3de85c89c2ab4212cc9b046782	Firmicutes	Clostridia	Clostridiales	Lachnospiraceae	Blautia	NA	Firmicutes Clostridia Clostridiales Lachnospiraceae Blautia NA	not different	0	9	1	0	0	0	0	1	0	0	0	0	0	0	0	0	0	2	0	0	0	0	0	0	0	0	2	0	0	0	0	0	0	0	0	0	0	0	0	0	0
e8249f35aa7d2ace54a257ba9b42cf61	Firmicutes	Clostridia	Clostridiales	Lachnospiraceae	[Eubacterium] ventriosum group	Ambiguous_taxa	Firmicutes Clostridia Clostridiales Lachnospiraceae [Eubacterium] ventriosum group Ambiguous_taxa	not different	0	0	0	1	0	0	0	2	0	0	0	1	4	0	0	0	0	3	0	0	0	3	0	23	2	0	0	0	0	0	0	0	0	0	0	0	0	21	2	0	0
50ef4b6ac91b2cddcb87cfe5a3b622f8	Firmicutes	Clostridia	Clostridiales	Lachnospiraceae	Sellimonas	Ambiguous_taxa	Firmicutes Clostridia Clostridiales Lachnospiraceae Sellimonas Ambiguous_taxa	not different	12	15	0	12	15	2	4	3	9	13	11	31	11	1	6	1	0	14	5	10	13	3	1	11	8	22	1	1	6	3	9	1	4	0	0	0	0	1	8	3	8
3a231daeaf4468c1c6f17629dd5b10ae	Firmicutes	Clostridia	Clostridiales	Lachnospiraceae	NA	NA	Firmicutes Clostridia Clostridiales Lachnospiraceae NA NA	not different	0	0	0	0	0	0	0	0	0	0	0	0	0	0	0	1	0	0	0	3	4	0	0	0	0	0	13	3	3	5	4	0	0	0	0	0	0	0	4	0	0
6989374ec8ccf43393b75bb20499bb90	Bacteroidetes	Bacteroidia	Bacteroidales	Rikenellaceae	Alistipes	NA	Bacteroidetes Bacteroidia Bacteroidales Rikenellaceae Alistipes NA	not different	102	18	36	139	53	0	0	0	2	0	0	0	0	0	0	0	0	0	0	0	0	208	147	86	184	0	61	119	89	686	128	0	33	86	46	67	0	0	0	0	0
ae577c4e5c0201f76c9b17d36c6ef3e6	Bacteroidetes	Bacteroidia	Bacteroidales	Rikenellaceae	Alistipes	uncultured bacterium	Bacteroidetes Bacteroidia Bacteroidales Rikenellaceae Alistipes uncultured bacterium	not different	407	0	626	135	1093	0	0	0	0	0	0	0	0	5	0	0	0	0	0	0	0	2	44	0	0	32	0	0	0	0	0	0	28	10	35	8	0	224	281	0	0
9037a8807f265f6926427153c9f6f6f8	Bacteroidetes	Bacteroidia	Bacteroidales	Rikenellaceae	Alistipes	Alistipes sp. N15.MGS-157	Bacteroidetes Bacteroidia Bacteroidales Rikenellaceae Alistipes Alistipes sp. N15.MGS-157	not different	0	0	0	0	0	0	0	0	0	0	0	0	0	0	0	0	0	0	0	0	0	0	0	0	0	0	3	2	1	3	0	0	0	0	0	0	0	14	21	0	0
c74be83008b2aa6c4f36b5c74e5b7e68	Bacteroidetes	Bacteroidia	Bacteroidales	Rikenellaceae	Alistipes	NA	Bacteroidetes Bacteroidia Bacteroidales Rikenellaceae Alistipes NA	not different	0	0	0	0	0	10	0	241	12	135	419	223	269	10	0	16	0	0	0	0	3	0	0	0	0	2	40	9	61	13	17	0	0	0	0	0	2	0	0	0	0
e5813e3fbdf9bfda26aa2dffbd202219	Firmicutes	Clostridia	Clostridiales	Ruminococcaceae	Ruminococcaceae UCG-014	unidentified rumen bacterium JW32	Firmicutes Clostridia Clostridiales Ruminococcaceae Ruminococcaceae UCG-014 unidentified rumen bacterium JW32	not different	0	0	0	0	0	0	0	0	0	0	0	0	0	14	0	2	9	0	6	180	1	21	31	64	13	0	0	0	0	0	6	16	0	0	0	0	0	0	0	59	0
09a062860759916e7606c96d3812fb9e	Firmicutes	Clostridia	Clostridiales	Ruminococcaceae	Ruminococcaceae UCG-014	unidentified rumen bacterium JW32	Firmicutes Clostridia Clostridiales Ruminococcaceae Ruminococcaceae UCG-014 unidentified rumen bacterium JW32	not different	0	0	0	0	0	0	1	32	0	33	6	4	48	22	0	11	20	28	74	12	0	36	19	104	4	0	0	0	0	7	6	0	0	0	0	0	0	32	54	5	0
f38a386d65e37d63ca9dd32fe14a20d6	Firmicutes	Clostridia	Clostridiales	Ruminococcaceae	uncultured	human gut metagenome	Firmicutes Clostridia Clostridiales Ruminococcaceae uncultured human gut metagenome	not different	3	11	0	3	6	1	11	5	0	8	10	9	19	3	5	10	0	7	6	1	2	2	6	2	3	0	8	3	0	3	3	5	0	4	0	4	5	0	0	4	6
1c111effe79fa4b5c17b14f5b796676d	Firmicutes	Clostridia	Clostridiales	Ruminococcaceae	Ruminiclostridium 5	uncultured bacterium	Firmicutes Clostridia Clostridiales Ruminococcaceae Ruminiclostridium 5 uncultured bacterium	not different	0	2	0	0	0	0	0	0	1	2	1	0	0	1	0	0	0	0	0	0	0	1	1	0	0	0	3	0	1	0	1	0	0	4	0	0	0	1	7	0	0
64f0418bac5adbf9a9d14b95fdd90725	Firmicutes	Clostridia	Clostridiales	Ruminococcaceae	Ruminiclostridium 5	uncultured bacterium	Firmicutes Clostridia Clostridiales Ruminococcaceae Ruminiclostridium 5 uncultured bacterium	not different	0	0	0	1	0	0	0	4	0	0	0	0	5	0	0	2	0	9	0	6	0	6	0	0	0	0	0	0	0	0	0	0	0	0	0	0	0	0	0	0	0
6e48a6f7cd7461ac9f5ae58e97796dd8	Firmicutes	Clostridia	Clostridiales	Ruminococcaceae	Ruminiclostridium 5	Ambiguous_taxa	Firmicutes Clostridia Clostridiales Ruminococcaceae Ruminiclostridium 5 Ambiguous_taxa	not different	0	0	0	0	0	0	0	0	0	0	0	0	0	2	0	2	0	0	0	0	1	0	0	0	0	0	0	0	0	3	6	0	0	0	0	0	0	0	0	0	0
14dfb00d75a106131c7ec89a5a94d6b8	Tenericutes	Mollicutes	Mollicutes RF39	Firmicutes bacterium CAG:822	Firmicutes bacterium CAG:822	Firmicutes bacterium CAG:822	Tenericutes Mollicutes Mollicutes RF39 Firmicutes bacterium CAG:822 Firmicutes bacterium CAG:822 Firmicutes bacterium CAG:822	not different	0	0	0	0	0	0	0	31	0	50	12	29	97	0	0	0	0	0	0	0	0	0	0	0	0	0	0	0	29	20	3	0	0	0	0	0	0	144	0	0	0
0cde686e3a9155033ff5c6d4135c838e	Firmicutes	Clostridia	Clostridiales	Ruminococcaceae	Ruminiclostridium	uncultured bacterium	Firmicutes Clostridia Clostridiales Ruminococcaceae Ruminiclostridium uncultured bacterium	not different	0	0	0	5	0	0	3	4	0	0	2	6	0	0	0	0	0	0	0	2	2	0	0	0	0	0	0	4	2	3	2	7	0	0	0	0	0	4	0	0	0
59196d9d4a7f119cfcab1eb6f28db5af	Firmicutes	Clostridia	Clostridiales	Ruminococcaceae	Oscillospira	Ambiguous_taxa	Firmicutes Clostridia Clostridiales Ruminococcaceae Oscillospira Ambiguous_taxa	not different	0	0	0	0	0	3	0	42	1	0	7	23	0	0	0	9	0	0	0	0	0	0	0	0	0	0	0	0	0	0	0	0	0	0	0	0	0	0	0	3	9
4567ed007ba6dea18f7af0cde7000724	Firmicutes	Clostridia	Clostridiales	Ruminococcaceae	Oscillibacter	uncultured bacterium	Firmicutes Clostridia Clostridiales Ruminococcaceae Oscillibacter uncultured bacterium	not different	5	0	0	0	0	0	0	4	2	0	0	10	4	0	0	0	0	5	0	3	2	3	6	0	0	0	9	1	0	0	0	0	0	0	0	0	0	4	0	6	0
aaf2f77a2828fd7fa3203039b2c99d13	Firmicutes	Clostridia	Clostridiales	Ruminococcaceae	Oscillibacter	NA	Firmicutes Clostridia Clostridiales Ruminococcaceae Oscillibacter NA	not different	0	0	0	0	0	0	0	0	0	0	0	0	3	0	0	0	0	4	0	5	0	0	0	0	0	0	0	11	24	0	5	0	0	0	0	0	0	6	0	0	0
a2b3d446fbfed03209c9b4bb67a61886	Firmicutes	Clostridia	Clostridiales	Ruminococcaceae	Oscillibacter	NA	Firmicutes Clostridia Clostridiales Ruminococcaceae Oscillibacter NA	not different	0	0	0	0	0	0	0	23	0	19	17	10	3	2	0	2	0	0	226	0	0	0	0	0	0	0	0	8	0	0	0	0	0	0	0	0	0	19	47	10	0
120c279eb197d912f2993bc068fba1b2	Firmicutes	Clostridia	Clostridiales	Ruminococcaceae	Ruminiclostridium	uncultured bacterium	Firmicutes Clostridia Clostridiales Ruminococcaceae Ruminiclostridium uncultured bacterium	not different	0	0	0	0	0	0	0	9	0	2	5	0	0	0	0	0	0	0	0	0	0	0	0	0	0	0	0	0	3	0	0	0	0	0	0	0	0	0	0	0	0
be4c8b82c84646e686582d352bbd09d8	Firmicutes	Clostridia	Clostridiales	Ruminococcaceae	Ruminococcaceae UCG-005	NA	Firmicutes Clostridia Clostridiales Ruminococcaceae Ruminococcaceae UCG-005 NA	not different	0	1	0	1	0	0	0	4	0	20	14	13	1	0	0	0	12	0	5	0	11	0	0	4	0	0	3	0	7	0	0	0	6	0	0	10	0	0	0	5	0
ada074c3592cfe2c8599dfedf988b5b4	Firmicutes	Clostridia	Clostridiales	Ruminococcaceae	Ruminococcaceae UCG-005	NA	Firmicutes Clostridia Clostridiales Ruminococcaceae Ruminococcaceae UCG-005 NA	not different	8	0	0	0	0	0	46	0	5	0	0	0	0	7	0	9	0	1	0	0	0	18	6	0	26	27	0	0	0	0	11	47	0	3	0	0	0	0	0	0	0
438b222f480c8ecf69f5738f36ee4175	Firmicutes	Clostridia	Clostridiales	Ruminococcaceae	Ruminococcaceae NK4A214 group	uncultured organism	Firmicutes Clostridia Clostridiales Ruminococcaceae Ruminococcaceae NK4A214 group uncultured organism	not different	0	3	0	0	0	0	0	0	0	8	0	0	0	0	0	0	0	4	0	0	0	0	0	0	0	0	0	1	0	7	6	0	0	0	0	0	0	0	0	0	0
9abb2f93428a2cff3f3aee375d03e29d	Firmicutes	Clostridia	Clostridiales	Ruminococcaceae	uncultured	NA	Firmicutes Clostridia Clostridiales Ruminococcaceae uncultured NA	not different	0	0	0	0	0	0	0	0	4	11	0	0	0	0	0	0	3	0	5	0	0	0	0	0	0	8	0	0	0	4	0	0	0	0	0	0	0	0	0	0	2
cdaeff45c15342acd1419d74da582592	Firmicutes	Clostridia	Clostridiales	Ruminococcaceae	uncultured	Pseudoflavonifractor phocaeensis	Firmicutes Clostridia Clostridiales Ruminococcaceae uncultured Pseudoflavonifractor phocaeensis	not different	0	0	0	0	0	0	0	0	0	0	0	0	0	0	0	0	0	0	0	0	0	9	0	0	0	0	5	0	0	11	0	0	2	0	0	0	0	0	0	0	0
c33e4135855be6d17a09b95f3001a6a3	Firmicutes	Clostridia	Clostridiales	Ruminococcaceae	uncultured	NA	Firmicutes Clostridia Clostridiales Ruminococcaceae uncultured NA	not different	0	0	0	0	0	0	0	0	8	13	0	0	0	0	0	1	4	0	12	0	3	32	0	62	0	3	0	0	2	7	5	0	0	0	0	0	0	0	0	0	3
d81b46695f33e49d4b2acb7656bd9276	Firmicutes	Clostridia	Clostridiales	Ruminococcaceae	Pseudoflavonifractor	uncultured bacterium	Firmicutes Clostridia Clostridiales Ruminococcaceae Pseudoflavonifractor uncultured bacterium	not different	0	0	1	8	0	0	0	0	0	0	9	14	0	0	0	0	0	0	0	0	0	14	5	4	0	0	5	1	5	3	0	0	0	0	0	0	0	4	12	0	0
a8e018663758559895fddfb4a9d7618c	Firmicutes	Clostridia	Clostridiales	Ruminococcaceae	NA	NA	Firmicutes Clostridia Clostridiales Ruminococcaceae NA NA	not different	0	0	0	0	0	0	0	35	0	24	21	14	17	10	0	0	0	0	0	0	0	0	21	0	0	0	11	6	2	17	15	0	1	3	0	0	2	37	30	0	0
955952de1deb3c5cfdbd8d07dd31b81a	Firmicutes	Clostridia	Clostridiales	Ruminococcaceae	Flavonifractor	uncultured bacterium	Firmicutes Clostridia Clostridiales Ruminococcaceae Flavonifractor uncultured bacterium	not different	6	3	7	0	15	0	7	0	0	0	0	10	2	0	6	0	0	0	0	0	9	0	0	0	0	0	6	1	6	14	10	25	0	0	0	0	0	5	0	7	0
0eb9325c0024b0ce6c3e5e0239d491a8	Firmicutes	Clostridia	Clostridiales	Ruminococcaceae	Flavonifractor	uncultured bacterium	Firmicutes Clostridia Clostridiales Ruminococcaceae Flavonifractor uncultured bacterium	not different	0	0	0	0	0	0	0	6	0	0	0	4	4	0	0	0	0	5	0	7	0	0	0	0	0	0	0	1	1	0	3	0	0	0	0	0	1	0	0	1	0
65972414960677857281fb065f285032	Firmicutes	Clostridia	Clostridiales	Ruminococcaceae	Flavonifractor	NA	Firmicutes Clostridia Clostridiales Ruminococcaceae Flavonifractor NA	not different	0	0	0	0	0	0	0	6	0	0	0	10	3	0	0	1	0	0	0	7	0	13	9	0	0	0	0	7	4	4	1	5	0	0	0	0	0	4	4	0	0
2a72a85cb03fbaef06c69b89892c9e71	Firmicutes	Clostridia	Clostridiales	Ruminococcaceae	NA	NA	Firmicutes Clostridia Clostridiales Ruminococcaceae NA NA	not different	0	0	0	0	0	0	0	2	0	0	0	0	0	0	0	0	0	0	0	0	3	0	0	0	0	0	0	1	4	2	5	0	2	0	8	0	0	0	0	3	0
e556ec36daf67afe29655ac9e3538aad	Firmicutes	Clostridia	Clostridiales	Ruminococcaceae	NA	NA	Firmicutes Clostridia Clostridiales Ruminococcaceae NA NA	not different	0	0	0	4	0	0	0	0	1	0	0	2	0	0	0	0	3	0	0	0	0	0	0	0	0	2	0	0	0	0	4	0	0	0	0	0	0	0	0	0	0
c74f4124f7f43088800e90efa2f6301e	Firmicutes	Clostridia	Clostridiales	Ruminococcaceae	NA	NA	Firmicutes Clostridia Clostridiales Ruminococcaceae NA NA	not different	0	0	0	0	0	0	9	0	0	0	0	0	0	0	0	0	5	0	0	15	0	0	4	4	0	1	10	1	1	10	21	0	0	0	0	0	0	0	0	0	0
c177d2faea8597645b6a4fe5e7353266	Firmicutes	Clostridia	Clostridiales	Ruminococcaceae	Intestinimonas	Ambiguous_taxa	Firmicutes Clostridia Clostridiales Ruminococcaceae Intestinimonas Ambiguous_taxa	not different	19	3	34	20	41	0	0	0	0	0	0	0	0	0	4	10	0	10	6	14	0	1	7	13	5	1	0	0	0	0	0	0	5	9	0	0	11	0	0	10	0
dcadc633a9efb0f6a3ffec197f16b593	Firmicutes	Clostridia	Clostridiales	Ruminococcaceae	Intestinimonas	NA	Firmicutes Clostridia Clostridiales Ruminococcaceae Intestinimonas NA	not different	0	0	0	0	0	0	2	0	0	0	0	0	0	1	0	0	0	2	0	0	0	0	0	0	0	0	13	2	0	0	1	0	3	0	0	2	0	3	0	0	0
be20a0e31e7107e6fd34f5d8472b6108	Firmicutes	Clostridia	Clostridiales	Ruminococcaceae	Ruminococcaceae UCG-004	NA	Firmicutes Clostridia Clostridiales Ruminococcaceae Ruminococcaceae UCG-004 NA	not different	0	0	0	0	3	0	0	3	0	0	1	0	1	0	0	0	0	0	0	0	0	0	0	0	0	0	16	0	6	0	7	3	0	0	0	0	0	0	0	0	0
6a25b11088b16e113af672c6bcbe883e	Firmicutes	Clostridia	Clostridiales	Ruminococcaceae	Intestinimonas	uncultured bacterium	Firmicutes Clostridia Clostridiales Ruminococcaceae Intestinimonas uncultured bacterium	not different	0	0	0	2	0	0	0	0	1	0	0	0	0	0	0	0	0	0	0	4	0	0	0	0	0	0	0	0	0	3	0	0	0	0	0	0	0	0	0	0	0
b1480c745cfbe77ad00830764e3b2689	Firmicutes	Clostridia	Clostridiales	Ruminococcaceae	NA	NA	Firmicutes Clostridia Clostridiales Ruminococcaceae NA NA	not different	0	0	2	0	3	0	0	8	0	4	3	3	0	0	0	0	0	0	24	0	0	0	0	0	0	0	0	7	2	0	4	0	0	0	0	0	2	3	0	1	1
081926b1a91730790df21c1eb24f442e	Firmicutes	Clostridia	Clostridiales	Ruminococcaceae	Ruminiclostridium 9	uncultured bacterium	Firmicutes Clostridia Clostridiales Ruminococcaceae Ruminiclostridium 9 uncultured bacterium	not different	1	5	4	0	2	0	0	0	0	0	0	0	4	0	0	0	0	3	7	3	0	7	0	0	0	0	5	16	5	4	2	0	3	0	0	0	0	3	0	0	0
2709a8a81bc41ac8529c937b0e5bcd94	Firmicutes	Clostridia	Clostridiales	Ruminococcaceae	Ruminiclostridium 9	NA	Firmicutes Clostridia Clostridiales Ruminococcaceae Ruminiclostridium 9 NA	not different	0	0	0	0	0	0	11	65	0	23	37	52	42	7	0	10	0	4	0	0	0	0	0	0	0	0	7	5	3	5	4	0	8	0	0	8	0	59	18	0	30
211d3182246ba390dbc061ca34719c9a	Firmicutes	Clostridia	Clostridiales	Ruminococcaceae	NA	NA	Firmicutes Clostridia Clostridiales Ruminococcaceae NA NA	not different	0	1	1	6	0	0	0	0	0	0	0	0	3	0	0	0	0	0	0	0	0	0	0	0	0	0	0	9	5	0	0	0	1	0	0	0	0	0	0	2	2
84b06ee7be4693a5bc8deaf9a801a861	Firmicutes	Clostridia	Clostridiales	Ruminococcaceae	Ruminiclostridium 9	uncultured organism	Firmicutes Clostridia Clostridiales Ruminococcaceae Ruminiclostridium 9 uncultured organism	not different	0	0	0	0	0	2	0	0	0	0	0	0	0	0	1	0	0	7	0	0	11	0	0	0	0	8	3	0	1	2	20	0	0	3	0	0	4	0	0	8	1
a3db1b300a107cfa951dd573815a818e	Firmicutes	Clostridia	Clostridiales	Ruminococcaceae	Ruminiclostridium 9	NA	Firmicutes Clostridia Clostridiales Ruminococcaceae Ruminiclostridium 9 NA	not different	27	10	36	24	58	24	37	79	39	47	52	102	70	49	23	52	38	70	102	116	44	12	115	35	22	39	21	75	30	36	49	58	19	32	34	30	22	58	58	55	47
fbf90f996efa48baa6325b7384b92d71	Firmicutes	Clostridia	Clostridiales	Ruminococcaceae	NA	NA	Firmicutes Clostridia Clostridiales Ruminococcaceae NA NA	not different	2	0	9	0	4	0	0	1	2	0	0	0	1	0	2	0	0	0	0	0	5	0	0	0	0	0	3	3	3	4	2	0	0	0	0	0	0	0	0	5	0
d379b803e75bee8426cc5f7689174199	Firmicutes	Clostridia	Clostridiales	Ruminococcaceae	Ruminiclostridium 9	NA	Firmicutes Clostridia Clostridiales Ruminococcaceae Ruminiclostridium 9 NA	not different	0	0	0	0	0	0	0	11	1	0	3	4	9	1	0	0	0	0	0	0	0	0	0	0	0	0	0	4	1	5	0	0	0	0	0	0	0	3	0	4	0
17b04271b437c471e2e45e7c157890bd	Firmicutes	Clostridia	Clostridiales	Ruminococcaceae	Ruminiclostridium 9	uncultured Clostridiales bacterium	Firmicutes Clostridia Clostridiales Ruminococcaceae Ruminiclostridium 9 uncultured Clostridiales bacterium	not different	0	0	0	0	0	4	0	0	4	0	0	0	0	3	0	10	0	0	0	10	11	11	4	0	0	5	4	8	3	21	17	0	1	3	0	0	0	0	0	0	0
7f34420f0ba3ef4360ca6de5a9a34da7	Firmicutes	Clostridia	Clostridiales	Ruminococcaceae	Ruminiclostridium 9	uncultured Clostridiales bacterium	Firmicutes Clostridia Clostridiales Ruminococcaceae Ruminiclostridium 9 uncultured Clostridiales bacterium	not different	2	6	10	0	1	0	12	6	0	0	6	13	0	1	0	0	0	8	0	0	0	0	0	0	2	0	11	10	11	0	8	6	0	0	0	0	0	1	0	3	0
e2a3260f62c80d2fdc25f4b9643ab548	Firmicutes	Clostridia	Clostridiales	Ruminococcaceae	Ruminiclostridium 9	NA	Firmicutes Clostridia Clostridiales Ruminococcaceae Ruminiclostridium 9 NA	not different	0	0	0	0	0	0	7	0	0	0	0	0	0	5	0	0	0	25	0	15	0	0	0	0	0	0	2	5	1	4	1	0	0	0	0	0	0	1	8	0	0
5fdb283e3938ca1b1435a3a0ba6a5f8e	Firmicutes	Clostridia	Clostridiales	Lachnospiraceae	[Ruminococcus] torques group	Ambiguous_taxa	Firmicutes Clostridia Clostridiales Lachnospiraceae [Ruminococcus] torques group Ambiguous_taxa	not different	9	0	2	0	52	0	0	0	0	0	0	0	0	6	0	0	0	15	0	7	0	11	23	0	20	0	0	0	0	0	0	0	0	0	0	0	0	0	0	9	11
146df193949dea029f009983be6a47c3	Firmicutes	Clostridia	Clostridiales	Lachnospiraceae	[Ruminococcus] torques group	Ambiguous_taxa	Firmicutes Clostridia Clostridiales Lachnospiraceae [Ruminococcus] torques group Ambiguous_taxa	not different	9	23	8	4	138	10	10	76	6	0	51	0	7	14	12	17	17	38	75	0	18	31	29	118	44	6	10	5	7	38	13	2	0	0	0	5	4	81	22	0	7
865c31ca946ba4642069e0fcc442bab4	Firmicutes	Clostridia	Clostridiales	Lachnospiraceae	[Ruminococcus] torques group	NA	Firmicutes Clostridia Clostridiales Lachnospiraceae [Ruminococcus] torques group NA	not different	5	0	0	10	6	0	0	0	0	0	2	0	0	0	0	0	0	0	0	0	0	0	14	0	0	0	1	8	18	84	8	0	0	0	0	0	0	0	0	0	0
534bc95fa1e3a71c18cef80dbbea2fda	Firmicutes	Clostridia	Clostridiales	Lachnospiraceae	[Ruminococcus] torques group	Ambiguous_taxa	Firmicutes Clostridia Clostridiales Lachnospiraceae [Ruminococcus] torques group Ambiguous_taxa	not different	0	0	0	0	0	0	0	36	0	0	0	41	8	0	0	0	0	0	0	0	0	29	0	0	60	0	0	0	0	0	0	0	0	0	0	0	0	0	0	0	0
a0bded2b30070209e19bcdc9d47d2081	Firmicutes	Clostridia	Clostridiales	Lachnospiraceae	[Ruminococcus] torques group	NA	Firmicutes Clostridia Clostridiales Lachnospiraceae [Ruminococcus] torques group NA	not different	70	78	39	100	117	19	83	23	18	18	0	15	16	111	6	42	73	111	31	99	24	9	36	27	19	15	10	0	6	29	30	23	14	21	0	0	13	60	83	21	32
9f398b3f12200ea8932e4473dfc394b6	Firmicutes	Clostridia	Clostridiales	Lachnospiraceae	[Ruminococcus] torques group	NA	Firmicutes Clostridia Clostridiales Lachnospiraceae [Ruminococcus] torques group NA	not different	9	3	0	15	8	0	6	7	0	7	0	0	10	11	0	53	0	0	0	0	0	24	0	18	10	0	0	0	0	0	5	0	0	0	0	0	0	0	0	0	0
3194a7a0b76e6688ad149980c3e556cc	Firmicutes	Clostridia	Clostridiales	Lachnospiraceae	[Ruminococcus] torques group	Ambiguous_taxa	Firmicutes Clostridia Clostridiales Lachnospiraceae [Ruminococcus] torques group Ambiguous_taxa	not different	0	0	0	0	13	0	10	29	0	33	30	97	9	0	0	15	0	0	60	14	0	0	0	0	26	0	0	0	0	0	0	13	0	0	0	0	0	0	18	0	0
f457a82199772528566841e76c6c56e8	Firmicutes	Clostridia	Clostridiales	Lachnospiraceae	[Ruminococcus] torques group	NA	Firmicutes Clostridia Clostridiales Lachnospiraceae [Ruminococcus] torques group NA	not different	0	0	0	0	0	14	6	0	5	0	0	0	3	5	4	4	9	0	0	0	26	5	0	0	38	9	0	0	0	0	0	10	0	0	0	0	14	0	0	8	13
9b6d52edc528488e5363dea9fd36ced8	Firmicutes	Clostridia	Clostridiales	Lachnospiraceae	[Ruminococcus] torques group	NA	Firmicutes Clostridia Clostridiales Lachnospiraceae [Ruminococcus] torques group NA	not different	0	0	0	0	0	0	0	3	0	3	0	0	1	0	0	0	0	0	0	0	0	0	0	12	0	0	0	0	0	3	1	7	0	0	0	0	0	0	15	0	0
95776b1832a60e9c515373e66b55c3ee	Firmicutes	Clostridia	Clostridiales	Lachnospiraceae	NA	NA	Firmicutes Clostridia Clostridiales Lachnospiraceae NA NA	not different	0	0	0	0	3	0	1	14	0	8	2	16	8	0	0	4	0	9	0	0	0	0	1	0	0	0	1	1	4	3	3	0	0	0	0	0	0	0	0	7	0
ae978e65d6bf95e056983eec6feb4cef	Firmicutes	Clostridia	Clostridiales	Lachnospiraceae	[Ruminococcus] torques group	Ambiguous_taxa	Firmicutes Clostridia Clostridiales Lachnospiraceae [Ruminococcus] torques group Ambiguous_taxa	not different	18	19	52	0	462	0	0	0	0	0	0	0	0	0	0	0	0	0	58	0	0	0	0	0	0	0	0	0	0	0	2	0	0	0	0	0	0	0	36	0	0
47892ef739987064f592b8525bb99c1d	Firmicutes	Clostridia	Clostridiales	Lachnospiraceae	[Ruminococcus] torques group	Ambiguous_taxa	Firmicutes Clostridia Clostridiales Lachnospiraceae [Ruminococcus] torques group Ambiguous_taxa	not different	10	0	0	0	15	0	14	10	2	11	24	0	4	26	0	20	31	0	0	0	6	0	29	43	18	0	0	0	0	0	0	20	7	0	21	20	0	6	0	0	25
33a512931ff66282271a8965796b07ea	Firmicutes	Clostridia	Clostridiales	Lachnospiraceae	[Ruminococcus] torques group	NA	Firmicutes Clostridia Clostridiales Lachnospiraceae [Ruminococcus] torques group NA	not different	0	0	0	0	0	0	0	0	0	0	0	0	7	0	0	0	0	29	7	7	3	0	0	0	0	0	0	0	0	0	0	0	0	0	0	0	0	0	0	1	0
d70fc49f9b6953c8406ab3dee138129f	Firmicutes	Clostridia	Clostridiales	Lachnospiraceae	NA	NA	Firmicutes Clostridia Clostridiales Lachnospiraceae NA NA	not different	0	0	0	0	0	0	0	0	6	0	0	0	0	0	0	9	0	0	0	0	0	0	3	0	0	0	0	0	0	0	1	0	0	0	0	0	0	0	0	0	0
514da30ecca38039e5dbe50f62b8a24e	Firmicutes	Clostridia	Clostridiales	Lachnospiraceae	[Ruminococcus] torques group	NA	Firmicutes Clostridia Clostridiales Lachnospiraceae [Ruminococcus] torques group NA	not different	10	11	0	0	0	0	0	0	0	0	0	0	1	0	0	0	0	0	0	0	0	0	0	0	0	0	0	0	0	0	0	0	0	0	0	0	0	10	20	0	0
4727940a92c79febc4beb5421bc5ae00	Firmicutes	Clostridia	Clostridiales	Lachnospiraceae	[Ruminococcus] torques group	NA	Firmicutes Clostridia Clostridiales Lachnospiraceae [Ruminococcus] torques group NA	not different	8	0	4	1	13	6	0	6	3	0	9	9	5	0	0	0	0	9	23	13	11	0	0	0	0	0	0	0	2	0	12	0	0	0	0	0	0	0	0	3	0
062df6f7cd3a48247d2a4658df79a4db	Firmicutes	Clostridia	Clostridiales	Lachnospiraceae	Eisenbergiella	uncultured bacterium	Firmicutes Clostridia Clostridiales Lachnospiraceae Eisenbergiella uncultured bacterium	not different	9	5	0	3	11	0	30	5	0	0	14	10	0	1	0	11	4	0	30	8	9	5	4	0	0	3	5	9	14	6	11	61	1	0	0	14	8	0	40	12	18
4da479ac4073ea2142d59a590c44cf4b	Firmicutes	Clostridia	Clostridiales	Lachnospiraceae	NA	NA	Firmicutes Clostridia Clostridiales Lachnospiraceae NA NA	not different	0	2	0	0	0	2	0	0	0	0	8	0	5	0	0	1	0	0	9	62	0	0	5	21	3	0	0	0	0	0	0	0	0	0	0	0	0	3	0	0	0
73c620a8eefe169c99ead58335da528b	Firmicutes	Clostridia	Clostridiales	Lachnospiraceae	CAG-56	uncultured bacterium	Firmicutes Clostridia Clostridiales Lachnospiraceae CAG-56 uncultured bacterium	not different	0	0	0	0	0	0	5	0	0	0	0	0	0	0	1	0	0	0	0	0	6	0	0	0	0	0	12	3	0	22	15	0	0	0	0	0	3	0	25	0	0
1e29e9509d4b7980a0651275af18e280	Firmicutes	Clostridia	Clostridiales	Lachnospiraceae	NA	NA	Firmicutes Clostridia Clostridiales Lachnospiraceae NA NA	not different	0	0	0	0	0	0	0	9	8	0	0	0	5	0	0	0	0	0	0	17	0	0	0	0	0	0	0	0	0	0	0	0	0	0	0	0	0	0	0	0	0
fba317f41307577a969178b3ed050d36	Firmicutes	Clostridia	Clostridiales	Lachnospiraceae	NA	NA	Firmicutes Clostridia Clostridiales Lachnospiraceae NA NA	not different	0	0	0	0	0	0	0	4	0	0	3	9	8	0	0	3	5	0	0	0	0	0	0	0	0	2	0	21	8	0	4	14	0	1	0	0	0	0	0	0	0
70bde42fc90b8b35cdafe1ad655ca31b	Firmicutes	Clostridia	Clostridiales	Lachnospiraceae	NA	NA	Firmicutes Clostridia Clostridiales Lachnospiraceae NA NA	not different	0	0	1	4	10	0	5	3	0	3	0	10	2	1	0	0	0	6	0	5	0	0	2	0	4	0	0	0	4	0	2	8	0	0	0	0	0	0	0	0	0
db6891c04a21fca6ed846126250ec032	Cyanobacteria	Melainabacteria	Gastranaerophilales	Ambiguous_taxa	Ambiguous_taxa	Ambiguous_taxa	Cyanobacteria Melainabacteria Gastranaerophilales Ambiguous_taxa Ambiguous_taxa Ambiguous_taxa	not different	8	0	0	4	0	0	2	95	0	22	0	63	62	4	0	22	25	0	0	0	0	18	0	0	8	0	0	0	0	8	2	1	14	6	10	1	0	0	0	0	0
1d98e72e0562504fa2b1aee2ee16fa34	Cyanobacteria	Melainabacteria	Gastranaerophilales	uncultured rumen bacterium	uncultured rumen bacterium	uncultured rumen bacterium	Cyanobacteria Melainabacteria Gastranaerophilales uncultured rumen bacterium uncultured rumen bacterium uncultured rumen bacterium	not different	7	0	0	34	92	0	32	940	0	120	7	438	55	8	0	88	0	0	0	0	0	15	29	88	102	1	0	0	0	37	0	0	0	25	0	9	4	84	0	0	0
62481251d5fc98fa5d80ebae4dc2e2f3	Cyanobacteria	Melainabacteria	Gastranaerophilales	uncultured rumen bacterium	uncultured rumen bacterium	uncultured rumen bacterium	Cyanobacteria Melainabacteria Gastranaerophilales uncultured rumen bacterium uncultured rumen bacterium uncultured rumen bacterium	not different	0	0	0	0	0	0	16	27	0	79	0	0	518	74	0	17	71	0	0	0	0	0	0	0	141	0	3	0	66	47	57	13	6	10	0	0	0	0	0	0	0
ccc93c54b5fac0a364ce49cc6a007536	Firmicutes	Clostridia	Clostridiales	Lachnospiraceae	Lachnoclostridium	NA	Firmicutes Clostridia Clostridiales Lachnospiraceae Lachnoclostridium NA	not different	0	0	0	0	0	0	5	4	1	0	0	4	3	3	0	3	0	0	0	0	2	9	0	0	0	0	0	3	3	0	0	0	0	0	0	0	0	2	0	0	0
c7849fbe7d6b55360ae536f761b9e4ac	Firmicutes	Clostridia	Clostridiales	Lachnospiraceae	Lachnoclostridium	NA	Firmicutes Clostridia Clostridiales Lachnospiraceae Lachnoclostridium NA	not different	0	0	0	0	0	0	0	5	0	8	4	19	5	0	0	0	0	18	0	6	0	0	0	0	0	0	0	3	1	2	3	0	0	0	0	0	0	0	0	0	0
23fcfa313d296c4f63803a333e6acb85	Firmicutes	Clostridia	Clostridiales	Lachnospiraceae	GCA-900066575	NA	Firmicutes Clostridia Clostridiales Lachnospiraceae GCA-900066575 NA	not different	6	4	3	19	11	0	2	127	0	14	9	41	13	3	0	4	5	12	21	7	0	1	0	0	0	0	9	12	6	13	3	13	0	4	0	0	0	2	0	21	11
baf3163bc48deea02f2c55fb7dc87ac8	Firmicutes	Clostridia	Clostridiales	Lachnospiraceae	NA	NA	Firmicutes Clostridia Clostridiales Lachnospiraceae NA NA	not different	0	7	4	0	0	0	0	0	5	0	0	0	2	0	0	0	0	0	0	0	0	1	2	31	0	0	0	0	0	0	0	0	0	0	0	0	0	2	1	0	0
b007b55433a34a1f62be58bbeff32ad0	Firmicutes	Clostridia	Clostridiales	Lachnospiraceae	GCA-900066575	NA	Firmicutes Clostridia Clostridiales Lachnospiraceae GCA-900066575 NA	not different	2	2	0	0	0	0	4	0	0	16	28	0	13	3	0	3	0	0	0	0	0	0	0	0	0	0	0	2	0	0	0	0	0	0	0	0	0	0	0	0	0
8dc99e234b2dd8b978050905bc0e900b	Firmicutes	Clostridia	Clostridiales	Lachnospiraceae	NA	NA	Firmicutes Clostridia Clostridiales Lachnospiraceae NA NA	not different	0	2	0	0	0	0	3	0	3	0	0	0	0	0	0	0	0	0	0	0	4	0	0	0	0	0	0	0	2	0	5	0	1	1	0	0	0	1	0	0	0
9fc8639cec778b195332250ac656612a	Firmicutes	Clostridia	Clostridiales	Lachnospiraceae	NA	NA	Firmicutes Clostridia Clostridiales Lachnospiraceae NA NA	not different	1	0	3	0	3	1	0	4	0	0	0	0	0	0	0	0	3	0	0	0	3	0	0	0	0	1	0	0	0	1	0	0	1	2	0	0	0	0	0	3	0
a4c46740788d30b02d70a8f8b0644f68	Firmicutes	Clostridia	Clostridiales	Lachnospiraceae	Lachnospiraceae FCS020 group	uncultured bacterium	Firmicutes Clostridia Clostridiales Lachnospiraceae Lachnospiraceae FCS020 group uncultured bacterium	not different	0	0	0	0	0	0	1	0	0	0	0	0	0	0	0	0	0	0	0	0	0	1	8	13	0	0	0	0	1	0	0	0	0	0	0	0	0	0	0	0	0
d40242175c62a9b896ce61a0cbbd1688	Firmicutes	Clostridia	Clostridiales	Lachnospiraceae	Lachnospiraceae FCS020 group	uncultured prokaryote	Firmicutes Clostridia Clostridiales Lachnospiraceae Lachnospiraceae FCS020 group uncultured prokaryote	not different	0	0	0	0	0	0	0	0	3	0	0	0	0	1	0	0	0	3	5	4	5	0	0	0	0	0	3	0	0	7	7	0	3	0	0	0	3	4	0	2	4
150893576d90c8b445e288cb4135bd08	Firmicutes	Clostridia	Clostridiales	Lachnospiraceae	CHKCI001	NA	Firmicutes Clostridia Clostridiales Lachnospiraceae CHKCI001 NA	not different	0	0	0	4	0	5	4	0	5	0	0	0	0	6	0	8	0	0	0	17	0	0	0	0	6	28	0	0	6	0	0	0	0	0	0	0	0	0	0	0	0
bd08522300d08c3c5ff2f095d67ba0ba	Firmicutes	Clostridia	Clostridiales	Lachnospiraceae	Anaerostipes	NA	Firmicutes Clostridia Clostridiales Lachnospiraceae Anaerostipes NA	not different	0	0	0	0	0	0	11	0	5	0	0	0	0	0	0	3	0	5	49	6	1	0	0	0	0	0	0	0	0	0	0	19	0	0	0	0	0	0	0	27	12
d485d060694e34bea416f2718b78916d	Firmicutes	Clostridia	Clostridiales	Lachnospiraceae	uncultured	NA	Firmicutes Clostridia Clostridiales Lachnospiraceae uncultured NA	not different	4	8	0	0	2	0	0	0	0	0	0	0	0	1	0	1	0	0	0	0	2	0	3	0	0	0	1	1	0	0	0	0	0	0	0	0	0	0	0	2	4
4d6b7ad262ea6c97a6c5c213d026ec49	Firmicutes	Clostridia	Clostridiales	Lachnospiraceae	NA	NA	Firmicutes Clostridia Clostridiales Lachnospiraceae NA NA	not different	0	0	0	0	0	0	0	12	0	3	4	13	3	0	0	0	0	3	0	0	0	0	0	0	0	0	21	30	6	3	12	1	0	0	0	0	0	0	0	0	0
f8052dc4dde546cc31c1e2166a208c0a	Firmicutes	Clostridia	Clostridiales	Lachnospiraceae	NA	NA	Firmicutes Clostridia Clostridiales Lachnospiraceae NA NA	not different	4	0	0	0	0	1	7	9	3	10	11	16	22	2	0	3	0	2	0	0	0	0	1	0	0	0	2	19	6	1	4	0	4	2	0	0	0	0	2	0	4
c2aba80e21b0b7900249c1689b7981fc	Bacteroidetes	Bacteroidia	Bacteroidales	Bacteroidaceae	Bacteroides	NA	Bacteroidetes Bacteroidia Bacteroidales Bacteroidaceae Bacteroides NA	enriched in EPS	126	209	604	75	185	168	315	0	154	0	0	0	0	0	86	0	0	0	0	0	54	0	0	0	0	0	0	0	0	0	1	130	47	111	110	167	154	0	0	420	411
9b8b9d420e7b149e885cd34cd8044a25	Bacteroidetes	Bacteroidia	Bacteroidales	Prevotellaceae	Alloprevotella	uncultured Prevotellaceae bacterium	Bacteroidetes Bacteroidia Bacteroidales Prevotellaceae Alloprevotella uncultured Prevotellaceae bacterium	enriched in EPS	0	100	483	2	8	14	107	0	120	0	0	0	0	0	8	0	0	0	0	0	84	0	0	0	0	4	608	414	1642	469	269	403	0	0	0	0	0	0	0	936	14
33cc8602c5e0a4bb6cd02371892a950d	Bacteroidetes	Bacteroidia	Bacteroidales	Bacteroidaceae	Bacteroides	Bacteroides gallinaceum	Bacteroidetes Bacteroidia Bacteroidales Bacteroidaceae Bacteroides Bacteroides gallinaceum	enriched in EPS	24	111	152	61	51	0	0	0	0	0	0	0	0	610	7	362	132	0	0	0	7	0	177	0	18	11	178	636	325	102	255	0	72	14	0	0	25	0	0	0	0
a79603bb90824ed6e253837fe96c6c49	Bacteroidetes	Bacteroidia	Bacteroidales	Bacteroidaceae	Bacteroides	Bacteroides plebeius	Bacteroidetes Bacteroidia Bacteroidales Bacteroidaceae Bacteroides Bacteroides plebeius	enriched in EPS	587	5	0	624	0	127	529	0	372	0	0	0	0	763	59	462	747	0	0	0	196	12	60	0	25	74	0	0	0	0	6	578	30	28	138	71	44	0	0	0	0
c6ccd5abb1894fa3f0312f39545306e1	Firmicutes	Clostridia	Clostridiales	Ruminococcaceae	uncultured	NA	Firmicutes Clostridia Clostridiales Ruminococcaceae uncultured NA	enriched in EPS	0	0	0	0	0	0	1	0	0	0	0	0	0	26	0	22	16	17	0	0	2	16	12	3	4	4	14	1	10	6	0	1	5	16	0	4	3	0	0	0	0
561307b677e5825a9465c555b3480a4e	Firmicutes	Clostridia	Clostridiales	Ruminococcaceae	Ruminococcaceae UCG-010	NA	Firmicutes Clostridia Clostridiales Ruminococcaceae Ruminococcaceae UCG-010 NA	enriched in EPS	20	10	1	8	0	9	3	22	0	0	5	2	6	0	0	0	6	0	0	0	2	0	0	0	0	9	7	6	27	12	2	7	0	0	0	0	0	2	0	3	6
e5262aa5881103fee136f8fc5c457945	Firmicutes	Clostridia	Clostridiales	Christensenellaceae	Christensenellaceae R-7 group	NA	Firmicutes Clostridia Clostridiales Christensenellaceae Christensenellaceae R-7 group NA	enriched in EPS	0	0	0	1	0	0	0	1	1	0	3	0	1	0	0	1	0	0	0	0	4	1	0	0	0	0	1	1	3	0	1	0	4	0	0	0	0	1	0	2	0
4e5fc5989891b93375abf592a692c939	Lentisphaerae	Lentisphaeria	Victivallales	Victivallaceae	uncultured rumen bacterium	uncultured rumen bacterium	Lentisphaerae Lentisphaeria Victivallales Victivallaceae uncultured rumen bacterium uncultured rumen bacterium	enriched in EPS	0	0	0	0	0	0	10	26	0	58	6	33	43	11	0	73	39	0	0	0	9	10	3	0	0	4	11	0	14	9	6	2	0	0	0	0	5	16	16	0	0
7213d7c684f0eaa9ecc98fae270a74e8	Lentisphaerae	Lentisphaeria	Victivallales	Victivallaceae	NA	NA	Lentisphaerae Lentisphaeria Victivallales Victivallaceae NA NA	enriched in EPS	0	0	0	0	0	0	2	14	14	3	3	0	2	6	0	11	9	0	0	0	2	10	23	24	26	2	0	0	0	0	4	2	0	0	4	0	0	0	0	0	0
8dc8f12d5d36219d8575ebd5e6ec218a	Firmicutes	Clostridia	Clostridiales	Family XIII	NA	NA	Firmicutes Clostridia Clostridiales Family XIII NA NA	enriched in EPS	3	0	0	0	5	0	4	0	3	0	0	0	0	0	0	0	1	0	0	0	0	2	0	0	0	1	1	2	0	0	1	5	0	0	3	0	1	0	0	0	0
69991b069fd77e02ef3587ecb15c2bb4	Firmicutes	Bacilli	Lactobacillales	Streptococcaceae	Streptococcus	NA	Firmicutes Bacilli Lactobacillales Streptococcaceae Streptococcus NA	enriched in EPS	13	63	10	10	18	49	34	0	38	0	0	0	0	31	13	13	67	0	0	0	49	64	23	148	240	3	0	0	0	0	0	35	0	0	0	0	0	0	0	0	0
13f7a1ef880f3b73eeffa18951ffe96f	Firmicutes	Bacilli	Lactobacillales	Streptococcaceae	Streptococcus	NA	Firmicutes Bacilli Lactobacillales Streptococcaceae Streptococcus NA	enriched in EPS	6	1	0	0	3	48	23	62	64	37	54	11	68	35	8	16	67	0	0	0	54	44	13	68	89	9	0	0	0	0	0	14	0	0	0	0	0	0	0	0	0
14eff008cdf3837d62e71baf77db9b80	Actinobacteria	Coriobacteriia	Coriobacteriales	Coriobacteriaceae	Enorma	uncultured bacterium	Actinobacteria Coriobacteriia Coriobacteriales Coriobacteriaceae Enorma uncultured bacterium	enriched in EPS	0	2	0	5	9	1	1	19	2	0	14	9	0	2	7	0	0	0	0	0	15	0	0	0	0	0	0	0	1	2	1	1	0	0	0	0	4	11	10	3	10
0233b33757204d57cff44985d94f90e0	Firmicutes	Negativicutes	Selenomonadales	Acidaminococcaceae	Phascolarctobacterium	uncultured Firmicutes bacterium	Firmicutes Negativicutes Selenomonadales Acidaminococcaceae Phascolarctobacterium uncultured Firmicutes bacterium	enriched in EPS	180	217	422	242	473	492	67	0	287	0	0	0	0	0	453	0	0	0	0	0	244	139	99	152	51	133	0	0	0	0	0	0	173	269	185	184	197	0	0	245	339
4ba4dcf8a2c9cab82e1028caa03b1b9a	Firmicutes	Negativicutes	Selenomonadales	Veillonellaceae	Megamonas	Ambiguous_taxa	Firmicutes Negativicutes Selenomonadales Veillonellaceae Megamonas Ambiguous_taxa	enriched in EPS	17	50	37	2	28	252	27	78	16	40	10	98	38	33	487	66	57	0	0	0	45	0	6	6	0	0	124	690	252	251	46	4	9	16	0	24	7	140	139	0	0
50f5f61e9b6a8892888930731b394853	Firmicutes	Negativicutes	Selenomonadales	Veillonellaceae	Megamonas	NA	Firmicutes Negativicutes Selenomonadales Veillonellaceae Megamonas NA	enriched in EPS	4	35	24	0	0	7	0	143	0	45	18	136	47	5	159	12	13	0	0	0	4	0	8	0	0	0	97	387	129	118	44	0	1	2	0	0	0	193	245	0	0
381ef540eb92c538543f9bb5a323c2cc	Proteobacteria	Gammaproteobacteria	Betaproteobacteriales	Burkholderiaceae	Sutterella	gut metagenome	Proteobacteria Gammaproteobacteria Betaproteobacteriales Burkholderiaceae Sutterella gut metagenome	enriched in EPS	312	58	30	303	218	21	68	0	39	0	0	0	0	0	46	0	0	0	0	0	44	14	57	42	15	34	0	0	0	0	0	69	39	59	45	73	14	0	0	5	8
0ffe34b715ba27f61800783cfe696f2f	Proteobacteria	Gammaproteobacteria	Betaproteobacteriales	Burkholderiaceae	Parasutterella	uncultured Sutterella sp.	Proteobacteria Gammaproteobacteria Betaproteobacteriales Burkholderiaceae Parasutterella uncultured Sutterella sp.	enriched in EPS	0	0	0	0	0	22	0	0	37	0	0	0	0	0	31	0	0	0	0	0	38	34	110	23	0	12	270	106	236	352	308	0	32	25	19	57	35	58	16	231	246
b0626eafb53fb2bc74e2da275625a073	Bacteroidetes	Bacteroidia	Bacteroidales	Marinifilaceae	Odoribacter	NA	Bacteroidetes Bacteroidia Bacteroidales Marinifilaceae Odoribacter NA	enriched in EPS	0	0	0	7	0	55	0	0	47	0	0	0	0	0	85	0	0	0	0	0	35	18	26	12	0	23	133	53	101	50	332	0	40	51	46	28	60	0	0	97	170
16c01359bde635d3f3871a996a726afc	Bacteroidetes	Bacteroidia	Bacteroidales	Bacteroidaceae	Bacteroides	NA	Bacteroidetes Bacteroidia Bacteroidales Bacteroidaceae Bacteroides NA	enriched in EPS	86	39	85	505	32	40	0	0	22	0	0	0	0	0	20	0	0	0	0	0	28	841	661	1013	648	25	0	0	0	0	0	0	438	797	625	843	232	0	0	1461	2147
5c7c9ef50610810d36ddcd8e595125b7	Bacteroidetes	Bacteroidia	Bacteroidales	Rikenellaceae	Rikenellaceae RC9 gut group	uncultured bacterium	Bacteroidetes Bacteroidia Bacteroidales Rikenellaceae Rikenellaceae RC9 gut group uncultured bacterium	enriched in EPS	0	6	5	2	19	38	19	0	8	0	0	0	0	0	18	0	0	0	0	0	24	6	51	106	46	27	0	0	0	0	0	62	70	62	57	59	76	0	0	0	0
c7d3841ffc92855d8d3450eddabc0ee4	Firmicutes	Clostridia	Clostridiales	Ruminococcaceae	Subdoligranulum	Ambiguous_taxa	Firmicutes Clostridia Clostridiales Ruminococcaceae Subdoligranulum Ambiguous_taxa	enriched in EPS	0	7	1	0	0	0	9	3	0	6	9	1	11	0	0	0	0	0	0	0	1	0	0	0	0	0	0	0	2	3	6	1	0	0	0	0	0	7	0	0	11
52ff61ba04c094dd910d6954ec9ae8dd	Firmicutes	Clostridia	Clostridiales	Lachnospiraceae	Lachnoclostridium	NA	Firmicutes Clostridia Clostridiales Lachnospiraceae Lachnoclostridium NA	enriched in EPS	0	1	0	0	0	4	0	0	4	1	4	3	1	0	0	1	0	0	0	0	0	5	5	4	10	6	0	2	0	0	0	3	0	0	0	0	0	3	0	0	0
5f4c7f720aa4a4c8566508be6e8b9ce6	Firmicutes	Clostridia	Clostridiales	Lachnospiraceae	NA	NA	Firmicutes Clostridia Clostridiales Lachnospiraceae NA NA	enriched in EPS	0	0	0	0	0	4	24	25	3	5	9	26	13	5	0	5	10	7	0	0	8	3	2	4	0	7	4	16	6	5	7	18	1	0	8	4	2	4	0	7	0
caee07aad6df581a596e24e8082909b2	Bacteroidetes	Bacteroidia	Bacteroidales	Rikenellaceae	Alistipes	gut metagenome	Bacteroidetes Bacteroidia Bacteroidales Rikenellaceae Alistipes gut metagenome	enriched in EPS	0	0	1	5	0	0	0	0	1	0	0	0	0	10	4	12	17	0	0	0	14	25	11	0	17	6	68	56	185	123	188	0	16	0	0	35	32	0	0	74	151
d11d6de3fdf040e52735c3ef409e5770	Bacteroidetes	Bacteroidia	Bacteroidales	Rikenellaceae	Alistipes	uncultured bacterium	Bacteroidetes Bacteroidia Bacteroidales Rikenellaceae Alistipes uncultured bacterium	enriched in EPS	0	0	0	0	0	0	56	66	0	35	41	26	60	12	0	50	14	0	0	0	0	42	228	107	11	3	0	0	0	0	0	61	0	0	0	0	0	98	57	1	16
9b90d16e70c628766310ca5d53bd7e86	Verrucomicrobia	Verrucomicrobiae	Opitutales	Puniceicoccaceae	uncultured	uncultured bacterium	Verrucomicrobia Verrucomicrobiae Opitutales Puniceicoccaceae uncultured uncultured bacterium	enriched in EPS	0	0	0	0	0	0	0	0	11	0	0	0	0	34	3	26	90	0	0	0	16	0	0	0	0	10	2	1	3	3	11	0	3	18	50	0	33	36	214	0	0
bdf543ea4fa5928a5d1353013f67c38b	Firmicutes	Clostridia	Clostridiales	Ruminococcaceae	Ruminococcaceae NK4A214 group	NA	Firmicutes Clostridia Clostridiales Ruminococcaceae Ruminococcaceae NK4A214 group NA	enriched in EPS	0	3	0	0	1	3	13	10	6	5	12	12	8	6	3	11	15	0	0	0	22	5	8	0	6	1	12	5	15	15	12	16	16	6	7	0	16	20	0	2	10
f2778ccea98548e72311771aa7850376	Firmicutes	Clostridia	Clostridiales	Ruminococcaceae	Ruminococcaceae NK4A214 group	uncultured organism	Firmicutes Clostridia Clostridiales Ruminococcaceae Ruminococcaceae NK4A214 group uncultured organism	enriched in EPS	0	0	0	0	0	2	0	0	3	0	0	0	0	0	10	1	14	0	0	0	3	1	6	0	0	1	0	0	0	0	0	0	4	4	0	0	0	14	15	3	4
8f5005a5173a7f59f287f2fc7f680c81	Firmicutes	Clostridia	Clostridiales	Lachnospiraceae	[Ruminococcus] torques group	Ambiguous_taxa	Firmicutes Clostridia Clostridiales Lachnospiraceae [Ruminococcus] torques group Ambiguous_taxa	enriched in EPS	0	15	0	8	28	0	57	0	0	3	0	0	0	0	0	0	0	16	15	4	0	0	0	0	0	0	0	0	0	0	0	175	0	0	0	0	0	0	0	2	11
52f0a49d696367f9f793d7f5b1f3ead6	Firmicutes	Clostridia	Clostridiales	Lachnospiraceae	NA	NA	Firmicutes Clostridia Clostridiales Lachnospiraceae NA NA	enriched in EPS	0	0	0	0	91	53	94	40	16	9	5	65	12	26	8	67	33	0	8	0	59	18	10	107	43	64	4	0	7	9	17	116	13	11	3	19	7	0	0	13	22
39e2db463d040d98159e4abc68cba9c1	Bacteroidetes	Bacteroidia	Bacteroidales	Rikenellaceae	Alistipes	gut metagenome	Bacteroidetes Bacteroidia Bacteroidales Rikenellaceae Alistipes gut metagenome	enriched in EPS	0	0	0	0	0	2	0	693	0	4196	3577	1623	84	116	0	445	236	0	0	0	2	0	0	0	0	10	743	2375	47	287	785	0	0	0	52	52	18	35	29	155	708
e7c738da999ae4193bcdc5db3888a916	Proteobacteria	Gammaproteobacteria	Enterobacteriales	Enterobacteriaceae	Escherichia-Shigella	NA	Proteobacteria Gammaproteobacteria Enterobacteriales Enterobacteriaceae Escherichia-Shigella	Rare	0	0	0	0	0	0	0	0	0	0	0	0	0	0	0	0	0	0	0	0	0	0	0	0	0	0	0	0	0	0	0	0	0	0	0	0	0	0	0	0	0
b7f088fd72a45b8ce154ee3b0c740491	Bacteroidetes	Bacteroidia	Bacteroidales	Bacteroidaceae	Bacteroides	Bacteroides sp. SB5	Bacteroidetes Bacteroidia Bacteroidales Bacteroidaceae Bacteroides	Rare	0	0	0	0	0	0	0	0	0	0	0	0	0	0	0	0	0	0	0	0	0	0	0	0	0	0	0	0	0	0	0	0	0	0	0	0	0	0	0	0	0
d7696fe81419619465efd627f970a30f	Firmicutes	Clostridia	Clostridiales	Lachnospiraceae	NA	NA	Firmicutes Clostridia Clostridiales Lachnospiraceae NA	Rare	0	0	0	0	0	0	1	0	0	0	0	0	0	0	0	0	0	0	0	0	0	0	0	0	0	0	0	0	0	0	0	0	0	0	0	0	0	0	0	0	0
4f3c26c012f82d851b73d6daf77d15e4	Firmicutes	Clostridia	Clostridiales	Ruminococcaceae	Ruminiclostridium 5	NA	Firmicutes Clostridia Clostridiales Ruminococcaceae Ruminiclostridium 5	Rare	0	0	0	0	0	0	0	0	0	0	0	0	0	0	0	0	0	0	0	0	1	0	0	0	0	0	0	0	0	0	0	0	0	0	0	0	0	0	0	0	0
b9d69f53e4efb10a8bf77e3ed41ae0d4	Firmicutes	Clostridia	Clostridiales	Ruminococcaceae	[Eubacterium] coprostanoligenes group	NA	Firmicutes Clostridia Clostridiales Ruminococcaceae [Eubacterium] coprostanoligenes group	Rare	0	0	0	0	0	0	0	0	0	0	0	0	0	0	0	0	0	0	0	0	0	0	0	0	0	3	0	0	0	0	0	0	0	0	0	0	0	0	0	0	0
8841c09238eee1985c401548352c4b15	Firmicutes	Clostridia	Clostridiales	Lachnospiraceae	Anaerostipes	Anaerostipes butyraticus	Firmicutes Clostridia Clostridiales Lachnospiraceae Anaerostipes	Rare	0	0	0	0	0	0	0	0	0	0	0	0	0	0	0	0	1	0	0	0	0	0	0	0	0	0	0	0	0	0	0	0	0	0	0	0	0	0	0	0	0
fe102acaefa67d523791917cc0575561	Bacteroidetes	Bacteroidia	Bacteroidales	Rikenellaceae	Rikenellaceae RC9 gut group	uncultured bacterium	Bacteroidetes Bacteroidia Bacteroidales Rikenellaceae Rikenellaceae RC9 gut group	Rare	0	0	0	0	0	0	0	0	0	0	0	0	0	0	0	0	0	0	0	0	0	0	0	0	0	0	0	0	0	0	0	4	0	0	0	0	0	0	0	0	0
8a359c490d3825c2cf81b6833df391bb	Bacteroidetes	Bacteroidia	Bacteroidales	Rikenellaceae	Rikenellaceae RC9 gut group	uncultured bacterium	Bacteroidetes Bacteroidia Bacteroidales Rikenellaceae Rikenellaceae RC9 gut group	Rare	0	0	0	0	0	0	29	0	0	0	0	0	0	0	0	0	0	0	0	0	0	0	0	0	0	0	0	0	0	0	0	25	0	0	0	0	0	0	0	0	0
74f9efaa95a74992d8ca17b1ad0ecdf2	Bacteroidetes	Bacteroidia	Bacteroidales	Rikenellaceae	Rikenellaceae RC9 gut group	uncultured bacterium	Bacteroidetes Bacteroidia Bacteroidales Rikenellaceae Rikenellaceae RC9 gut group	Rare	0	0	0	0	0	24	0	0	4	0	0	0	0	0	12	0	0	0	0	0	24	0	0	0	0	42	0	0	0	0	0	0	0	0	0	0	0	0	0	0	0
8ad2783202eef34705f7f33f0daf1e01	Bacteroidetes	Bacteroidia	Bacteroidales	Rikenellaceae	Rikenellaceae RC9 gut group	uncultured bacterium	Bacteroidetes Bacteroidia Bacteroidales Rikenellaceae Rikenellaceae RC9 gut group	Rare	0	0	0	0	0	0	0	0	0	0	0	0	0	250	0	226	486	2	0	0	0	0	0	0	0	0	0	0	0	0	0	0	0	0	0	0	0	0	0	0	0
a277eb9a09d2ab6b32a87d07fc8fc0a7	Bacteroidetes	Bacteroidia	Bacteroidales	Rikenellaceae	Rikenellaceae RC9 gut group	uncultured bacterium	Bacteroidetes Bacteroidia Bacteroidales Rikenellaceae Rikenellaceae RC9 gut group	Rare	0	0	0	0	0	0	0	0	0	0	0	0	0	0	120	0	0	0	0	0	5	0	0	0	0	0	0	0	0	0	0	0	0	0	0	0	0	0	0	0	0
38ecea28feea31aea85357161584ec5c	Bacteroidetes	Bacteroidia	Bacteroidales	Rikenellaceae	Rikenellaceae RC9 gut group	uncultured bacterium	Bacteroidetes Bacteroidia Bacteroidales Rikenellaceae Rikenellaceae RC9 gut group	Rare	0	0	0	0	0	0	0	0	0	0	0	0	0	245	0	222	470	0	0	0	0	0	0	0	0	0	0	0	0	0	0	0	0	0	0	0	0	0	0	0	0
93818e0fbf0e064f0f061b3695605700	Bacteroidetes	Bacteroidia	Bacteroidales	Rikenellaceae	Rikenellaceae RC9 gut group	uncultured bacterium	Bacteroidetes Bacteroidia Bacteroidales Rikenellaceae Rikenellaceae RC9 gut group	Rare	0	0	0	0	0	0	0	0	0	0	0	0	0	0	13	0	0	0	0	0	5	0	0	0	0	0	0	0	0	0	0	0	0	0	0	0	0	0	0	0	0
aa838d2198c4c6424fd63f0526c65127	Bacteroidetes	Bacteroidia	Bacteroidales	Rikenellaceae	Rikenellaceae RC9 gut group	uncultured bacterium	Bacteroidetes Bacteroidia Bacteroidales Rikenellaceae Rikenellaceae RC9 gut group	Rare	0	0	0	0	0	9	0	0	0	0	0	0	0	0	0	0	0	0	0	0	0	0	0	0	0	5	0	0	0	0	0	0	0	0	0	0	0	0	0	0	0
9be1f28529e8ef710a4fb96913a00d88	Bacteroidetes	Bacteroidia	Bacteroidales	Rikenellaceae	Rikenellaceae RC9 gut group	uncultured bacterium	Bacteroidetes Bacteroidia Bacteroidales Rikenellaceae Rikenellaceae RC9 gut group	Rare	0	0	0	0	0	0	0	0	0	0	0	0	0	4	0	2	12	0	0	0	0	0	0	0	0	0	0	0	0	0	0	0	0	0	0	0	0	0	0	0	0
2eb5f7da13428547369a1094d90567d4	Bacteroidetes	Bacteroidia	Bacteroidales	Rikenellaceae	Rikenellaceae RC9 gut group	uncultured bacterium	Bacteroidetes Bacteroidia Bacteroidales Rikenellaceae Rikenellaceae RC9 gut group	Rare	0	0	0	0	0	0	31	0	0	0	0	0	0	0	0	0	0	0	0	0	0	0	0	0	0	0	0	0	0	0	0	19	0	0	0	0	0	0	0	0	0
b45d77bc5ee9872070ab407679ada5e8	Bacteroidetes	Bacteroidia	Bacteroidales	Rikenellaceae	Rikenellaceae RC9 gut group	uncultured bacterium	Bacteroidetes Bacteroidia Bacteroidales Rikenellaceae Rikenellaceae RC9 gut group	Rare	0	0	0	0	0	6	0	0	0	0	0	0	0	0	0	0	0	0	0	0	0	0	0	0	0	0	0	0	0	0	0	0	0	0	0	0	0	0	0	0	0
34592bd0669ef8fd27925f714db44788	Bacteroidetes	Bacteroidia	Bacteroidales	Rikenellaceae	Rikenellaceae RC9 gut group	uncultured bacterium	Bacteroidetes Bacteroidia Bacteroidales Rikenellaceae Rikenellaceae RC9 gut group	Rare	0	0	0	0	0	0	0	0	0	0	0	0	0	0	0	0	0	0	0	0	0	0	0	0	0	0	0	0	0	0	0	0	1	0	0	0	12	0	0	0	0
787da738e3d1a5c6bbfaceb2956d035e	Bacteroidetes	Bacteroidia	Bacteroidales	Rikenellaceae	Rikenellaceae RC9 gut group	uncultured bacterium	Bacteroidetes Bacteroidia Bacteroidales Rikenellaceae Rikenellaceae RC9 gut group	Rare	0	0	0	0	0	0	0	0	0	0	0	0	0	0	5	0	0	0	0	0	0	0	0	0	0	0	0	0	0	0	0	0	0	0	0	0	0	0	0	0	0
f3263f586d57cd59b2910c7ce09d3150	Bacteroidetes	Bacteroidia	Bacteroidales	Rikenellaceae	Rikenellaceae RC9 gut group	uncultured bacterium	Bacteroidetes Bacteroidia Bacteroidales Rikenellaceae Rikenellaceae RC9 gut group	Rare	0	0	0	0	0	0	0	0	0	0	0	0	0	270	49	231	531	0	0	0	2	0	0	0	0	0	0	0	0	0	0	0	0	0	0	0	0	0	0	0	0
fb23ae44f21842e90cd1aa8ab6f6529d	Bacteroidetes	Bacteroidia	Bacteroidales	Rikenellaceae	Rikenellaceae RC9 gut group	uncultured bacterium	Bacteroidetes Bacteroidia Bacteroidales Rikenellaceae Rikenellaceae RC9 gut group	Rare	0	0	0	0	0	0	0	0	0	0	0	0	0	0	13	0	0	0	0	0	11	0	0	0	0	0	0	0	0	0	0	0	0	0	0	0	0	0	0	0	0
097d319a02a24a2f61a66e67060a9133	Bacteroidetes	Bacteroidia	Bacteroidales	Rikenellaceae	Rikenellaceae RC9 gut group	uncultured bacterium	Bacteroidetes Bacteroidia Bacteroidales Rikenellaceae Rikenellaceae RC9 gut group	Rare	0	0	0	0	0	0	0	0	0	0	0	0	0	0	3	0	0	0	0	0	0	0	0	0	0	0	0	0	0	0	0	0	0	0	0	0	0	0	0	0	0
720e1e0423a8349acd7f32dc40fa8779	Bacteroidetes	Bacteroidia	Bacteroidales	Rikenellaceae	Rikenellaceae RC9 gut group	uncultured bacterium	Bacteroidetes Bacteroidia Bacteroidales Rikenellaceae Rikenellaceae RC9 gut group	Rare	0	0	0	0	0	0	0	0	0	0	0	0	0	0	0	0	0	0	0	0	0	0	0	0	0	0	0	0	0	0	0	0	0	0	0	0	5	0	0	0	0
7381de1f6502c8f6c4f291964f0b0cfc	Bacteroidetes	Bacteroidia	Bacteroidales	Rikenellaceae	Rikenellaceae RC9 gut group	uncultured bacterium	Bacteroidetes Bacteroidia Bacteroidales Rikenellaceae Rikenellaceae RC9 gut group	Rare	0	0	0	0	0	0	0	0	1	0	0	0	0	0	0	0	0	0	0	0	0	0	0	0	0	16	0	0	0	0	0	0	0	0	0	0	0	0	0	0	0
b2b0fe7619a08ad90ba497e9b034ce15	Bacteroidetes	Bacteroidia	Bacteroidales	Rikenellaceae	Rikenellaceae RC9 gut group	uncultured bacterium	Bacteroidetes Bacteroidia Bacteroidales Rikenellaceae Rikenellaceae RC9 gut group	Rare	0	0	0	0	0	0	0	0	0	0	0	0	0	0	0	0	1	0	0	0	0	0	0	0	0	0	0	0	0	0	0	0	0	0	0	0	0	0	0	0	0
94f43469b748c993550a2713f04fca0e	Firmicutes	Clostridia	Clostridiales	Lachnospiraceae	Anaerostipes	Anaerostipes butyraticus	Firmicutes Clostridia Clostridiales Lachnospiraceae Anaerostipes	Rare	0	0	0	0	0	0	0	0	0	0	0	0	0	0	0	0	0	0	0	0	0	0	0	0	0	0	0	0	0	0	0	1	0	0	0	0	0	0	0	0	0
8baffae0861e24f65e54606c0a2676e5	Spirochaetes	Spirochaetia	Spirochaetales	Spirochaetaceae	NA	NA	Spirochaetes Spirochaetia Spirochaetales Spirochaetaceae NA	Rare	0	0	0	0	0	0	11	0	0	0	0	0	0	0	0	0	0	0	0	0	0	0	0	0	0	1	0	0	0	0	0	7	32	0	23	68	5	0	0	0	0
be4af1bd3fc5ac2a543ca1cd419bfce1	Spirochaetes	Spirochaetia	Spirochaetales	Spirochaetaceae	NA	NA	Spirochaetes Spirochaetia Spirochaetales Spirochaetaceae NA	Rare	0	0	0	0	0	0	0	0	0	0	0	0	0	0	0	0	0	0	0	0	1	0	0	0	0	0	0	0	0	0	0	0	1	0	0	0	0	0	0	0	0
11948b61abe37e1d01e236fed1647789	Spirochaetes	Spirochaetia	Spirochaetales	Spirochaetaceae	Spirochaeta 2	uncultured bacterium	Spirochaetes Spirochaetia Spirochaetales Spirochaetaceae Spirochaeta 2	Rare	0	0	0	0	0	0	11	0	3	0	0	0	0	0	0	0	0	0	0	0	43	197	228	196	127	0	0	0	0	0	0	0	130	30	198	57	94	0	0	0	0
293626b9ceb65278cb175505544651c5	Spirochaetes	Spirochaetia	Spirochaetales	Spirochaetaceae	Spirochaeta 2	uncultured bacterium	Spirochaetes Spirochaetia Spirochaetales Spirochaetaceae Spirochaeta 2	Rare	0	0	0	0	0	0	0	0	0	0	0	0	0	0	0	0	0	0	0	0	0	361	352	371	257	0	0	0	0	0	0	0	56	8	67	51	39	0	0	0	0
029ba7c94adae4b35556c8b43ad716e1	Spirochaetes	Spirochaetia	Spirochaetales	Spirochaetaceae	Spirochaeta 2	uncultured bacterium	Spirochaetes Spirochaetia Spirochaetales Spirochaetaceae Spirochaeta 2	Rare	0	0	0	0	0	8	0	0	0	0	0	0	0	0	0	0	0	0	0	0	0	0	0	0	0	0	0	0	0	0	0	0	0	0	0	0	0	0	0	0	0
299d16c91d0a81f682b3dd855fa0db3a	Spirochaetes	Spirochaetia	Spirochaetales	Spirochaetaceae	Sphaerochaeta	uncultured bacterium	Spirochaetes Spirochaetia Spirochaetales Spirochaetaceae Sphaerochaeta	Rare	0	0	0	0	0	3	0	0	3	0	0	0	0	0	0	0	0	0	0	0	0	0	0	0	0	5	0	0	0	0	0	0	0	0	0	0	0	0	0	0	0
9f1ddf8095d86864e686b610273b31a2	Spirochaetes	Spirochaetia	Spirochaetales	Spirochaetaceae	Sphaerochaeta	uncultured bacterium	Spirochaetes Spirochaetia Spirochaetales Spirochaetaceae Sphaerochaeta	Rare	0	0	0	0	0	0	0	0	5	0	0	0	0	0	0	0	0	0	0	0	0	0	0	0	0	0	0	0	0	0	0	0	72	214	93	75	18	0	0	0	0
e1328285d7e7d62bb8adfade36a602a5	Spirochaetes	Spirochaetia	Spirochaetales	Spirochaetaceae	Sphaerochaeta	uncultured bacterium	Spirochaetes Spirochaetia Spirochaetales Spirochaetaceae Sphaerochaeta	Rare	0	0	0	0	0	0	0	0	0	0	0	0	0	0	0	0	0	0	0	0	0	0	0	0	0	3	0	0	0	0	0	0	0	0	0	0	0	0	0	0	0
fc92299ccea66c027da1dbe88668f845	Spirochaetes	Spirochaetia	Spirochaetales	Spirochaetaceae	Sphaerochaeta	uncultured bacterium	Spirochaetes Spirochaetia Spirochaetales Spirochaetaceae Sphaerochaeta	Rare	0	0	0	0	0	0	0	0	2	0	0	0	0	0	4	0	0	0	0	0	5	0	0	0	0	6	0	0	0	0	0	0	52	52	44	40	32	0	0	0	0
fca14f6ed8e374347868cfd4162a853c	Spirochaetes	Spirochaetia	Spirochaetales	Spirochaetaceae	Sphaerochaeta	uncultured bacterium	Spirochaetes Spirochaetia Spirochaetales Spirochaetaceae Sphaerochaeta	Rare	0	0	0	0	0	1	0	0	0	0	0	0	0	0	0	0	0	0	0	0	0	0	0	0	0	5	0	0	0	0	0	0	0	0	0	0	0	0	0	0	0
366bd8906ab21f6e2cb454f114f457aa	Spirochaetes	Spirochaetia	Spirochaetales	Spirochaetaceae	Sphaerochaeta	uncultured bacterium	Spirochaetes Spirochaetia Spirochaetales Spirochaetaceae Sphaerochaeta	Rare	0	0	0	0	0	0	0	0	0	0	0	0	0	0	0	0	0	0	0	0	0	0	0	0	0	5	0	0	0	0	0	0	0	7	0	0	2	0	0	0	0
7330dd953b38069a467653ddea37d1ec	Spirochaetes	Spirochaetia	Spirochaetales	Spirochaetaceae	Sphaerochaeta	uncultured bacterium	Spirochaetes Spirochaetia Spirochaetales Spirochaetaceae Sphaerochaeta	Rare	0	0	0	0	0	0	26	0	5	0	0	0	0	0	2	0	0	0	0	0	0	0	0	0	0	2	0	0	0	0	0	20	0	0	0	0	0	0	0	0	0
44998599c372069c9d371a8ae88963a0	Spirochaetes	Spirochaetia	Spirochaetales	Spirochaetaceae	Sphaerochaeta	uncultured bacterium	Spirochaetes Spirochaetia Spirochaetales Spirochaetaceae Sphaerochaeta	Rare	0	0	0	0	0	0	0	0	2	0	0	0	0	0	0	0	0	0	0	0	3	0	0	0	0	0	0	0	0	0	0	0	0	0	0	0	0	0	0	0	0
37a9af12200fc285a71041998ba9691d	Spirochaetes	Spirochaetia	Spirochaetales	Spirochaetaceae	Sphaerochaeta	uncultured bacterium	Spirochaetes Spirochaetia Spirochaetales Spirochaetaceae Sphaerochaeta	Rare	0	0	0	0	0	0	0	0	0	0	0	0	0	0	14	0	0	0	0	0	0	0	0	0	0	0	0	0	0	0	0	0	0	0	0	0	0	0	0	0	0
5bbd4306d9b14c00346278de676d1c5e	Spirochaetes	Spirochaetia	Spirochaetales	Spirochaetaceae	Sphaerochaeta	uncultured bacterium	Spirochaetes Spirochaetia Spirochaetales Spirochaetaceae Sphaerochaeta	Rare	0	0	0	0	0	0	1	0	0	0	0	0	0	0	0	0	0	0	0	0	0	0	0	0	0	0	0	0	0	0	0	36	0	0	0	0	0	0	0	0	0
137071447674db94bc7b6860be7d5404	Spirochaetes	Spirochaetia	Spirochaetales	Spirochaetaceae	Sphaerochaeta	uncultured bacterium	Spirochaetes Spirochaetia Spirochaetales Spirochaetaceae Sphaerochaeta	Rare	0	0	0	0	0	0	0	0	0	0	0	0	0	0	0	0	0	0	0	0	0	0	0	0	0	0	0	0	0	0	0	0	0	0	0	7	1	0	0	0	0
2d2a47c6b5a3b770eb7d4489d86870ef	Spirochaetes	Spirochaetia	Spirochaetales	Spirochaetaceae	Sphaerochaeta	uncultured bacterium	Spirochaetes Spirochaetia Spirochaetales Spirochaetaceae Sphaerochaeta	Rare	0	0	0	0	0	20	0	0	11	0	0	0	0	0	14	0	0	0	0	0	17	0	0	0	0	6	0	0	0	0	0	46	43	105	63	73	51	0	0	0	0
d4c245468ac283a8e26b3079157c2785	Spirochaetes	Spirochaetia	Spirochaetales	Spirochaetaceae	Sphaerochaeta	uncultured bacterium	Spirochaetes Spirochaetia Spirochaetales Spirochaetaceae Sphaerochaeta	Rare	0	0	0	0	0	10	4	0	5	0	0	0	0	0	20	0	0	0	0	0	0	0	0	0	0	10	0	0	0	0	0	0	0	0	0	0	0	0	0	0	0
c88792c02232b429123ed938392fcda5	Spirochaetes	Spirochaetia	Spirochaetales	Spirochaetaceae	Sphaerochaeta	uncultured bacterium	Spirochaetes Spirochaetia Spirochaetales Spirochaetaceae Sphaerochaeta	Rare	0	0	0	0	0	0	4	0	1	0	0	0	0	0	2	0	0	0	0	0	0	0	0	0	0	0	0	0	0	0	0	29	2	9	0	0	31	0	0	0	0
677599240f63a80f6674fc15fa73e396	Spirochaetes	Spirochaetia	Spirochaetales	Spirochaetaceae	Sphaerochaeta	uncultured bacterium	Spirochaetes Spirochaetia Spirochaetales Spirochaetaceae Sphaerochaeta	Rare	0	0	0	0	0	0	0	0	0	0	0	0	0	0	0	0	0	0	0	0	5	0	0	0	0	0	0	0	0	0	0	0	0	0	0	0	0	0	0	0	0
5efd8e30901d4a74f40fdb3cd1b4c1fc	Spirochaetes	Spirochaetia	Spirochaetales	Spirochaetaceae	Sphaerochaeta	uncultured bacterium	Spirochaetes Spirochaetia Spirochaetales Spirochaetaceae Sphaerochaeta	Rare	0	0	0	0	0	0	0	0	1	0	0	0	0	0	0	0	0	0	0	0	0	0	0	0	0	2	0	0	0	0	0	0	0	0	0	0	0	0	0	0	0
dc75565f7e4490892162b8585ee0ef67	Spirochaetes	Spirochaetia	Spirochaetales	Spirochaetaceae	Sphaerochaeta	uncultured bacterium	Spirochaetes Spirochaetia Spirochaetales Spirochaetaceae Sphaerochaeta	Rare	0	0	0	0	0	0	0	0	0	0	0	0	0	0	0	0	0	0	0	0	3	0	0	0	0	0	0	0	0	0	0	0	0	0	0	0	0	0	0	0	0
e9ac3c580a264cdf4a00a8b17265b492	Spirochaetes	Spirochaetia	Spirochaetales	Spirochaetaceae	Sphaerochaeta	uncultured bacterium	Spirochaetes Spirochaetia Spirochaetales Spirochaetaceae Sphaerochaeta	Rare	0	0	0	0	0	0	0	0	0	0	0	0	0	0	0	0	0	0	0	0	0	0	0	0	0	0	0	0	0	0	0	0	5	63	12	33	22	0	0	0	0
00e096d3d4824f0cf3e32c621e3a4083	Spirochaetes	Spirochaetia	Spirochaetales	Spirochaetaceae	Sphaerochaeta	uncultured bacterium	Spirochaetes Spirochaetia Spirochaetales Spirochaetaceae Sphaerochaeta	Rare	0	0	0	0	0	0	0	0	0	0	0	0	0	0	0	0	0	0	0	0	0	75	0	0	0	0	0	0	0	0	0	0	0	0	0	0	0	0	0	0	0
44267444bd2f3a5e40492fb9b4540853	Spirochaetes	Spirochaetia	Spirochaetales	Spirochaetaceae	Sphaerochaeta	uncultured bacterium	Spirochaetes Spirochaetia Spirochaetales Spirochaetaceae Sphaerochaeta	Rare	0	0	0	0	0	0	0	0	0	0	0	0	0	0	1	0	0	0	0	0	0	0	0	0	0	0	0	0	0	0	0	0	0	0	0	0	0	0	0	0	0
76a008edd73e1840d77ae406030149c9	Spirochaetes	Spirochaetia	Spirochaetales	Spirochaetaceae	Sphaerochaeta	uncultured bacterium	Spirochaetes Spirochaetia Spirochaetales Spirochaetaceae Sphaerochaeta	Rare	0	0	0	0	0	2	0	0	0	0	0	0	0	0	10	0	0	0	0	0	1	0	0	0	0	0	0	0	0	0	0	0	41	0	11	0	0	0	0	0	0
b825686d07452efc2742624df3d7bdbd	Spirochaetes	Spirochaetia	Spirochaetales	Spirochaetaceae	Sphaerochaeta	uncultured bacterium	Spirochaetes Spirochaetia Spirochaetales Spirochaetaceae Sphaerochaeta	Rare	0	0	0	0	0	0	0	0	0	0	0	0	0	0	0	0	0	0	0	0	1	0	0	0	0	0	0	0	0	0	0	0	0	0	0	0	0	0	0	0	0
65b65629179d48282eb2f72926ff8be0	Spirochaetes	Spirochaetia	Spirochaetales	Spirochaetaceae	Sphaerochaeta	uncultured bacterium	Spirochaetes Spirochaetia Spirochaetales Spirochaetaceae Sphaerochaeta	Rare	0	0	0	0	0	11	0	0	6	0	0	0	0	0	0	0	0	0	0	0	8	0	3	0	0	5	0	0	0	0	0	0	0	0	0	0	0	0	0	0	0
c7f7ce63a50f5ae861e5425d3650d087	Spirochaetes	Spirochaetia	Spirochaetales	Spirochaetaceae	Sphaerochaeta	uncultured bacterium	Spirochaetes Spirochaetia Spirochaetales Spirochaetaceae Sphaerochaeta	Rare	0	0	0	0	0	0	0	0	0	0	0	0	0	0	7	0	0	0	0	0	0	0	0	0	0	0	0	0	0	0	0	0	0	0	0	0	0	0	0	0	0
4f99e66ec8cd03e880289ec1346511ee	Spirochaetes	Spirochaetia	Spirochaetales	Spirochaetaceae	Sphaerochaeta	uncultured bacterium	Spirochaetes Spirochaetia Spirochaetales Spirochaetaceae Sphaerochaeta	Rare	0	0	0	0	0	0	0	0	4	0	0	0	0	0	0	0	0	0	0	0	0	0	0	0	0	0	0	0	0	0	0	0	0	0	0	0	0	0	0	0	0
945981669660944f6624b3d32852cdb7	Spirochaetes	Spirochaetia	Spirochaetales	Spirochaetaceae	Sphaerochaeta	uncultured bacterium	Spirochaetes Spirochaetia Spirochaetales Spirochaetaceae Sphaerochaeta	Rare	0	0	0	0	0	0	0	0	3	0	0	0	0	0	3	0	0	0	0	0	0	0	0	0	0	1	0	0	0	0	0	0	0	0	0	0	0	0	0	0	0
06ea8ca7d4b33db70db0cdb8c096c1a2	Spirochaetes	Spirochaetia	Spirochaetales	Spirochaetaceae	Sphaerochaeta	uncultured bacterium	Spirochaetes Spirochaetia Spirochaetales Spirochaetaceae Sphaerochaeta	Rare	0	0	0	0	0	4	0	0	8	0	0	0	0	0	7	0	0	0	0	0	2	0	0	0	0	1	0	0	0	0	0	0	10	24	14	13	27	0	0	0	0
f23bdbc503bd8627e9e96633781fc078	Spirochaetes	Spirochaetia	Spirochaetales	Spirochaetaceae	Sphaerochaeta	uncultured bacterium	Spirochaetes Spirochaetia Spirochaetales Spirochaetaceae Sphaerochaeta	Rare	0	0	0	0	0	0	0	0	0	0	0	0	0	0	0	0	0	0	0	0	0	0	0	0	0	0	0	0	0	0	0	0	0	0	0	0	1	0	0	0	0
a9c5144160619c811806fba8d6552093	Spirochaetes	Spirochaetia	Spirochaetales	Spirochaetaceae	Sphaerochaeta	uncultured bacterium	Spirochaetes Spirochaetia Spirochaetales Spirochaetaceae Sphaerochaeta	Rare	0	0	0	0	0	3	0	0	0	0	0	0	0	0	0	0	0	0	0	0	0	0	0	0	0	0	0	0	0	0	0	0	0	0	0	0	0	0	0	0	0
50fcd370389888cdeddcc95bdbc5fd7a	Spirochaetes	Spirochaetia	Spirochaetales	Spirochaetaceae	Sphaerochaeta	uncultured bacterium	Spirochaetes Spirochaetia Spirochaetales Spirochaetaceae Sphaerochaeta	Rare	0	0	0	0	0	0	0	0	0	0	0	0	0	0	0	0	0	0	0	0	4	0	0	0	0	0	0	0	0	0	0	0	0	0	0	0	0	0	0	0	0
f3fe121be9b951429fe0c931eaf9d8f8	Spirochaetes	Spirochaetia	Spirochaetales	Spirochaetaceae	Sphaerochaeta	uncultured bacterium	Spirochaetes Spirochaetia Spirochaetales Spirochaetaceae Sphaerochaeta	Rare	0	0	0	0	0	0	0	0	0	0	0	0	0	0	6	0	0	0	0	0	7	0	0	0	0	0	0	0	0	0	0	0	0	0	0	0	0	0	0	0	0
1a55f1d8362ca79b19cd5e9f8d53d105	Spirochaetes	Spirochaetia	Spirochaetales	Spirochaetaceae	Sphaerochaeta	uncultured bacterium	Spirochaetes Spirochaetia Spirochaetales Spirochaetaceae Sphaerochaeta	Rare	0	0	0	0	0	2	0	0	0	0	0	0	0	0	0	0	0	0	0	0	0	0	0	0	0	0	0	0	0	0	0	0	0	0	0	0	0	0	0	0	0
89dea874d0d0a308f5d403951ce4f8cc	Spirochaetes	Spirochaetia	Spirochaetales	Spirochaetaceae	Sphaerochaeta	uncultured bacterium	Spirochaetes Spirochaetia Spirochaetales Spirochaetaceae Sphaerochaeta	Rare	0	0	0	0	0	0	0	0	0	0	0	0	0	0	0	0	0	0	0	0	0	0	0	0	0	5	0	0	0	0	0	0	0	0	0	0	0	0	0	0	0
3b37dc50a701ca232a401426010972a3	Spirochaetes	Spirochaetia	Spirochaetales	Spirochaetaceae	Sphaerochaeta	uncultured bacterium	Spirochaetes Spirochaetia Spirochaetales Spirochaetaceae Sphaerochaeta	Rare	0	0	0	0	0	2	24	0	13	0	0	0	0	0	4	0	0	0	0	0	4	0	0	0	0	1	0	0	0	0	0	26	7	1	3	5	6	0	0	0	0
7a0947d24c7b13a88494e6e6fdc96f52	Spirochaetes	Spirochaetia	Spirochaetales	Spirochaetaceae	Sphaerochaeta	uncultured bacterium	Spirochaetes Spirochaetia Spirochaetales Spirochaetaceae Sphaerochaeta	Rare	0	0	0	0	0	0	0	0	7	0	0	0	0	0	0	0	0	0	0	0	0	0	0	0	0	0	0	0	0	0	0	0	4	21	0	9	6	0	0	0	0
c3cb9d6b8e70d00848ae4de2126f3681	Spirochaetes	Spirochaetia	Spirochaetales	Spirochaetaceae	Sphaerochaeta	uncultured bacterium	Spirochaetes Spirochaetia Spirochaetales Spirochaetaceae Sphaerochaeta	Rare	0	0	0	0	0	0	1	0	0	0	0	0	0	0	0	0	0	0	0	0	0	0	0	0	0	0	0	0	0	0	0	4	0	0	0	0	0	0	0	0	0
9604b6435bdf664e0bc237acaf63d583	Spirochaetes	Spirochaetia	Spirochaetales	Spirochaetaceae	Sphaerochaeta	uncultured bacterium	Spirochaetes Spirochaetia Spirochaetales Spirochaetaceae Sphaerochaeta	Rare	0	0	0	0	0	0	0	0	2	0	0	0	0	0	0	0	0	0	0	0	0	0	0	0	0	0	0	0	0	0	0	0	0	0	0	0	0	0	0	0	0
9fe7a9b3f6abd738bf4fdb1513883c57	Spirochaetes	Spirochaetia	Spirochaetales	Spirochaetaceae	Sphaerochaeta	uncultured bacterium	Spirochaetes Spirochaetia Spirochaetales Spirochaetaceae Sphaerochaeta	Rare	0	0	0	0	0	0	0	0	0	0	0	0	0	0	0	0	0	0	0	0	0	0	0	0	0	0	0	0	0	0	0	0	0	0	0	0	0	0	0	0	0
f7d92076b20daf3df32927ae3fa28881	Spirochaetes	Spirochaetia	Spirochaetales	Spirochaetaceae	Sphaerochaeta	uncultured bacterium	Spirochaetes Spirochaetia Spirochaetales Spirochaetaceae Sphaerochaeta	Rare	0	0	0	0	0	0	32	0	0	0	0	0	0	0	5	0	0	0	0	0	0	0	0	0	0	0	0	0	0	0	0	39	0	0	0	0	0	0	0	0	0
37dad4fab61357a01fd6e91a6451a82b	Spirochaetes	Spirochaetia	Spirochaetales	Spirochaetaceae	Sphaerochaeta	uncultured bacterium	Spirochaetes Spirochaetia Spirochaetales Spirochaetaceae Sphaerochaeta	Rare	0	0	0	0	0	0	13	0	0	0	0	0	0	0	0	0	0	0	0	0	0	0	0	0	0	0	0	0	0	0	0	27	0	0	0	0	0	0	0	0	0
64c4fd8c2994b4b089d6551fe4a9e2f6	Spirochaetes	Spirochaetia	Spirochaetales	Spirochaetaceae	Sphaerochaeta	uncultured bacterium	Spirochaetes Spirochaetia Spirochaetales Spirochaetaceae Sphaerochaeta	Rare	0	0	0	0	0	4	0	0	10	0	0	0	0	0	0	0	0	0	0	0	5	0	0	0	0	2	0	0	0	0	0	0	3	0	0	0	2	0	0	0	0
71f81465b84f1520aeab0d10287f7e0b	Spirochaetes	Spirochaetia	Spirochaetales	Spirochaetaceae	Sphaerochaeta	uncultured bacterium	Spirochaetes Spirochaetia Spirochaetales Spirochaetaceae Sphaerochaeta	Rare	0	0	0	0	0	0	0	0	8	0	0	0	0	0	0	0	0	0	0	0	0	0	0	0	0	0	0	0	0	0	0	0	0	0	0	0	0	0	0	0	0
c508c9a8ff4f4001807f188c18e241ab	Spirochaetes	Spirochaetia	Spirochaetales	Spirochaetaceae	Sphaerochaeta	NA	Spirochaetes Spirochaetia Spirochaetales Spirochaetaceae Sphaerochaeta	Rare	0	0	0	0	0	18	0	0	43	0	0	0	0	0	21	0	0	0	0	0	15	0	0	0	0	24	0	0	0	0	0	0	0	0	0	0	0	0	0	0	0
4c00ff691a7a5adabce3fb30fa4d8b8c	Spirochaetes	Spirochaetia	Spirochaetales	Spirochaetaceae	Sphaerochaeta	NA	Spirochaetes Spirochaetia Spirochaetales Spirochaetaceae Sphaerochaeta	Rare	0	0	0	0	0	7	0	0	41	0	0	0	0	0	23	0	0	0	0	0	8	0	0	0	0	16	0	0	0	0	0	0	4	7	4	8	19	0	0	0	0
c97fc8d183bbc824bbfa99b77c2939ca	Spirochaetes	Spirochaetia	Spirochaetales	Spirochaetaceae	Sphaerochaeta	NA	Spirochaetes Spirochaetia Spirochaetales Spirochaetaceae Sphaerochaeta	Rare	0	0	0	0	0	0	0	0	17	0	0	0	0	0	0	0	0	0	0	0	0	0	0	0	0	10	0	0	0	0	0	0	0	0	0	0	0	0	0	0	0
52e79eb3ce4ae69cad9bb5f7da737a3a	Spirochaetes	Spirochaetia	Spirochaetales	Spirochaetaceae	Sphaerochaeta	NA	Spirochaetes Spirochaetia Spirochaetales Spirochaetaceae Sphaerochaeta	Rare	0	0	0	0	0	0	0	0	11	0	0	0	0	0	0	0	0	0	0	0	0	0	0	0	0	0	0	0	0	0	0	0	0	0	0	0	0	0	0	0	0
ef5c06063e3e163e6be9b65f7328825f	Spirochaetes	Spirochaetia	Spirochaetales	Spirochaetaceae	Sphaerochaeta	NA	Spirochaetes Spirochaetia Spirochaetales Spirochaetaceae Sphaerochaeta	Rare	0	0	0	0	0	1	0	0	11	0	0	0	0	0	2	0	0	0	0	0	1	0	0	0	0	2	0	0	0	0	0	0	0	0	0	0	0	0	0	0	0
867e94985076cc40aef26bbdfe5b2a67	Spirochaetes	Spirochaetia	Spirochaetales	Spirochaetaceae	Sphaerochaeta	NA	Spirochaetes Spirochaetia Spirochaetales Spirochaetaceae Sphaerochaeta	Rare	0	0	0	0	0	0	0	0	8	0	0	0	0	0	0	0	0	0	0	0	0	0	0	0	0	7	0	0	0	0	0	0	0	0	0	0	0	0	0	0	0
4aafe91f5e4a6ae935a352c33b2f0db1	Spirochaetes	Spirochaetia	Spirochaetales	Spirochaetaceae	Sphaerochaeta	NA	Spirochaetes Spirochaetia Spirochaetales Spirochaetaceae Sphaerochaeta	Rare	0	0	0	0	0	0	0	0	16	0	0	0	0	0	0	0	0	0	0	0	0	0	0	0	0	0	0	0	0	0	0	0	0	0	0	0	0	0	0	0	0
ede2c3fc36f212e086238cb45b78bbf1	Spirochaetes	Spirochaetia	Spirochaetales	Spirochaetaceae	Sphaerochaeta	NA	Spirochaetes Spirochaetia Spirochaetales Spirochaetaceae Sphaerochaeta	Rare	0	0	0	0	0	0	0	0	0	0	0	0	0	0	0	0	0	0	0	0	6	0	0	0	0	1	0	0	0	0	0	0	0	0	0	0	0	0	0	0	0
1437b2ec5e44247cbba4fe4dd48c8582	Firmicutes	Clostridia	Clostridiales	Lachnospiraceae	CHKCI001	uncultured organism	Firmicutes Clostridia Clostridiales Lachnospiraceae CHKCI001	Rare	0	0	0	0	0	0	0	0	0	0	0	0	0	0	0	0	0	0	0	0	0	0	0	0	0	0	0	0	0	0	0	0	0	0	0	0	0	0	0	0	0
1b89badfaf6dfd8ef917ea7da08b86c3	Firmicutes	Clostridia	Clostridiales	Ruminococcaceae	uncultured	human gut metagenome	Firmicutes Clostridia Clostridiales Ruminococcaceae uncultured	Rare	0	0	0	0	0	0	0	0	0	0	0	0	0	0	0	0	0	0	0	0	0	0	0	0	0	0	0	0	0	0	0	0	0	1	0	0	0	0	0	0	0
b81313d7d13960b0e566496b8403cfdc	Firmicutes	Clostridia	Clostridiales	Clostridiales vadinBB60 group	uncultured bacterium	uncultured bacterium	Firmicutes Clostridia Clostridiales Clostridiales vadinBB60 group uncultured bacterium	Rare	0	0	0	0	0	0	0	0	0	0	0	0	0	0	0	0	0	0	0	0	0	0	0	0	0	0	0	0	0	0	0	0	0	0	0	0	0	0	0	0	0
5635c8d2333b1e532eec459e61979763	Firmicutes	Clostridia	Clostridiales	Clostridiales vadinBB60 group	uncultured bacterium	uncultured bacterium	Firmicutes Clostridia Clostridiales Clostridiales vadinBB60 group uncultured bacterium	Rare	0	0	0	0	0	0	0	0	0	0	0	0	0	0	0	0	0	0	0	0	0	0	0	0	0	0	0	0	0	0	0	0	0	0	0	0	0	0	0	0	0
c983105e8158b56e63700f77aefba8b9	Firmicutes	Clostridia	Clostridiales	Clostridiales vadinBB60 group	uncultured bacterium	uncultured bacterium	Firmicutes Clostridia Clostridiales Clostridiales vadinBB60 group uncultured bacterium	Rare	0	0	0	0	0	0	0	0	0	0	0	0	0	0	0	0	0	0	0	0	0	0	0	0	0	0	0	0	0	0	0	0	0	0	0	0	0	0	0	0	0
fdfba7a04cd44be679283c5cdd2a5140	Firmicutes	Clostridia	Clostridiales	Clostridiales vadinBB60 group	uncultured bacterium	uncultured bacterium	Firmicutes Clostridia Clostridiales Clostridiales vadinBB60 group uncultured bacterium	Rare	0	0	0	0	0	0	0	0	0	0	0	0	0	0	0	0	0	0	0	0	0	0	0	0	0	1	0	0	0	0	0	0	0	0	0	0	0	0	0	0	0
0ed7b89dbe6c703cb31da8231603bf5a	Firmicutes	Clostridia	Clostridiales	Clostridiales vadinBB60 group	uncultured bacterium	uncultured bacterium	Firmicutes Clostridia Clostridiales Clostridiales vadinBB60 group uncultured bacterium	Rare	0	0	0	0	0	0	0	0	0	0	0	0	0	0	0	0	2	0	0	0	0	0	0	0	0	0	0	0	0	0	0	0	0	0	0	0	0	0	0	0	0
c64f3ff63875defa8edfcf539dcfe14d	Bacteroidetes	Bacteroidia	Bacteroidales	Rikenellaceae	Alistipes	NA	Bacteroidetes Bacteroidia Bacteroidales Rikenellaceae Alistipes	Rare	0	0	0	0	0	0	0	0	0	0	0	0	0	0	0	0	0	0	0	0	0	0	0	0	0	0	0	0	0	0	0	0	0	0	0	0	0	0	0	0	0
3cef72607d4da777acf07b62ebae26a6	Firmicutes	Clostridia	Clostridiales	Clostridiales vadinBB60 group	uncultured bacterium	uncultured bacterium	Firmicutes Clostridia Clostridiales Clostridiales vadinBB60 group uncultured bacterium	Rare	0	0	0	0	0	0	0	0	0	0	0	0	0	0	0	0	0	0	0	0	2	0	0	0	0	0	0	0	0	0	0	0	0	0	0	0	0	0	0	0	0
a15b97f53d870a8a50535e1a37c63606	Firmicutes	Clostridia	Clostridiales	Clostridiales vadinBB60 group	uncultured bacterium	uncultured bacterium	Firmicutes Clostridia Clostridiales Clostridiales vadinBB60 group uncultured bacterium	Rare	0	0	0	0	0	0	0	0	0	0	0	3	0	0	0	0	0	0	0	0	0	0	0	0	0	0	0	0	0	0	0	0	0	0	0	0	0	0	0	0	0
c2b1c3ab881efe1b3840c16c46489d28	Firmicutes	Clostridia	Clostridiales	Ruminococcaceae	CAG-352	uncultured Ruminococcus sp.	Firmicutes Clostridia Clostridiales Ruminococcaceae CAG-352	Rare	0	0	0	0	0	0	0	0	0	0	0	0	0	0	0	0	0	0	0	0	0	0	0	0	0	0	2	0	0	0	0	0	0	0	0	0	0	0	0	0	0
d16aaab763b1a554b321e283d598ddca	Firmicutes	Clostridia	Clostridiales	Ruminococcaceae	Faecalibacterium	NA	Firmicutes Clostridia Clostridiales Ruminococcaceae Faecalibacterium	Rare	0	0	0	0	0	0	0	0	0	0	0	0	0	0	0	0	0	0	0	0	1	0	0	0	0	0	0	0	0	0	0	0	0	0	0	0	0	0	0	0	0
132f258fcc5845fbb3df169216602d55	Firmicutes	Clostridia	Clostridiales	Ruminococcaceae	NA	NA	Firmicutes Clostridia Clostridiales Ruminococcaceae NA	Rare	0	0	0	0	0	0	0	0	0	0	0	0	0	0	0	0	0	0	0	0	0	0	0	0	0	0	0	0	0	0	5	0	0	0	0	0	0	0	0	0	0
54ed4ea9b409d52f2cb260bcf9b78a72	Firmicutes	Clostridia	Clostridiales	Ruminococcaceae	Subdoligranulum	NA	Firmicutes Clostridia Clostridiales Ruminococcaceae Subdoligranulum	Rare	0	0	0	0	0	0	0	0	0	0	0	0	0	0	0	0	0	0	0	0	0	0	0	0	0	0	0	0	0	0	0	0	0	0	0	0	0	0	0	0	0
2955fa39ff886550b68a6327e6b50325	Bacteroidetes	Bacteroidia	Bacteroidales	Bacteroidaceae	Bacteroides	NA	Bacteroidetes Bacteroidia Bacteroidales Bacteroidaceae Bacteroides	Rare	0	0	0	0	0	0	0	0	0	0	0	0	0	0	0	0	0	0	0	0	0	0	0	0	0	0	0	0	0	0	0	0	0	0	0	0	0	0	0	0	0
22906c61f718399ce1634e98391808fb	Firmicutes	Clostridia	Clostridiales	Ruminococcaceae	Faecalibacterium	NA	Firmicutes Clostridia Clostridiales Ruminococcaceae Faecalibacterium	Rare	0	0	0	0	0	0	0	0	0	0	0	0	0	0	0	0	0	0	0	0	0	0	0	0	0	0	0	0	0	0	0	0	0	0	0	0	0	0	0	0	0
79df1694bd48b427ab3165d3e8593fa2	Firmicutes	Clostridia	Clostridiales	Ruminococcaceae	Faecalibacterium	NA	Firmicutes Clostridia Clostridiales Ruminococcaceae Faecalibacterium	Rare	0	0	0	0	0	0	0	0	0	0	0	0	0	0	0	0	0	0	0	0	0	0	0	0	0	0	0	0	0	0	0	0	0	0	0	0	0	0	0	0	0
b531e05fa03f869ed8e2511212e3611d	Firmicutes	Clostridia	Clostridiales	Ruminococcaceae	Faecalibacterium	NA	Firmicutes Clostridia Clostridiales Ruminococcaceae Faecalibacterium	Rare	0	0	0	0	0	0	0	0	0	0	0	0	0	0	0	0	0	0	0	0	0	0	0	0	0	0	0	0	0	0	0	0	0	0	0	0	0	0	0	1	0
10a694f064215e6009404e63e27e0c7f	Firmicutes	Clostridia	Clostridiales	Ruminococcaceae	Faecalibacterium	NA	Firmicutes Clostridia Clostridiales Ruminococcaceae Faecalibacterium	Rare	0	0	0	0	0	0	0	0	0	0	0	0	0	0	0	0	0	0	0	0	0	0	0	0	0	0	0	0	0	0	0	0	0	1	0	0	0	0	0	0	0
4ff9bf0152cc369902033cf327eed668	Firmicutes	Clostridia	Clostridiales	Ruminococcaceae	Faecalibacterium	NA	Firmicutes Clostridia Clostridiales Ruminococcaceae Faecalibacterium	Rare	0	0	0	0	0	0	0	0	0	0	0	0	0	0	0	0	0	0	0	0	0	0	0	0	0	0	0	0	0	0	0	0	0	0	0	0	0	0	0	0	0
dc37b7bf7cc6ffbcfa2d6a00ca7bcab6	Firmicutes	Clostridia	Clostridiales	Ruminococcaceae	Faecalibacterium	NA	Firmicutes Clostridia Clostridiales Ruminococcaceae Faecalibacterium	Rare	0	0	0	0	0	0	0	0	0	2	0	0	0	0	0	0	0	0	0	0	0	0	0	0	0	0	0	0	0	0	0	0	0	0	0	0	0	0	0	0	0
66846b9591d362fb563f5b6752aa5986	Firmicutes	Clostridia	Clostridiales	Ruminococcaceae	NA	NA	Firmicutes Clostridia Clostridiales Ruminococcaceae NA	Rare	0	0	0	0	0	0	0	0	0	0	0	0	0	0	0	1	0	0	0	0	0	0	0	0	0	0	0	0	0	0	0	0	0	0	0	0	0	0	0	0	0
cf2e0af68bb0aa568486e1722101ae34	Firmicutes	Clostridia	Clostridiales	Ruminococcaceae	NA	NA	Firmicutes Clostridia Clostridiales Ruminococcaceae NA	Rare	0	0	0	0	0	0	0	0	0	0	0	0	0	0	0	0	0	0	0	0	0	0	0	0	0	0	0	0	0	0	0	0	0	2	0	0	0	0	0	0	0
5b1c9dc64d92f3f70698d9a8391eef53	Tenericutes	Mollicutes	Mollicutes RF39	Firmicutes bacterium CAG:822	Firmicutes bacterium CAG:822	Firmicutes bacterium CAG:822	Tenericutes Mollicutes Mollicutes RF39 Firmicutes bacterium CAG:822 Firmicutes bacterium CAG:822	Rare	0	0	0	0	0	0	0	0	0	0	0	0	0	0	0	0	0	0	0	0	0	0	0	0	0	0	0	0	0	0	0	0	0	0	0	0	0	0	0	0	0
a2450c55b423613f3c14cd21a6ec65cc	Tenericutes	Mollicutes	Mollicutes RF39	Firmicutes bacterium CAG:822	Firmicutes bacterium CAG:822	Firmicutes bacterium CAG:822	Tenericutes Mollicutes Mollicutes RF39 Firmicutes bacterium CAG:822 Firmicutes bacterium CAG:822	Rare	0	0	0	0	0	0	0	0	0	0	0	0	0	0	0	0	0	0	0	0	0	0	0	0	0	0	0	0	0	0	0	0	0	0	0	0	0	0	0	0	0
4b4ff52335dd15e12f69ddb5f775b684	Tenericutes	Mollicutes	Mollicutes RF39	Firmicutes bacterium CAG:822	Firmicutes bacterium CAG:822	Firmicutes bacterium CAG:822	Tenericutes Mollicutes Mollicutes RF39 Firmicutes bacterium CAG:822 Firmicutes bacterium CAG:822	Rare	0	0	0	0	0	0	0	0	0	0	0	0	0	0	0	0	0	0	0	0	0	0	0	0	0	0	0	0	0	0	0	0	0	0	0	0	0	2	0	0	0
c3071243fb9ee964f9c799dd7643f66c	Tenericutes	Mollicutes	Mollicutes RF39	Firmicutes bacterium CAG:822	Firmicutes bacterium CAG:822	Firmicutes bacterium CAG:822	Tenericutes Mollicutes Mollicutes RF39 Firmicutes bacterium CAG:822 Firmicutes bacterium CAG:822	Rare	0	0	0	0	0	0	1	0	0	0	0	0	0	0	0	0	0	0	0	0	0	0	0	0	0	0	0	0	0	0	0	0	0	0	0	0	0	0	0	0	0
8dc74c851bc638532887290506044adb	Tenericutes	Mollicutes	Mollicutes RF39	Acholeplasmatales bacterium canine oral taxon 316	Acholeplasmatales bacterium canine oral taxon 316	Acholeplasmatales bacterium canine oral taxon 316	Tenericutes Mollicutes Mollicutes RF39 Acholeplasmatales bacterium canine oral taxon 316 Acholeplasmatales bacterium canine oral taxon 316	Rare	0	0	0	0	0	0	0	0	0	0	0	0	0	0	0	0	6	0	0	0	0	0	0	0	0	0	0	0	0	0	0	0	0	0	0	0	0	0	0	0	0
97973a6cb098476ea170e116cf1f2d5c	Bacteroidetes	Bacteroidia	Bacteroidales	Bacteroidaceae	Bacteroides	NA	Bacteroidetes Bacteroidia Bacteroidales Bacteroidaceae Bacteroides	Rare	0	0	0	0	0	0	0	0	0	0	0	0	1	0	0	0	0	0	0	0	0	0	0	0	0	0	0	0	0	0	0	0	0	0	0	0	0	0	0	0	0
f7fa3969065cbdb8fcf3409a9b25b971	Bacteroidetes	Bacteroidia	Bacteroidales	Barnesiellaceae	Barnesiella	NA	Bacteroidetes Bacteroidia Bacteroidales Barnesiellaceae Barnesiella	Rare	0	0	0	0	0	0	0	0	0	0	0	0	0	0	0	0	0	0	0	0	0	0	0	0	0	0	0	0	0	0	0	0	0	0	0	0	0	0	0	0	0
17d015f37a5143335768170e83173c15	Firmicutes	Erysipelotrichia	Erysipelotrichales	Erysipelotrichaceae	Erysipelotrichaceae UCG-004	unidentified rumen bacterium RFN20	Firmicutes Erysipelotrichia Erysipelotrichales Erysipelotrichaceae Erysipelotrichaceae UCG-004	Rare	0	0	0	0	0	0	0	0	0	0	0	0	0	0	0	0	0	0	0	0	0	0	1	0	0	0	0	0	0	0	0	0	0	0	0	0	0	0	0	0	0
054fd3a4be229dfe9cb7f9faef195474	Bacteroidetes	Bacteroidia	Bacteroidales	Bacteroidaceae	Bacteroides	NA	Bacteroidetes Bacteroidia Bacteroidales Bacteroidaceae Bacteroides	Rare	0	0	0	0	0	0	0	0	0	0	0	1	0	0	0	0	0	0	0	0	0	0	0	0	0	0	0	0	0	0	0	0	0	0	0	0	0	0	0	0	0
8d95565b32856fe35469cd6cdd691a13	Bacteroidetes	Bacteroidia	Bacteroidales	Barnesiellaceae	Barnesiella	NA	Bacteroidetes Bacteroidia Bacteroidales Barnesiellaceae Barnesiella	Rare	0	0	0	0	0	0	0	0	0	0	0	0	0	0	0	0	0	0	0	0	0	0	0	0	0	0	0	0	0	0	0	0	0	0	0	0	0	0	0	0	0
c0cfbc2941e5b685cecee3c8276740ba	Bacteroidetes	Bacteroidia	Bacteroidales	Barnesiellaceae	Barnesiella	NA	Bacteroidetes Bacteroidia Bacteroidales Barnesiellaceae Barnesiella	Rare	0	0	0	0	0	0	0	0	0	0	0	0	0	0	0	0	0	0	0	0	0	0	0	0	0	0	0	0	0	0	1	0	0	0	0	0	0	0	0	0	0
7f648f5b7d06b96481832c1f318e373b	Bacteroidetes	Bacteroidia	Bacteroidales	Barnesiellaceae	Barnesiella	Ambiguous_taxa	Bacteroidetes Bacteroidia Bacteroidales Barnesiellaceae Barnesiella	Rare	0	0	0	0	0	0	0	0	0	0	0	0	1	0	0	0	0	0	0	0	0	0	0	0	0	0	0	0	0	0	0	0	0	0	0	0	0	0	0	0	0
128e00d5b34a7d23c5588cb5a5ab27d2	Bacteroidetes	Bacteroidia	Bacteroidales	Barnesiellaceae	Coprobacter	Ambiguous_taxa	Bacteroidetes Bacteroidia Bacteroidales Barnesiellaceae Coprobacter	Rare	0	0	0	0	0	0	0	0	0	0	0	0	1	0	0	0	0	0	0	0	0	0	0	0	0	0	0	0	0	0	0	0	0	0	0	0	0	0	0	0	0
221d3d479d47b850ea3a406d9db20dd4	Bacteroidetes	Bacteroidia	Bacteroidales	Barnesiellaceae	Coprobacter	Ambiguous_taxa	Bacteroidetes Bacteroidia Bacteroidales Barnesiellaceae Coprobacter	Rare	0	0	0	0	0	0	0	0	0	0	0	0	1	0	0	0	0	0	0	0	0	0	0	0	0	0	0	0	0	0	0	0	0	0	0	0	0	0	0	0	0
7260e297bdf48a5c76704f39b1119636	Bacteroidetes	Bacteroidia	Bacteroidales	Barnesiellaceae	Barnesiella	gut metagenome	Bacteroidetes Bacteroidia Bacteroidales Barnesiellaceae Barnesiella	Rare	0	0	0	0	0	0	0	0	0	0	0	0	0	0	0	0	0	0	0	0	0	0	0	0	0	0	0	0	0	0	0	0	0	0	0	0	0	0	0	0	0
dbfa013a0bd6b7d100ea23761a4d4855	Bacteroidetes	Bacteroidia	Bacteroidales	Barnesiellaceae	Barnesiella	NA	Bacteroidetes Bacteroidia Bacteroidales Barnesiellaceae Barnesiella	Rare	0	0	0	0	0	0	0	0	0	0	0	0	0	0	0	0	0	9	0	0	0	0	0	0	0	0	0	0	0	0	0	0	0	0	0	0	0	0	0	0	0
1e550df9d5ee26632297326ba60311ba	Bacteroidetes	Bacteroidia	Bacteroidales	Barnesiellaceae	uncultured	uncultured bacterium	Bacteroidetes Bacteroidia Bacteroidales Barnesiellaceae uncultured	Rare	0	0	0	0	0	0	0	0	0	0	0	0	0	0	0	0	0	0	0	0	0	0	0	2	0	0	0	0	0	0	0	0	0	0	0	0	0	0	0	0	0
cc34dc1f40c4f228835b59e154f08eab	Bacteroidetes	Bacteroidia	Bacteroidales	Barnesiellaceae	uncultured	NA	Bacteroidetes Bacteroidia Bacteroidales Barnesiellaceae uncultured	Rare	0	0	0	0	0	0	0	49	0	167	133	417	201	103	0	65	93	0	0	0	0	0	0	0	0	0	0	0	0	3	0	0	0	0	0	0	0	95	102	0	0
aaf2ed8ac7de277e0e2d04697c1f0359	Bacteroidetes	Bacteroidia	Bacteroidales	Barnesiellaceae	uncultured	NA	Bacteroidetes Bacteroidia Bacteroidales Barnesiellaceae uncultured	Rare	109	82	342	29	112	0	0	0	1	0	0	0	0	0	1	0	0	0	0	0	0	80	183	128	95	2	0	0	0	0	0	0	17	5	12	29	4	0	0	0	0
3c0f21c223ae7dac8f5d71549d7a47b2	Bacteroidetes	Bacteroidia	Bacteroidales	Barnesiellaceae	uncultured	NA	Bacteroidetes Bacteroidia Bacteroidales Barnesiellaceae uncultured	Rare	0	0	0	0	0	0	0	0	0	0	0	1	0	0	0	0	0	0	0	0	0	0	0	0	0	0	0	0	0	0	0	0	0	0	0	0	0	0	0	0	0
08559917dcf28edc5000381bd8b1d977	Bacteroidetes	Bacteroidia	Bacteroidales	Tannerellaceae	Parabacteroides	NA	Bacteroidetes Bacteroidia Bacteroidales Tannerellaceae Parabacteroides	Rare	0	0	0	0	0	0	0	0	0	0	0	0	0	0	0	0	0	0	0	0	0	0	0	0	0	0	0	0	0	0	0	0	0	0	0	0	0	0	0	0	0
2163c6f05b51c85d156710475abe6088	Bacteroidetes	Bacteroidia	Bacteroidales	Tannerellaceae	Parabacteroides	Parabacteroides distasonis	Bacteroidetes Bacteroidia Bacteroidales Tannerellaceae Parabacteroides	Rare	0	0	0	0	0	0	0	0	0	0	0	0	0	0	0	0	0	0	0	0	0	0	0	0	0	0	0	0	0	0	0	0	0	0	0	0	0	0	0	0	0
990ca7dc83ec1f7499b25325f985cce0	Bacteroidetes	Bacteroidia	Bacteroidales	Tannerellaceae	Parabacteroides	NA	Bacteroidetes Bacteroidia Bacteroidales Tannerellaceae Parabacteroides	Rare	0	0	0	0	0	0	0	0	0	0	0	0	0	9	0	15	0	0	0	0	0	0	0	0	0	0	0	0	0	0	0	0	0	0	0	0	0	0	0	0	0
e5225d9ad60cd54861511a228f4809fd	Bacteroidetes	Bacteroidia	Bacteroidales	Tannerellaceae	Parabacteroides	NA	Bacteroidetes Bacteroidia Bacteroidales Tannerellaceae Parabacteroides	Rare	0	0	0	0	0	0	0	0	0	0	0	0	0	0	0	0	0	0	0	0	0	0	0	0	0	0	0	0	0	0	0	0	0	0	0	0	0	0	15	6	0
862a136f21284a4c0f8ec015731029d5	Bacteroidetes	Bacteroidia	Bacteroidales	Tannerellaceae	Parabacteroides	NA	Bacteroidetes Bacteroidia Bacteroidales Tannerellaceae Parabacteroides	Rare	0	0	0	0	0	0	0	0	0	0	0	0	0	0	0	0	0	0	0	0	0	0	0	0	0	0	0	0	0	0	0	0	0	0	0	0	0	0	0	0	0
8aa41b492a6b70ae97e036f13e114ce2	Bacteroidetes	Bacteroidia	Bacteroidales	Tannerellaceae	Parabacteroides	Ambiguous_taxa	Bacteroidetes Bacteroidia Bacteroidales Tannerellaceae Parabacteroides	Rare	0	0	0	0	0	0	0	0	0	0	0	0	0	17	0	22	0	0	0	0	0	0	0	0	0	0	0	0	0	0	0	0	0	0	0	0	0	0	0	0	0
754628c8327ac9f6412b016a6d83507a	Bacteroidetes	Bacteroidia	Bacteroidales	Tannerellaceae	Parabacteroides	NA	Bacteroidetes Bacteroidia Bacteroidales Tannerellaceae Parabacteroides	Rare	0	0	0	0	0	0	0	0	0	0	0	0	0	0	0	0	0	0	0	0	0	0	0	0	0	0	0	0	0	0	0	0	0	0	0	0	0	50	0	0	0
ab995290fb8956bfea0f6de8c84aad60	Bacteroidetes	Bacteroidia	Bacteroidales	Tannerellaceae	Parabacteroides	NA	Bacteroidetes Bacteroidia Bacteroidales Tannerellaceae Parabacteroides	Rare	0	0	0	0	0	0	0	0	0	0	0	0	0	0	0	0	0	0	0	0	0	0	0	0	0	0	0	0	0	0	0	0	0	0	0	0	0	23	0	0	0
319f01553f024a905ff5913e628a15f6	Bacteroidetes	Bacteroidia	Bacteroidales	Tannerellaceae	Parabacteroides	NA	Bacteroidetes Bacteroidia Bacteroidales Tannerellaceae Parabacteroides	Rare	0	0	0	0	0	0	0	0	0	0	0	0	0	28	0	37	14	0	0	0	0	0	0	0	0	0	0	0	0	0	0	0	0	0	0	0	0	0	0	0	0
e10b7d06d436aafd9c70141469476a07	Bacteroidetes	Bacteroidia	Bacteroidales	Tannerellaceae	Parabacteroides	Parabacteroides distasonis	Bacteroidetes Bacteroidia Bacteroidales Tannerellaceae Parabacteroides	Rare	0	0	0	0	0	0	0	0	0	0	0	0	0	0	0	0	0	0	0	0	0	0	0	0	0	0	0	0	0	0	0	0	0	0	0	0	0	0	5	0	0
8d34dc9cc65bb5bf53612c43e19a310f	Bacteroidetes	Bacteroidia	Bacteroidales	Tannerellaceae	Parabacteroides	Ambiguous_taxa	Bacteroidetes Bacteroidia Bacteroidales Tannerellaceae Parabacteroides	Rare	0	0	0	0	0	0	0	0	0	0	0	0	0	0	0	0	0	0	0	0	0	0	0	0	0	0	0	0	0	0	0	0	0	0	0	0	0	0	0	0	0
323ad88ae7c8dc1c1b3774bad81e74a4	Bacteroidetes	Bacteroidia	Bacteroidales	Tannerellaceae	Parabacteroides	Ambiguous_taxa	Bacteroidetes Bacteroidia Bacteroidales Tannerellaceae Parabacteroides	Rare	0	0	0	0	0	0	0	0	0	0	0	0	0	0	0	0	0	0	0	0	0	0	0	0	0	0	0	0	0	0	0	0	0	0	0	0	0	0	0	0	0
066de67214c2185be8f12029f3d508e0	Bacteroidetes	Bacteroidia	Bacteroidales	Tannerellaceae	Parabacteroides	NA	Bacteroidetes Bacteroidia Bacteroidales Tannerellaceae Parabacteroides	Rare	0	0	0	0	0	0	0	0	0	0	0	0	0	0	0	0	0	0	0	0	0	0	0	0	0	0	0	0	0	0	0	0	0	0	0	0	0	0	0	0	0
aa2f4f01fe4d976adf0f1ebd94a793e3	Bacteroidetes	Bacteroidia	Bacteroidales	Tannerellaceae	Parabacteroides	NA	Bacteroidetes Bacteroidia Bacteroidales Tannerellaceae Parabacteroides	Rare	0	0	0	0	0	0	0	0	0	0	0	0	0	0	0	0	0	0	0	0	0	0	0	0	0	0	0	0	0	0	0	0	0	0	0	0	0	0	0	0	0
218f40f443caf002f5ad5aa59ee08859	Bacteroidetes	Bacteroidia	Bacteroidales	Tannerellaceae	Parabacteroides	Parabacteroides distasonis	Bacteroidetes Bacteroidia Bacteroidales Tannerellaceae Parabacteroides	Rare	0	0	0	0	0	0	2	0	0	0	0	0	0	0	0	0	0	0	0	0	0	0	0	0	0	0	0	0	0	0	0	0	0	0	0	0	0	0	0	0	0
1c1c2dd95299d9f9c2d969551673bae8	Bacteroidetes	Bacteroidia	Bacteroidales	Tannerellaceae	Parabacteroides	Parabacteroides distasonis	Bacteroidetes Bacteroidia Bacteroidales Tannerellaceae Parabacteroides	Rare	0	0	0	0	0	0	0	0	0	0	0	0	0	0	0	0	0	0	0	0	0	0	0	0	0	0	0	0	0	0	0	0	0	0	0	0	0	0	0	0	0
b5abd963a70292c81c5414687c669fa1	Bacteroidetes	Bacteroidia	Bacteroidales	Tannerellaceae	Parabacteroides	NA	Bacteroidetes Bacteroidia Bacteroidales Tannerellaceae Parabacteroides	Rare	0	0	0	0	0	0	0	0	0	0	0	0	0	0	0	0	0	0	0	0	0	0	0	0	0	0	0	0	0	0	0	0	0	0	0	0	0	0	0	0	0
275a909b71518ce743cea6406287671e	Bacteroidetes	Bacteroidia	Bacteroidales	Tannerellaceae	Parabacteroides	Parabacteroides distasonis	Bacteroidetes Bacteroidia Bacteroidales Tannerellaceae Parabacteroides	Rare	0	0	0	0	0	0	0	0	0	0	0	0	0	0	0	0	0	0	0	0	0	0	0	0	0	0	0	0	0	0	0	0	0	0	0	0	0	0	0	0	0
2eaf80773e327453400e2064a7ab298b	Bacteroidetes	Bacteroidia	Bacteroidales	Tannerellaceae	Parabacteroides	Parabacteroides distasonis	Bacteroidetes Bacteroidia Bacteroidales Tannerellaceae Parabacteroides	Rare	0	0	0	0	0	0	3	0	0	0	0	0	0	0	0	0	0	0	0	0	0	0	0	0	0	0	0	0	0	0	0	1	0	0	0	0	0	0	0	0	0
fd17abff9540ff5eac53f965859c4883	Bacteroidetes	Bacteroidia	Bacteroidales	Tannerellaceae	Parabacteroides	Parabacteroides distasonis	Bacteroidetes Bacteroidia Bacteroidales Tannerellaceae Parabacteroides	Rare	0	0	0	0	0	0	0	0	0	0	0	0	0	0	0	0	0	0	0	0	0	0	0	0	0	0	0	0	0	0	0	0	0	0	0	0	0	0	0	0	0
8d83490106a0b4ac9bae742775c3cb6c	Bacteroidetes	Bacteroidia	Bacteroidales	Tannerellaceae	Parabacteroides	NA	Bacteroidetes Bacteroidia Bacteroidales Tannerellaceae Parabacteroides	Rare	0	0	0	0	0	0	5	0	0	0	0	0	0	0	0	0	0	0	0	0	0	0	0	0	0	0	0	0	0	0	0	0	0	0	0	0	0	0	0	0	0
302917fe6e8eda79d8c88593af07f937	Bacteroidetes	Bacteroidia	Bacteroidales	Tannerellaceae	Parabacteroides	NA	Bacteroidetes Bacteroidia Bacteroidales Tannerellaceae Parabacteroides	Rare	0	0	0	0	0	0	0	0	0	0	0	0	0	0	0	0	0	0	0	0	0	0	0	0	0	0	0	0	0	0	0	0	0	0	0	0	0	0	0	0	0
ce6e142ef3d0c52e4dde491eb78eec6f	Bacteroidetes	Bacteroidia	Bacteroidales	Tannerellaceae	Parabacteroides	NA	Bacteroidetes Bacteroidia Bacteroidales Tannerellaceae Parabacteroides	Rare	0	0	0	0	0	0	0	0	0	0	0	0	0	0	0	0	0	0	0	0	0	0	0	0	0	0	0	0	0	0	0	0	0	0	0	0	0	0	0	0	0
dc29975d964c2b657faf22b27cb853bb	Bacteroidetes	Bacteroidia	Bacteroidales	Tannerellaceae	Parabacteroides	NA	Bacteroidetes Bacteroidia Bacteroidales Tannerellaceae Parabacteroides	Rare	0	0	0	0	0	0	0	0	0	0	0	0	0	0	0	0	0	0	0	0	0	0	0	0	0	0	0	0	0	0	0	0	0	0	0	0	0	0	0	0	0
a2c02e5effef26ff3bc0337d22fedd15	Bacteroidetes	Bacteroidia	Bacteroidales	Tannerellaceae	Parabacteroides	uncultured bacterium	Bacteroidetes Bacteroidia Bacteroidales Tannerellaceae Parabacteroides	Rare	0	0	0	0	0	41	0	0	13	0	0	0	0	0	43	0	0	0	0	0	18	0	0	0	0	10	0	0	0	0	0	0	22	12	0	31	67	0	0	0	0
bde93ae1f3d333fc65b70a2890dba666	Bacteroidetes	Bacteroidia	Bacteroidales	Tannerellaceae	Parabacteroides	uncultured bacterium	Bacteroidetes Bacteroidia Bacteroidales Tannerellaceae Parabacteroides	Rare	0	0	0	0	0	0	0	0	18	0	0	0	0	0	0	0	0	0	0	0	0	0	0	0	0	0	0	0	0	0	0	0	0	0	0	0	0	0	0	0	0
d5e1fa68e79c36461a051f9ca9dd7725	Bacteroidetes	Bacteroidia	Bacteroidales	Tannerellaceae	NA	NA	Bacteroidetes Bacteroidia Bacteroidales Tannerellaceae NA	Rare	0	0	0	0	0	0	0	0	3	0	0	0	0	0	0	0	0	0	0	0	25	0	0	0	0	0	0	0	0	0	0	0	66	36	20	56	46	0	0	0	0
29282e05de03ae8c420f7b7724985e6e	Bacteroidetes	Bacteroidia	Bacteroidales	Tannerellaceae	NA	NA	Bacteroidetes Bacteroidia Bacteroidales Tannerellaceae NA	Rare	0	0	0	0	0	23	0	0	1	0	0	0	0	0	11	0	0	0	0	0	0	0	0	0	0	2	0	0	0	0	0	0	0	0	0	0	0	0	0	0	0
a1cf6d7ec497e05adbc6ca8a0c8bd62c	Bacteroidetes	Bacteroidia	Bacteroidales	Tannerellaceae	NA	NA	Bacteroidetes Bacteroidia Bacteroidales Tannerellaceae NA	Rare	0	0	0	0	0	0	0	0	2	0	0	0	0	0	0	0	0	0	0	0	0	0	0	0	0	3	0	0	0	0	0	0	0	0	0	0	0	0	0	0	0
cd0ad1a2d8133bccc7c633598d8953cf	Bacteroidetes	Bacteroidia	Bacteroidales	Tannerellaceae	Parabacteroides	NA	Bacteroidetes Bacteroidia Bacteroidales Tannerellaceae Parabacteroides	Rare	12	18	0	39	0	13	0	0	0	0	0	0	0	0	21	0	0	0	0	0	22	0	0	0	0	11	0	0	0	0	0	0	23	17	0	0	51	0	0	0	0
de07853d47892398e5f3b36ee73feecd	Bacteroidetes	Bacteroidia	Bacteroidales	Tannerellaceae	NA	NA	Bacteroidetes Bacteroidia Bacteroidales Tannerellaceae NA	Rare	0	0	0	0	0	17	0	0	0	0	0	0	0	0	10	0	0	0	0	0	10	0	0	0	0	11	0	0	0	0	0	0	24	13	0	19	13	0	0	0	0
d33973670c9e1e4fb0a99b02bd867539	Bacteroidetes	Bacteroidia	Bacteroidales	Tannerellaceae	Parabacteroides	NA	Bacteroidetes Bacteroidia Bacteroidales Tannerellaceae Parabacteroides	Rare	0	0	0	0	0	0	0	0	0	0	0	0	0	0	1	0	0	0	0	0	0	0	0	0	0	0	0	0	0	0	0	0	0	0	0	0	0	0	0	0	0
cb368d6da978efeb937fdb499e3b7c4a	Bacteroidetes	Bacteroidia	Bacteroidales	Tannerellaceae	NA	NA	Bacteroidetes Bacteroidia Bacteroidales Tannerellaceae NA	Rare	6	8	0	32	0	0	0	0	0	0	0	0	0	0	0	0	0	0	0	0	0	0	0	0	0	0	0	0	0	0	0	0	0	0	0	0	0	0	0	0	0
3b0f3d7d7ed4a7d83643f8c9694ba873	Bacteroidetes	Bacteroidia	Bacteroidales	Tannerellaceae	NA	NA	Bacteroidetes Bacteroidia Bacteroidales Tannerellaceae NA	Rare	0	0	0	0	0	0	0	0	0	0	0	0	0	0	0	0	0	0	0	0	0	0	0	0	0	0	0	0	0	0	0	0	0	0	0	0	2	0	0	0	0
fac5fc6fcb95d5f5a229a032793e1ccd	Bacteroidetes	Bacteroidia	Bacteroidales	Tannerellaceae	NA	NA	Bacteroidetes Bacteroidia Bacteroidales Tannerellaceae NA	Rare	0	0	0	0	0	0	0	0	0	0	0	0	0	0	0	0	0	0	0	0	0	0	0	0	0	11	0	0	0	0	0	0	0	0	0	0	0	0	0	0	0
c65be19fdeb8a8d0b55ca98db2130f74	Bacteroidetes	Bacteroidia	Bacteroidales	Tannerellaceae	NA	NA	Bacteroidetes Bacteroidia Bacteroidales Tannerellaceae NA	Rare	0	0	0	0	0	0	0	0	6	0	0	0	0	0	0	0	0	0	0	0	0	0	0	0	0	0	0	0	0	0	0	0	0	0	0	0	0	0	0	0	0
677adc6200aeff75d4ce064844b5c645	Bacteroidetes	Bacteroidia	Bacteroidales	Tannerellaceae	NA	NA	Bacteroidetes Bacteroidia Bacteroidales Tannerellaceae NA	Rare	9	8	0	40	0	0	0	0	0	0	0	0	0	0	0	0	0	0	0	0	4	0	0	0	0	0	0	0	0	0	0	0	0	0	0	0	0	0	0	0	0
034cd4a6f6450154e0079477e1c33415	Bacteroidetes	Bacteroidia	Bacteroidales	Tannerellaceae	NA	NA	Bacteroidetes Bacteroidia Bacteroidales Tannerellaceae NA	Rare	0	0	0	0	0	10	0	0	0	0	0	0	0	0	19	0	0	0	0	0	0	0	0	0	0	0	0	0	0	0	0	0	0	0	0	0	17	0	0	0	0
0a96feed3c415a4e582abe9f80450708	Bacteroidetes	Bacteroidia	Bacteroidales	Tannerellaceae	Parabacteroides	uncultured bacterium	Bacteroidetes Bacteroidia Bacteroidales Tannerellaceae Parabacteroides	Rare	0	0	0	0	0	0	0	0	11	0	0	0	0	0	0	0	0	0	0	0	0	0	0	0	0	0	0	0	0	0	0	0	0	0	0	0	0	0	0	0	0
43f9e6a43af853e62454faded8e3dc11	Bacteroidetes	Bacteroidia	Bacteroidales	Tannerellaceae	NA	NA	Bacteroidetes Bacteroidia Bacteroidales Tannerellaceae NA	Rare	0	0	0	0	0	0	0	0	0	0	0	0	0	0	0	0	0	0	0	0	14	0	0	0	0	0	0	0	0	0	0	0	0	0	0	0	23	0	0	0	0
b7ea8f4a1400f3d5144390b8c7266d13	Bacteroidetes	Bacteroidia	Bacteroidales	Tannerellaceae	Parabacteroides	uncultured bacterium	Bacteroidetes Bacteroidia Bacteroidales Tannerellaceae Parabacteroides	Rare	13	14	0	50	0	0	0	0	0	0	0	0	0	0	0	0	0	0	0	0	0	0	0	0	0	7	0	0	0	0	0	0	0	0	0	0	0	0	0	0	0
95d6ba936a239fa47617f3681795ed46	Bacteroidetes	Bacteroidia	Bacteroidales	Tannerellaceae	Parabacteroides	NA	Bacteroidetes Bacteroidia Bacteroidales Tannerellaceae Parabacteroides	Rare	0	0	0	0	0	0	0	0	0	0	0	0	0	0	4	0	0	0	0	0	0	0	0	0	0	4	0	0	0	0	0	0	0	0	0	0	0	0	0	0	0
b631189ac4741bc041511d6350802a20	Bacteroidetes	Bacteroidia	Bacteroidales	Tannerellaceae	Parabacteroides	NA	Bacteroidetes Bacteroidia Bacteroidales Tannerellaceae Parabacteroides	Rare	0	0	0	0	0	0	0	0	0	0	0	0	0	0	1	0	0	0	0	0	0	0	0	0	0	0	0	0	0	0	0	0	0	0	0	0	0	0	0	0	0
47bcf20c515e2e986b9acc22ce4c9248	Bacteroidetes	Bacteroidia	Bacteroidales	Tannerellaceae	Parabacteroides	uncultured bacterium	Bacteroidetes Bacteroidia Bacteroidales Tannerellaceae Parabacteroides	Rare	0	0	0	0	0	16	0	0	0	0	0	0	0	0	10	0	0	0	0	0	0	0	0	0	0	0	0	0	0	0	0	0	0	0	0	0	0	0	0	2	0
210fac33bf83ef43075888bb2d50e9ea	Bacteroidetes	Bacteroidia	Bacteroidales	Tannerellaceae	Parabacteroides	NA	Bacteroidetes Bacteroidia Bacteroidales Tannerellaceae Parabacteroides	Rare	0	0	0	0	0	16	0	0	11	0	0	0	0	0	13	0	0	0	0	0	10	0	0	0	0	0	0	0	0	0	0	0	8	7	0	3	4	0	0	0	3
3cfa642ae6b40080933b6c3624b84485	Bacteroidetes	Bacteroidia	Bacteroidales	Muribaculaceae	uncultured bacterium	uncultured bacterium	Bacteroidetes Bacteroidia Bacteroidales Muribaculaceae uncultured bacterium	Rare	0	0	0	0	0	0	0	0	0	0	0	0	0	0	7	0	0	0	0	0	5	0	0	0	0	0	0	0	0	0	0	0	19	0	0	0	0	0	0	0	0
6e777e83d1a4019fb822019af044c57c	Bacteroidetes	Bacteroidia	Bacteroidales	Muribaculaceae	uncultured bacterium	uncultured bacterium	Bacteroidetes Bacteroidia Bacteroidales Muribaculaceae uncultured bacterium	Rare	0	0	0	0	0	3	0	0	0	0	0	0	0	0	0	0	0	0	0	0	0	0	0	0	0	0	0	0	0	0	0	0	0	0	0	0	0	0	0	0	0
6b390d6784c1f8e8459746dc9ccb914c	Bacteroidetes	Bacteroidia	Bacteroidales	Muribaculaceae	uncultured bacterium	uncultured bacterium	Bacteroidetes Bacteroidia Bacteroidales Muribaculaceae uncultured bacterium	Rare	0	0	0	0	0	0	0	0	0	0	0	0	0	0	1	0	0	0	0	0	0	0	0	0	0	0	0	0	0	0	0	0	0	0	0	0	0	0	0	0	0
f6f351f625b2d3fd3dad741db3d8ebc5	Bacteroidetes	Bacteroidia	Bacteroidales	Muribaculaceae	uncultured bacterium	uncultured bacterium	Bacteroidetes Bacteroidia Bacteroidales Muribaculaceae uncultured bacterium	Rare	0	0	0	0	0	0	0	0	22	0	0	0	0	0	0	0	0	0	0	0	0	0	0	0	0	0	0	0	0	0	0	0	0	10	0	0	0	0	0	0	0
ba7499c4b79801d5dfe3bbe6f35cbf45	Bacteroidetes	Bacteroidia	Bacteroidales	Muribaculaceae	uncultured bacterium	uncultured bacterium	Bacteroidetes Bacteroidia Bacteroidales Muribaculaceae uncultured bacterium	Rare	47	0	13	53	71	0	0	0	0	0	0	0	0	0	0	0	0	0	0	0	0	0	0	0	0	0	0	0	0	0	0	0	0	30	42	0	0	0	0	0	0
8ef52cfa85350b144ead6e7b73ed3f94	Bacteroidetes	Bacteroidia	Bacteroidales	Muribaculaceae	uncultured bacterium	uncultured bacterium	Bacteroidetes Bacteroidia Bacteroidales Muribaculaceae uncultured bacterium	Rare	0	0	0	0	0	17	0	0	10	0	0	0	0	0	17	0	0	0	0	0	63	0	0	0	0	0	0	0	0	0	0	0	51	13	0	40	30	0	0	0	0
de68d7b2bebfc2e75e0ef91cdb1f23cb	Bacteroidetes	Bacteroidia	Bacteroidales	Muribaculaceae	uncultured bacterium	uncultured bacterium	Bacteroidetes Bacteroidia Bacteroidales Muribaculaceae uncultured bacterium	Rare	0	0	0	0	0	3	0	0	6	0	0	0	0	0	0	0	0	0	0	0	8	0	0	0	0	0	0	0	0	0	0	0	0	0	0	0	0	0	0	0	0
98fc9c78bef8bf95193837fc92511d2c	Bacteroidetes	Bacteroidia	Bacteroidales	Muribaculaceae	uncultured bacterium	uncultured bacterium	Bacteroidetes Bacteroidia Bacteroidales Muribaculaceae uncultured bacterium	Rare	49	0	6	50	67	0	0	0	0	0	0	0	0	0	0	0	0	0	0	0	0	0	0	0	0	0	0	0	0	0	0	0	0	0	0	0	0	0	0	0	0
e74365eaf56de7eefab6560acd76e8ca	Bacteroidetes	Bacteroidia	Bacteroidales	Muribaculaceae	uncultured bacterium	uncultured bacterium	Bacteroidetes Bacteroidia Bacteroidales Muribaculaceae uncultured bacterium	Rare	0	0	0	0	0	0	0	0	5	0	0	0	0	0	0	0	0	0	0	0	17	0	0	0	0	0	0	0	0	0	0	0	0	0	0	0	0	0	0	0	0
d38a7ca358b9f53969ce7878b4787b90	Firmicutes	Negativicutes	Selenomonadales	Acidaminococcaceae	Phascolarctobacterium	uncultured bacterium adhufec395	Firmicutes Negativicutes Selenomonadales Acidaminococcaceae Phascolarctobacterium	Rare	0	0	0	1	0	0	0	0	0	0	0	0	0	0	0	0	0	0	0	0	0	0	0	0	0	0	0	0	0	0	0	0	0	0	0	0	0	0	0	0	0
e86e303803f85fc6fa10241a5dbaecc0	Proteobacteria	Deltaproteobacteria	Desulfovibrionales	Desulfovibrionaceae	Desulfovibrio	NA	Proteobacteria Deltaproteobacteria Desulfovibrionales Desulfovibrionaceae Desulfovibrio	Rare	0	0	0	0	0	0	0	0	0	0	0	0	0	0	0	0	0	0	0	0	0	0	0	0	0	0	0	0	0	0	0	0	0	4	0	0	0	0	0	0	0
a04fd68e0ae157f9e033b233bb385fa7	Bacteroidetes	Bacteroidia	Bacteroidales	Prevotellaceae	Prevotellaceae UCG-001	uncultured bacterium	Bacteroidetes Bacteroidia Bacteroidales Prevotellaceae Prevotellaceae UCG-001	Rare	0	0	0	0	0	1	0	0	0	0	0	0	0	0	0	0	0	0	0	0	0	0	0	0	0	0	0	0	0	0	0	0	0	0	0	0	0	0	0	0	0
1b7b51e14f76386e9d1e436b4c95b9f5	Bacteroidetes	Bacteroidia	Bacteroidales	Muribaculaceae	uncultured bacterium	uncultured bacterium	Bacteroidetes Bacteroidia Bacteroidales Muribaculaceae uncultured bacterium	Rare	0	0	0	0	0	0	0	0	0	0	0	0	0	0	0	0	0	0	0	0	0	0	0	0	0	0	0	0	0	0	0	0	0	0	0	0	1	0	0	0	0
197d756d24e0c19151d1594f17d7a754	Bacteroidetes	Bacteroidia	Bacteroidales	Muribaculaceae	uncultured bacterium	uncultured bacterium	Bacteroidetes Bacteroidia Bacteroidales Muribaculaceae uncultured bacterium	Rare	0	0	0	0	0	0	0	0	0	0	0	0	0	0	0	0	0	0	0	0	0	0	0	0	0	0	0	0	0	0	0	0	19	0	49	0	36	0	0	0	0
b76fdff676ae03d707275ea1a70a3510	Bacteroidetes	Bacteroidia	Bacteroidales	Muribaculaceae	uncultured bacterium	uncultured bacterium	Bacteroidetes Bacteroidia Bacteroidales Muribaculaceae uncultured bacterium	Rare	0	0	0	0	0	0	0	0	0	0	0	0	0	0	0	0	0	0	0	0	0	0	0	0	0	20	0	0	0	0	0	0	0	0	0	0	0	0	0	0	0
3c8d1e095f094c5146cdda6921b6f202	Bacteroidetes	Bacteroidia	Bacteroidales	Muribaculaceae	uncultured bacterium	uncultured bacterium	Bacteroidetes Bacteroidia Bacteroidales Muribaculaceae uncultured bacterium	Rare	0	0	0	0	0	0	0	0	0	0	0	0	0	0	0	0	0	0	0	0	0	0	0	0	0	0	0	0	0	0	0	0	14	0	0	0	13	0	0	0	0
3b12d1b46acee6165c79e806f2c3a8ea	Bacteroidetes	Bacteroidia	Bacteroidales	Muribaculaceae	uncultured bacterium	uncultured bacterium	Bacteroidetes Bacteroidia Bacteroidales Muribaculaceae uncultured bacterium	Rare	0	0	0	0	0	11	0	0	3	0	0	0	0	0	0	0	0	0	0	0	9	0	0	0	0	0	0	0	0	0	0	0	0	0	0	0	0	0	0	0	0
13caecfb64e61e2b785bc1b0f96ebb23	Bacteroidetes	Bacteroidia	Bacteroidales	Muribaculaceae	uncultured bacterium	uncultured bacterium	Bacteroidetes Bacteroidia Bacteroidales Muribaculaceae uncultured bacterium	Rare	0	0	0	0	0	0	0	0	26	0	0	0	0	0	0	0	0	0	0	0	0	0	0	0	0	0	0	0	0	0	0	0	0	0	0	0	0	0	0	0	0
d7e9c51d0a28eb5af3e33b6aafdc7fc4	Bacteroidetes	Bacteroidia	Bacteroidales	Muribaculaceae	uncultured bacterium	uncultured bacterium	Bacteroidetes Bacteroidia Bacteroidales Muribaculaceae uncultured bacterium	Rare	0	0	0	0	0	0	0	0	0	0	0	0	0	1	0	0	0	0	0	0	0	0	0	0	0	0	0	0	0	0	0	0	0	0	0	0	0	0	0	0	0
233a83e354b9f4355d9703c6ca1f778f	Bacteroidetes	Bacteroidia	Bacteroidales	Muribaculaceae	uncultured bacterium	uncultured bacterium	Bacteroidetes Bacteroidia Bacteroidales Muribaculaceae uncultured bacterium	Rare	0	0	0	0	0	6	0	0	0	0	0	0	0	0	0	0	0	0	0	0	0	0	0	0	0	0	0	0	0	0	0	0	0	0	0	0	0	0	0	0	0
f8cd67554922effe13817c2c91a7c368	Bacteroidetes	Bacteroidia	Bacteroidales	Muribaculaceae	uncultured bacterium	uncultured bacterium	Bacteroidetes Bacteroidia Bacteroidales Muribaculaceae uncultured bacterium	Rare	0	0	0	0	0	0	0	0	0	0	0	0	0	33	0	83	32	0	0	0	0	0	0	0	0	0	0	0	0	0	0	0	0	0	0	0	0	0	0	0	0
a2bf44d8c40fdbacd81148363fda22d4	Bacteroidetes	Bacteroidia	Bacteroidales	Muribaculaceae	uncultured bacterium	uncultured bacterium	Bacteroidetes Bacteroidia Bacteroidales Muribaculaceae uncultured bacterium	Rare	0	0	0	0	0	0	0	0	9	0	0	0	0	0	3	0	0	0	0	0	2	0	0	0	0	0	0	0	0	0	0	0	0	0	0	0	0	0	0	0	0
692f0ce1a327775f94e64cc29f29512c	Bacteroidetes	Bacteroidia	Bacteroidales	Muribaculaceae	uncultured bacterium	uncultured bacterium	Bacteroidetes Bacteroidia Bacteroidales Muribaculaceae uncultured bacterium	Rare	0	0	0	0	0	0	0	0	0	0	0	0	0	0	0	0	0	0	0	0	0	0	0	0	0	0	0	0	0	0	0	0	8	0	0	0	17	0	0	0	0
e93cd0abcbb996ffeb4e4c4db8df0f94	Bacteroidetes	Bacteroidia	Bacteroidales	Muribaculaceae	uncultured bacterium	uncultured bacterium	Bacteroidetes Bacteroidia Bacteroidales Muribaculaceae uncultured bacterium	Rare	0	0	0	0	0	4	0	0	0	0	0	0	0	0	0	0	0	0	0	0	0	0	0	0	0	0	0	0	0	0	0	0	0	0	0	0	0	0	0	0	0
95383f4e35737a57672526e7cff65aeb	Bacteroidetes	Bacteroidia	Bacteroidales	Muribaculaceae	uncultured bacterium	uncultured bacterium	Bacteroidetes Bacteroidia Bacteroidales Muribaculaceae uncultured bacterium	Rare	0	0	0	0	0	0	0	0	0	0	0	0	0	0	5	0	0	0	0	0	0	0	0	0	0	0	0	0	0	0	0	0	0	0	0	0	0	0	0	0	0
ae57d73750149a6b76f8a320e55e35ab	Bacteroidetes	Bacteroidia	Bacteroidales	Muribaculaceae	uncultured bacterium	uncultured bacterium	Bacteroidetes Bacteroidia Bacteroidales Muribaculaceae uncultured bacterium	Rare	0	0	0	0	0	0	0	0	0	0	0	0	0	45	0	65	0	0	0	0	0	0	0	0	0	0	0	0	0	0	0	0	0	0	0	0	0	0	0	0	0
76c5e012b5da00ab59cb9b93027d9b61	Bacteroidetes	Bacteroidia	Bacteroidales	Muribaculaceae	uncultured bacterium	uncultured bacterium	Bacteroidetes Bacteroidia Bacteroidales Muribaculaceae uncultured bacterium	Rare	0	0	0	0	0	1	0	0	0	0	0	0	0	1	2	2	5	0	0	0	0	0	0	0	0	0	0	0	0	0	0	0	0	0	0	0	0	0	0	0	0
bfde208039022dceffb64f28b361a40b	Bacteroidetes	Bacteroidia	Bacteroidales	Muribaculaceae	uncultured bacterium	uncultured bacterium	Bacteroidetes Bacteroidia Bacteroidales Muribaculaceae uncultured bacterium	Rare	0	0	0	0	0	0	0	0	0	0	0	0	0	0	0	0	0	0	0	0	0	0	0	0	0	12	0	0	0	0	0	0	0	0	0	0	0	0	0	0	0
d5188e0c8bd2882f2a2f36f2616ed913	Bacteroidetes	Bacteroidia	Bacteroidales	Muribaculaceae	uncultured bacterium	uncultured bacterium	Bacteroidetes Bacteroidia Bacteroidales Muribaculaceae uncultured bacterium	Rare	0	0	0	0	0	4	0	0	0	0	0	0	0	3	0	4	0	0	0	0	0	0	0	0	0	0	0	0	0	0	0	0	0	0	0	0	0	0	0	0	0
35e4eab22c7a5b0ea36c3fe6028a1d7a	Bacteroidetes	Bacteroidia	Bacteroidales	Muribaculaceae	uncultured bacterium	uncultured bacterium	Bacteroidetes Bacteroidia Bacteroidales Muribaculaceae uncultured bacterium	Rare	0	0	0	0	0	0	0	0	0	0	0	0	0	41	0	73	28	0	0	0	0	0	0	0	0	0	0	0	0	0	0	0	0	0	0	0	0	0	0	0	0
d6c090a92695c1bb6d8af893ce8e6d60	Bacteroidetes	Bacteroidia	Bacteroidales	Muribaculaceae	uncultured bacterium	uncultured bacterium	Bacteroidetes Bacteroidia Bacteroidales Muribaculaceae uncultured bacterium	Rare	0	0	0	0	0	0	0	0	0	0	0	0	0	2	11	3	2	0	0	0	0	0	0	0	0	0	0	0	0	0	0	0	0	0	0	0	0	0	0	0	0
2483964273980d40b37483cd75e78528	Bacteroidetes	Bacteroidia	Bacteroidales	Muribaculaceae	uncultured bacterium	uncultured bacterium	Bacteroidetes Bacteroidia Bacteroidales Muribaculaceae uncultured bacterium	Rare	0	0	0	0	0	0	0	0	0	0	0	0	0	93	0	153	53	0	0	0	0	0	0	0	0	0	0	0	0	0	0	0	0	0	0	0	0	0	0	0	0
f4970c78edc6f258cea39867bba546e4	Bacteroidetes	Bacteroidia	Bacteroidales	Muribaculaceae	uncultured bacterium	uncultured bacterium	Bacteroidetes Bacteroidia Bacteroidales Muribaculaceae uncultured bacterium	Rare	0	0	0	0	0	14	0	0	14	0	0	0	0	0	14	0	0	0	0	0	0	0	0	0	0	0	0	0	0	0	0	0	0	0	0	0	0	0	0	0	0
9045174194fb2a1fe181e5350c870003	Bacteroidetes	Bacteroidia	Bacteroidales	Muribaculaceae	uncultured bacterium	uncultured bacterium	Bacteroidetes Bacteroidia Bacteroidales Muribaculaceae uncultured bacterium	Rare	0	0	0	0	0	5	0	0	6	0	0	0	0	0	12	0	0	0	0	0	18	0	0	0	0	6	0	0	0	0	0	0	9	0	0	0	21	0	0	0	0
d67b7213326993a901429dec73b9182a	Bacteroidetes	Bacteroidia	Bacteroidales	Muribaculaceae	uncultured bacterium	uncultured bacterium	Bacteroidetes Bacteroidia Bacteroidales Muribaculaceae uncultured bacterium	Rare	0	0	0	0	0	0	0	0	0	0	0	0	0	0	0	0	0	0	0	0	0	0	0	0	0	0	0	0	0	0	0	0	0	0	25	11	0	0	0	0	0
ac406a9f5f4ef66b7e8c4c157c01752c	Bacteroidetes	Bacteroidia	Bacteroidales	Muribaculaceae	uncultured bacterium	uncultured bacterium	Bacteroidetes Bacteroidia Bacteroidales Muribaculaceae uncultured bacterium	Rare	0	0	0	0	0	0	0	0	0	0	0	0	0	0	4	0	0	0	0	0	0	0	0	0	0	0	0	0	0	0	0	0	0	0	0	0	0	0	0	0	0
f1da204d3952738575790f1acccaef3f	Bacteroidetes	Bacteroidia	Bacteroidales	Muribaculaceae	uncultured bacterium	uncultured bacterium	Bacteroidetes Bacteroidia Bacteroidales Muribaculaceae uncultured bacterium	Rare	0	0	0	0	0	0	0	0	1	0	0	0	0	0	0	0	0	0	0	0	0	0	0	0	0	0	0	0	0	0	0	0	0	0	0	0	0	0	0	0	0
d568a36296b6cd4e88adcadbc4b1088f	Bacteroidetes	Bacteroidia	Bacteroidales	Muribaculaceae	uncultured bacterium	uncultured bacterium	Bacteroidetes Bacteroidia Bacteroidales Muribaculaceae uncultured bacterium	Rare	0	0	0	0	0	0	0	0	0	0	0	0	0	0	0	0	0	0	0	0	0	0	0	0	0	0	0	0	0	0	0	0	0	0	0	0	0	0	0	1	0
53b4a453bae04ad0160dabb10a7b9eba	Bacteroidetes	Bacteroidia	Bacteroidales	Muribaculaceae	uncultured bacterium	uncultured bacterium	Bacteroidetes Bacteroidia Bacteroidales Muribaculaceae uncultured bacterium	Rare	0	0	0	0	0	0	0	0	0	0	0	0	0	0	0	0	0	0	0	0	0	0	0	0	0	0	0	0	0	0	0	0	0	0	0	0	1	0	0	0	0
14e2bff0ac4163b1b2247d68b24909f5	Bacteroidetes	Bacteroidia	Bacteroidales	Muribaculaceae	uncultured bacterium	uncultured bacterium	Bacteroidetes Bacteroidia Bacteroidales Muribaculaceae uncultured bacterium	Rare	0	0	0	0	0	1	0	0	0	0	0	0	0	0	0	0	0	0	0	0	0	0	0	0	0	0	0	0	0	0	0	0	0	0	0	0	0	0	0	0	0
e41bd72517c5eaf48b056e04fb6bf88e	Bacteroidetes	Bacteroidia	Bacteroidales	Muribaculaceae	uncultured bacterium	uncultured bacterium	Bacteroidetes Bacteroidia Bacteroidales Muribaculaceae uncultured bacterium	Rare	0	0	0	0	0	0	0	0	0	0	0	0	0	0	0	0	0	0	0	0	0	0	0	0	0	0	0	0	0	0	0	0	8	16	0	73	69	0	0	396	623
b0b14dc4bd819c663e2c729f30ddc02d	Bacteroidetes	Bacteroidia	Bacteroidales	Muribaculaceae	uncultured bacterium	uncultured bacterium	Bacteroidetes Bacteroidia Bacteroidales Muribaculaceae uncultured bacterium	Rare	0	0	0	0	0	0	0	0	2	0	0	0	0	0	0	0	0	0	0	0	0	0	0	0	0	7	0	0	0	0	0	0	0	0	0	0	0	0	0	0	0
92bb8a74b9401350233ab5898f6447d4	Bacteroidetes	Bacteroidia	Bacteroidales	Muribaculaceae	uncultured bacterium	uncultured bacterium	Bacteroidetes Bacteroidia Bacteroidales Muribaculaceae uncultured bacterium	Rare	0	0	0	0	0	0	0	0	4	0	0	0	0	0	0	0	0	0	0	0	0	0	0	0	0	1	0	0	0	0	0	0	0	0	0	0	0	0	0	0	0
961a095b6034547fb3c0306d2a6c07cc	Bacteroidetes	Bacteroidia	Bacteroidales	Muribaculaceae	uncultured bacterium	uncultured bacterium	Bacteroidetes Bacteroidia Bacteroidales Muribaculaceae uncultured bacterium	Rare	0	0	0	0	0	0	0	0	0	0	0	0	0	0	0	0	0	0	0	0	0	0	0	0	0	0	0	0	0	0	0	0	0	0	0	0	0	0	0	0	1
1d76d9ee9ccb5315948181badcb2e6ec	Bacteroidetes	Bacteroidia	Bacteroidales	Muribaculaceae	NA	NA	Bacteroidetes Bacteroidia Bacteroidales Muribaculaceae NA	Rare	0	0	0	0	0	0	0	0	0	0	0	0	0	0	0	0	0	0	0	0	0	0	0	0	0	0	0	0	0	0	0	0	0	0	0	0	0	0	0	0	0
ba72262ec81a0a224475e53e0fe3fc1c	Bacteroidetes	Bacteroidia	Bacteroidales	Muribaculaceae	NA	NA	Bacteroidetes Bacteroidia Bacteroidales Muribaculaceae NA	Rare	0	0	0	0	0	0	0	0	0	0	0	0	0	0	0	0	0	0	0	0	2	0	0	0	0	0	0	0	0	0	0	0	0	0	0	0	0	0	0	0	0
0fc4c7f81d6a7bbf6eff7ea8cf5cd1ff	Bacteroidetes	Bacteroidia	Bacteroidales	Muribaculaceae	metagenome	metagenome	Bacteroidetes Bacteroidia Bacteroidales Muribaculaceae metagenome	Rare	0	0	0	0	0	0	0	0	78	0	0	0	0	0	0	0	0	0	0	0	0	0	0	0	0	0	0	0	0	0	0	0	0	0	0	0	0	0	0	0	0
f7a007ed1a2f1914a1e8a18f4062a9d8	Bacteroidetes	Bacteroidia	Bacteroidales	Muribaculaceae	metagenome	metagenome	Bacteroidetes Bacteroidia Bacteroidales Muribaculaceae metagenome	Rare	0	0	0	0	0	0	0	0	12	0	0	0	0	0	0	0	0	0	0	0	0	0	0	0	0	0	0	0	0	0	0	0	0	0	0	0	0	0	0	0	0
7bc1ffa5f7586ff15c7aeca8c0564965	Bacteroidetes	Bacteroidia	Bacteroidales	Rikenellaceae	Rikenellaceae RC9 gut group	uncultured bacterium	Bacteroidetes Bacteroidia Bacteroidales Rikenellaceae Rikenellaceae RC9 gut group	Rare	0	0	0	0	0	0	0	0	0	0	0	0	0	0	0	0	0	0	0	0	2	0	0	0	0	20	0	0	0	0	0	0	0	0	0	0	0	0	0	0	0
41b5f41e23a3fe9c8dffd26321255fbc	Bacteroidetes	Bacteroidia	Bacteroidales	Rikenellaceae	Rikenellaceae RC9 gut group	uncultured bacterium	Bacteroidetes Bacteroidia Bacteroidales Rikenellaceae Rikenellaceae RC9 gut group	Rare	0	0	0	0	0	0	0	0	0	0	0	0	0	0	0	0	0	0	0	0	0	0	0	0	0	4	0	0	0	0	0	0	0	0	0	0	0	0	0	0	0
226a6fc6ddf3dc479f6472675b0b1751	Bacteroidetes	Bacteroidia	Bacteroidales	Rikenellaceae	Rikenellaceae RC9 gut group	uncultured bacterium	Bacteroidetes Bacteroidia Bacteroidales Rikenellaceae Rikenellaceae RC9 gut group	Rare	0	0	0	0	0	2	0	0	0	0	0	0	0	0	0	0	0	0	0	0	0	0	0	0	0	0	0	0	0	0	0	0	0	0	0	0	0	0	0	0	0
4b913888514f5c4300d641ca33b9704a	Bacteroidetes	Bacteroidia	Bacteroidales	Rikenellaceae	Rikenellaceae RC9 gut group	uncultured bacterium	Bacteroidetes Bacteroidia Bacteroidales Rikenellaceae Rikenellaceae RC9 gut group	Rare	0	0	0	0	0	6	0	0	0	0	0	0	0	0	0	0	0	0	0	0	0	0	0	0	0	0	0	0	0	0	0	0	0	0	0	0	0	0	0	0	0
63ae1c3eb39a4014f64e7ae62b73be77	Bacteroidetes	Bacteroidia	Bacteroidales	Rikenellaceae	Rikenellaceae RC9 gut group	uncultured bacterium	Bacteroidetes Bacteroidia Bacteroidales Rikenellaceae Rikenellaceae RC9 gut group	Rare	0	0	0	0	0	0	0	0	4	0	0	0	0	0	0	0	0	0	0	0	15	0	0	0	0	0	0	0	0	0	0	0	0	0	0	0	0	0	0	0	0
a2014fc0947f700da0f483d4220b89a1	Bacteroidetes	Bacteroidia	Bacteroidales	Rikenellaceae	Rikenellaceae RC9 gut group	uncultured bacterium	Bacteroidetes Bacteroidia Bacteroidales Rikenellaceae Rikenellaceae RC9 gut group	Rare	0	0	0	0	0	0	0	0	0	0	0	0	0	0	0	0	0	0	0	0	0	0	0	0	0	6	0	0	0	0	0	0	0	0	0	0	0	0	0	0	0
39bc298a524bc4470ee38017288c62d8	Bacteroidetes	Bacteroidia	Bacteroidales	Rikenellaceae	Rikenellaceae RC9 gut group	uncultured bacterium	Bacteroidetes Bacteroidia Bacteroidales Rikenellaceae Rikenellaceae RC9 gut group	Rare	0	0	0	0	0	0	0	0	1	0	0	0	0	0	8	0	0	0	0	0	17	0	0	0	0	0	0	0	0	0	0	0	0	0	0	0	0	0	0	0	0
9b49d59556464f412fedbfef52bbc69c	Bacteroidetes	Bacteroidia	Bacteroidales	Rikenellaceae	Rikenellaceae RC9 gut group	uncultured bacterium	Bacteroidetes Bacteroidia Bacteroidales Rikenellaceae Rikenellaceae RC9 gut group	Rare	0	0	0	0	0	1	0	0	0	0	0	0	0	0	0	0	0	0	0	0	0	0	0	0	0	2	0	0	0	0	0	0	0	0	0	0	0	0	0	0	0
228d8c0b9d8ebcd4e0488de49d71d2a0	Bacteroidetes	Bacteroidia	Bacteroidales	Rikenellaceae	Rikenellaceae RC9 gut group	uncultured bacterium	Bacteroidetes Bacteroidia Bacteroidales Rikenellaceae Rikenellaceae RC9 gut group	Rare	0	0	0	0	0	0	0	0	6	0	0	0	0	0	0	0	0	0	0	0	12	0	0	0	0	4	0	0	0	0	0	0	0	0	0	0	0	0	0	0	0
bdc668319b1a9f39fce2e6ca79de54a4	Bacteroidetes	Bacteroidia	Bacteroidales	Rikenellaceae	Rikenellaceae RC9 gut group	uncultured bacterium	Bacteroidetes Bacteroidia Bacteroidales Rikenellaceae Rikenellaceae RC9 gut group	Rare	0	0	0	0	0	0	0	0	6	0	0	0	0	0	0	0	0	0	0	0	0	0	0	0	0	2	0	0	0	0	0	0	0	0	0	0	0	0	0	0	0
54a77878500933e157bbb3794ed15e7b	Bacteroidetes	Bacteroidia	Bacteroidales	Rikenellaceae	Rikenellaceae RC9 gut group	uncultured bacterium	Bacteroidetes Bacteroidia Bacteroidales Rikenellaceae Rikenellaceae RC9 gut group	Rare	0	0	0	0	0	3	0	0	0	0	0	0	0	0	0	0	0	0	0	0	0	0	0	0	0	0	0	0	0	0	0	0	0	0	0	0	0	0	0	0	0
5ac964411c9ff93d5d09d053ad9bdcbd	Bacteroidetes	Bacteroidia	Bacteroidales	Rikenellaceae	Rikenellaceae RC9 gut group	uncultured bacterium	Bacteroidetes Bacteroidia Bacteroidales Rikenellaceae Rikenellaceae RC9 gut group	Rare	0	0	0	0	0	4	0	0	1	0	0	0	0	0	0	0	0	0	0	0	0	0	0	0	0	7	0	0	0	0	0	0	0	0	0	0	0	0	0	0	0
b3f8fe34fc4f0e1192dee08c8271867a	Bacteroidetes	Bacteroidia	Bacteroidales	Rikenellaceae	Rikenellaceae RC9 gut group	uncultured bacterium	Bacteroidetes Bacteroidia Bacteroidales Rikenellaceae Rikenellaceae RC9 gut group	Rare	0	0	0	0	0	0	0	0	0	0	0	0	0	0	3	0	0	0	0	0	0	0	0	0	0	5	0	0	0	0	0	0	0	0	0	0	0	0	0	0	0
e39d6ff8b7efecfe533de9aeacc67753	Bacteroidetes	Bacteroidia	Bacteroidales	Rikenellaceae	Rikenellaceae RC9 gut group	uncultured bacterium	Bacteroidetes Bacteroidia Bacteroidales Rikenellaceae Rikenellaceae RC9 gut group	Rare	0	0	0	0	0	0	0	0	0	0	0	0	0	0	0	0	0	0	0	0	0	0	0	0	0	3	0	0	0	0	0	0	0	0	0	0	0	0	0	0	0
66a55a2c5c9dc4e90f3d32bd835b9514	Bacteroidetes	Bacteroidia	Bacteroidales	Rikenellaceae	Rikenellaceae RC9 gut group	uncultured bacterium	Bacteroidetes Bacteroidia Bacteroidales Rikenellaceae Rikenellaceae RC9 gut group	Rare	0	0	0	0	0	19	0	0	4	0	0	0	0	0	15	0	0	0	0	0	27	34	29	0	3	38	0	0	0	0	0	0	0	0	0	0	0	0	0	0	0
ee071a5c3303fcffe6fd47ef0217f999	Bacteroidetes	Bacteroidia	Bacteroidales	Rikenellaceae	Rikenellaceae RC9 gut group	uncultured bacterium	Bacteroidetes Bacteroidia Bacteroidales Rikenellaceae Rikenellaceae RC9 gut group	Rare	0	0	0	0	0	6	0	0	0	0	0	0	0	0	5	0	0	0	0	0	0	10	7	0	0	3	0	0	0	0	0	0	0	0	0	0	0	0	0	0	0
037638a68a2514213316878d4791bcf1	Bacteroidetes	Bacteroidia	Bacteroidales	Rikenellaceae	Rikenellaceae RC9 gut group	uncultured bacterium	Bacteroidetes Bacteroidia Bacteroidales Rikenellaceae Rikenellaceae RC9 gut group	Rare	0	0	0	0	0	25	0	0	0	0	0	0	0	0	15	0	0	0	0	0	0	0	0	0	0	9	0	0	0	0	0	0	0	0	0	0	0	0	0	0	0
510e97cfe8bb32deb8216a5c1a7598ca	Bacteroidetes	Bacteroidia	Bacteroidales	Rikenellaceae	Rikenellaceae RC9 gut group	uncultured bacterium	Bacteroidetes Bacteroidia Bacteroidales Rikenellaceae Rikenellaceae RC9 gut group	Rare	0	0	0	0	0	8	0	0	0	0	0	0	0	0	0	0	0	0	0	0	0	0	0	0	0	0	0	0	0	0	0	0	0	0	0	0	0	0	0	0	0
f736153fd18a89ab3ce6cc9965fd834e	Bacteroidetes	Bacteroidia	Bacteroidales	Rikenellaceae	Rikenellaceae RC9 gut group	uncultured bacterium	Bacteroidetes Bacteroidia Bacteroidales Rikenellaceae Rikenellaceae RC9 gut group	Rare	0	0	0	9	0	0	0	0	4	0	0	0	0	0	0	0	0	0	0	0	6	0	0	0	0	9	0	0	0	0	0	0	0	0	0	0	0	0	0	0	0
fe287e97c901e1084d97a08db0d195b0	Bacteroidetes	Bacteroidia	Bacteroidales	Rikenellaceae	Rikenellaceae RC9 gut group	uncultured bacterium	Bacteroidetes Bacteroidia Bacteroidales Rikenellaceae Rikenellaceae RC9 gut group	Rare	0	0	0	0	0	0	0	0	0	0	0	0	0	0	0	0	0	0	0	0	0	0	0	0	0	0	0	0	0	0	0	0	25	0	0	0	0	0	0	0	0
0ebb66f6dfea230acccf9612655f3110	Bacteroidetes	Bacteroidia	Bacteroidales	Rikenellaceae	Rikenellaceae RC9 gut group	uncultured bacterium	Bacteroidetes Bacteroidia Bacteroidales Rikenellaceae Rikenellaceae RC9 gut group	Rare	0	0	0	2	0	0	0	0	7	0	0	0	0	0	0	0	0	0	0	0	0	0	0	0	0	0	0	0	0	0	0	0	17	8	35	20	18	0	0	0	0
632ab79c4738a5d90ee31c8c7419a279	Bacteroidetes	Bacteroidia	Bacteroidales	Rikenellaceae	Rikenellaceae RC9 gut group	uncultured bacterium	Bacteroidetes Bacteroidia Bacteroidales Rikenellaceae Rikenellaceae RC9 gut group	Rare	0	0	0	0	0	0	0	0	26	0	0	0	0	0	0	0	0	0	0	0	10	0	0	0	0	0	0	0	0	0	0	0	49	4	37	14	13	0	0	0	0
d30b35a286859c4f6bdd97f7ebf9b4fe	Bacteroidetes	Bacteroidia	Bacteroidales	Rikenellaceae	Rikenellaceae RC9 gut group	uncultured bacterium	Bacteroidetes Bacteroidia Bacteroidales Rikenellaceae Rikenellaceae RC9 gut group	Rare	0	0	0	0	0	0	0	0	14	0	0	0	0	0	0	0	0	0	0	0	0	0	0	0	0	0	0	0	0	0	0	0	0	0	0	0	0	0	0	0	0
a1cc9d075dab398aa26230748fc87933	Bacteroidetes	Bacteroidia	Bacteroidales	Rikenellaceae	Rikenellaceae RC9 gut group	uncultured bacterium	Bacteroidetes Bacteroidia Bacteroidales Rikenellaceae Rikenellaceae RC9 gut group	Rare	0	0	0	0	0	16	0	0	6	0	0	0	0	0	4	0	0	0	0	0	0	0	0	0	0	28	0	0	0	0	0	0	0	0	0	0	0	0	0	0	0
146a30c4185983ff0f65830b5bc84b5d	Bacteroidetes	Bacteroidia	Bacteroidales	Rikenellaceae	Rikenellaceae RC9 gut group	uncultured bacterium	Bacteroidetes Bacteroidia Bacteroidales Rikenellaceae Rikenellaceae RC9 gut group	Rare	0	0	0	0	0	0	0	0	0	0	0	0	0	5	0	0	0	0	0	0	0	0	0	0	0	0	0	0	0	0	0	0	0	0	0	0	0	0	0	0	0
bc868d5ae218869f9dab868678fc9ad5	Bacteroidetes	Bacteroidia	Bacteroidales	Rikenellaceae	Rikenellaceae RC9 gut group	uncultured bacterium	Bacteroidetes Bacteroidia Bacteroidales Rikenellaceae Rikenellaceae RC9 gut group	Rare	0	0	0	0	0	0	0	0	26	0	0	0	0	362	0	722	276	0	0	0	0	0	0	0	0	0	0	0	0	0	0	0	0	0	0	0	0	0	0	0	0
72fdf766a8f049b8bb5bb5d3115a6f3d	Bacteroidetes	Bacteroidia	Bacteroidales	Rikenellaceae	Rikenellaceae RC9 gut group	uncultured bacterium	Bacteroidetes Bacteroidia Bacteroidales Rikenellaceae Rikenellaceae RC9 gut group	Rare	30	33	8	16	89	0	0	0	7	0	0	0	0	0	0	0	0	0	0	0	0	0	0	0	0	1	0	0	0	0	0	0	0	0	0	0	0	0	0	0	0
162d1e803ab850e175556a6b4f49bdcc	Bacteroidetes	Bacteroidia	Bacteroidales	Rikenellaceae	Rikenellaceae RC9 gut group	uncultured bacterium	Bacteroidetes Bacteroidia Bacteroidales Rikenellaceae Rikenellaceae RC9 gut group	Rare	9	12	0	0	66	0	0	0	0	0	0	0	0	0	1	0	0	0	0	0	7	0	0	0	0	0	0	0	0	0	0	0	0	0	0	0	0	0	0	0	0
59a4d25f9d10296fee3263759f1d87c2	Bacteroidetes	Bacteroidia	Bacteroidales	Rikenellaceae	Rikenellaceae RC9 gut group	uncultured bacterium	Bacteroidetes Bacteroidia Bacteroidales Rikenellaceae Rikenellaceae RC9 gut group	Rare	0	0	0	0	0	0	0	0	0	0	0	0	0	0	3	0	0	0	0	0	0	0	0	0	0	0	0	0	0	0	0	0	0	0	0	0	0	0	0	0	0
f19b4ff5c40597b29b44dd172fee6c3d	Bacteroidetes	Bacteroidia	Bacteroidales	Rikenellaceae	Rikenellaceae RC9 gut group	uncultured bacterium	Bacteroidetes Bacteroidia Bacteroidales Rikenellaceae Rikenellaceae RC9 gut group	Rare	0	0	0	0	0	0	0	0	11	0	0	0	0	0	0	0	0	0	0	0	0	0	0	0	0	0	0	0	0	0	0	0	0	0	0	0	0	0	0	0	0
bfcaddf621357cb6459fc05c2d58e83a	Bacteroidetes	Bacteroidia	Bacteroidales	Rikenellaceae	Rikenellaceae RC9 gut group	uncultured bacterium	Bacteroidetes Bacteroidia Bacteroidales Rikenellaceae Rikenellaceae RC9 gut group	Rare	0	0	0	0	0	0	0	0	0	0	0	0	0	0	0	0	0	0	0	0	0	0	0	0	0	0	0	0	0	0	0	0	19	14	0	0	0	0	0	0	0
aac30e34640ddbc60d34d409cf45b33f	Bacteroidetes	Bacteroidia	Bacteroidales	Rikenellaceae	Rikenellaceae RC9 gut group	uncultured bacterium	Bacteroidetes Bacteroidia Bacteroidales Rikenellaceae Rikenellaceae RC9 gut group	Rare	0	0	0	3	0	0	0	0	0	0	0	0	0	0	0	0	0	0	0	0	0	0	0	0	0	0	0	0	0	0	0	0	8	14	0	11	9	0	0	0	0
e08f3974e7736e75b71208d37a2da684	Bacteroidetes	Bacteroidia	Bacteroidales	Rikenellaceae	Rikenellaceae RC9 gut group	uncultured bacterium	Bacteroidetes Bacteroidia Bacteroidales Rikenellaceae Rikenellaceae RC9 gut group	Rare	0	0	0	0	0	0	0	0	0	0	0	0	0	0	0	0	0	0	0	0	0	0	0	0	0	0	0	0	0	0	0	0	0	1	0	0	0	0	0	0	0
26ebbb49f9f295b244c8fb31c3019ea9	Bacteroidetes	Bacteroidia	Bacteroidales	Rikenellaceae	Rikenellaceae RC9 gut group	uncultured bacterium	Bacteroidetes Bacteroidia Bacteroidales Rikenellaceae Rikenellaceae RC9 gut group	Rare	0	0	0	0	1	0	0	0	0	0	0	0	0	0	0	0	0	0	0	0	0	0	0	0	0	0	0	0	0	0	0	0	0	0	0	0	0	0	0	0	0
67132c2477f20b07c7555ff5b1de9840	Bacteroidetes	Bacteroidia	Bacteroidales	Rikenellaceae	Rikenellaceae RC9 gut group	uncultured bacterium	Bacteroidetes Bacteroidia Bacteroidales Rikenellaceae Rikenellaceae RC9 gut group	Rare	0	0	0	0	0	0	0	0	0	0	0	0	0	0	0	0	0	0	0	0	0	0	0	0	0	0	0	0	0	0	0	0	10	0	0	0	0	0	0	0	0
a7e9363625924c71037e53af39e98b89	Bacteroidetes	Bacteroidia	Bacteroidales	Rikenellaceae	Rikenellaceae RC9 gut group	uncultured bacterium	Bacteroidetes Bacteroidia Bacteroidales Rikenellaceae Rikenellaceae RC9 gut group	Rare	0	0	0	0	0	0	0	0	0	0	0	0	0	0	4	0	0	0	0	0	8	0	0	0	0	2	0	0	0	0	0	0	0	0	0	0	0	0	0	60	0
267cba5a2fd1d490009326d1bb1aa1ba	Bacteroidetes	Bacteroidia	Bacteroidales	Rikenellaceae	Rikenellaceae RC9 gut group	uncultured bacterium	Bacteroidetes Bacteroidia Bacteroidales Rikenellaceae Rikenellaceae RC9 gut group	Rare	0	0	0	0	0	0	0	0	0	0	0	0	0	0	10	0	0	0	0	0	0	0	0	0	0	0	0	0	0	0	0	0	0	0	0	0	0	0	0	0	0
7a8c6eef50724dbedb834ac60532ea84	Bacteroidetes	Bacteroidia	Bacteroidales	Rikenellaceae	Rikenellaceae RC9 gut group	uncultured bacterium	Bacteroidetes Bacteroidia Bacteroidales Rikenellaceae Rikenellaceae RC9 gut group	Rare	0	0	0	0	0	26	0	0	25	0	0	0	0	0	30	0	0	0	0	0	67	0	0	0	0	27	0	0	0	0	0	0	0	0	0	0	0	0	0	16	0
95728cd108dfb498966fee2cd478cb01	Bacteroidetes	Bacteroidia	Bacteroidales	Rikenellaceae	Rikenellaceae RC9 gut group	uncultured bacterium	Bacteroidetes Bacteroidia Bacteroidales Rikenellaceae Rikenellaceae RC9 gut group	Rare	0	0	0	0	0	0	0	0	8	0	0	0	0	0	8	0	0	0	0	0	0	0	0	0	0	6	0	0	0	0	0	0	0	0	0	0	0	0	0	0	0
e3ef669389e35c9445e5b76da9d3ab3d	Bacteroidetes	Bacteroidia	Bacteroidales	Rikenellaceae	Rikenellaceae RC9 gut group	uncultured bacterium	Bacteroidetes Bacteroidia Bacteroidales Rikenellaceae Rikenellaceae RC9 gut group	Rare	0	0	0	0	0	13	0	0	2	0	0	0	0	0	0	0	0	0	0	0	0	0	0	0	0	0	0	0	0	0	0	0	0	0	0	0	0	0	0	0	0
f3ead0e871eec16a8b0ce113ee3ffa95	Bacteroidetes	Bacteroidia	Bacteroidales	Rikenellaceae	Rikenellaceae RC9 gut group	uncultured Bacteroidales bacterium	Bacteroidetes Bacteroidia Bacteroidales Rikenellaceae Rikenellaceae RC9 gut group	Rare	0	0	0	0	0	0	0	0	0	0	0	0	0	0	0	0	0	0	0	0	0	0	0	0	0	0	0	0	0	0	0	0	0	0	0	0	0	0	0	0	0
8c3b42f1ff42025c3e386af2de4bba8b	Bacteroidetes	Bacteroidia	Bacteroidales	Rikenellaceae	Rikenellaceae RC9 gut group	uncultured bacterium	Bacteroidetes Bacteroidia Bacteroidales Rikenellaceae Rikenellaceae RC9 gut group	Rare	0	0	0	0	0	0	0	0	0	0	0	0	0	0	0	0	0	0	0	0	0	0	0	0	0	1	0	0	0	0	0	0	0	0	0	0	0	0	0	0	0
b57c9ea6629dd5cdf45969f531d752fb	Bacteroidetes	Bacteroidia	Bacteroidales	Rikenellaceae	Rikenellaceae RC9 gut group	uncultured bacterium	Bacteroidetes Bacteroidia Bacteroidales Rikenellaceae Rikenellaceae RC9 gut group	Rare	0	0	0	0	0	0	0	0	0	0	0	0	0	0	0	0	0	0	0	0	2	0	0	0	0	0	0	0	0	0	0	0	0	0	0	0	0	0	0	0	0
21336b3a30673786890a075430019cb7	Bacteroidetes	Bacteroidia	Bacteroidales	Rikenellaceae	Rikenellaceae RC9 gut group	uncultured bacterium	Bacteroidetes Bacteroidia Bacteroidales Rikenellaceae Rikenellaceae RC9 gut group	Rare	0	0	0	0	0	23	0	0	8	0	0	0	0	0	0	0	0	0	0	0	44	0	0	0	0	18	0	0	0	0	0	0	17	0	19	10	0	0	0	0	0
b84d7dc2b47ac77dd5d81f78a65e4576	Bacteroidetes	Bacteroidia	Bacteroidales	Rikenellaceae	Rikenellaceae RC9 gut group	uncultured bacterium	Bacteroidetes Bacteroidia Bacteroidales Rikenellaceae Rikenellaceae RC9 gut group	Rare	0	0	0	0	0	0	0	0	0	0	0	0	0	0	8	0	0	0	0	0	0	0	0	0	0	2	0	0	0	0	0	0	0	0	0	0	0	0	0	0	0
b5ba567927ebb3f1be4f8c7475fcd8a7	Bacteroidetes	Bacteroidia	Bacteroidales	Rikenellaceae	Rikenellaceae RC9 gut group	uncultured bacterium	Bacteroidetes Bacteroidia Bacteroidales Rikenellaceae Rikenellaceae RC9 gut group	Rare	18	0	0	0	0	0	0	0	0	0	0	0	0	0	0	0	0	0	0	0	0	0	0	0	0	0	0	0	0	0	0	0	0	0	0	0	0	0	0	0	0
65fe182e59252b11391fe35172ff292d	Bacteroidetes	Bacteroidia	Bacteroidales	Rikenellaceae	Rikenellaceae RC9 gut group	uncultured bacterium	Bacteroidetes Bacteroidia Bacteroidales Rikenellaceae Rikenellaceae RC9 gut group	Rare	0	0	0	0	0	31	0	0	0	0	0	0	0	0	0	0	0	0	0	0	43	0	0	0	0	37	0	0	0	0	0	0	0	0	0	0	0	0	0	0	0
07e59f2b694a35f3bc5b1aec892e65c5	Bacteroidetes	Bacteroidia	Bacteroidales	Rikenellaceae	Rikenellaceae RC9 gut group	uncultured bacterium	Bacteroidetes Bacteroidia Bacteroidales Rikenellaceae Rikenellaceae RC9 gut group	Rare	0	0	0	0	0	35	0	0	102	0	0	0	0	0	39	0	0	0	0	0	62	0	0	0	0	85	0	0	0	0	0	0	45	47	43	73	74	0	0	31	6
439162bb8401e8ef62d4f1611357fba9	Bacteroidetes	Bacteroidia	Bacteroidales	Rikenellaceae	Rikenellaceae RC9 gut group	uncultured bacterium	Bacteroidetes Bacteroidia Bacteroidales Rikenellaceae Rikenellaceae RC9 gut group	Rare	0	0	0	0	0	20	7	0	116	0	0	0	0	0	91	0	0	0	0	0	83	2	2	0	0	109	0	0	0	0	0	10	361	287	179	146	569	0	0	0	0
a9f3b72264606f84107bbd4c43469076	Bacteroidetes	Bacteroidia	Bacteroidales	Rikenellaceae	Rikenellaceae RC9 gut group	uncultured bacterium	Bacteroidetes Bacteroidia Bacteroidales Rikenellaceae Rikenellaceae RC9 gut group	Rare	0	0	0	0	0	0	0	0	0	0	0	0	0	0	22	0	0	0	0	0	2	0	0	0	0	0	0	0	0	0	0	0	0	0	0	0	0	0	0	0	0
b29b56ea7c30cf29c6ead32a2b30b062	Bacteroidetes	Bacteroidia	Bacteroidales	Rikenellaceae	Rikenellaceae RC9 gut group	uncultured bacterium	Bacteroidetes Bacteroidia Bacteroidales Rikenellaceae Rikenellaceae RC9 gut group	Rare	0	0	0	0	0	0	0	0	0	0	0	0	0	0	82	0	0	0	0	0	39	0	0	0	0	57	0	0	0	0	0	0	0	0	0	0	0	0	0	0	0
fc8e1e965398663c4cab2492456dcae6	Bacteroidetes	Bacteroidia	Bacteroidales	Rikenellaceae	Rikenellaceae RC9 gut group	uncultured bacterium	Bacteroidetes Bacteroidia Bacteroidales Rikenellaceae Rikenellaceae RC9 gut group	Rare	0	0	0	0	0	0	0	0	0	0	0	0	0	0	15	0	0	0	0	0	0	0	0	0	0	13	0	0	0	0	0	0	0	0	0	0	0	0	0	0	0
e9e5f3806f923c9b19d5427679bc98f8	Bacteroidetes	Bacteroidia	Bacteroidales	Rikenellaceae	Rikenellaceae RC9 gut group	uncultured bacterium	Bacteroidetes Bacteroidia Bacteroidales Rikenellaceae Rikenellaceae RC9 gut group	Rare	0	0	0	0	0	0	0	0	0	0	0	0	0	0	0	0	0	0	0	0	4	0	0	0	0	0	0	0	0	0	0	0	0	0	0	0	0	0	0	0	0
97460ef3d5fece8bf7de09981a4ec023	Bacteroidetes	Bacteroidia	Bacteroidales	Rikenellaceae	Rikenellaceae RC9 gut group	uncultured bacterium	Bacteroidetes Bacteroidia Bacteroidales Rikenellaceae Rikenellaceae RC9 gut group	Rare	0	0	0	0	0	0	0	0	0	0	0	0	0	0	0	0	0	0	0	0	0	0	0	0	0	0	0	0	0	0	0	0	0	0	0	0	3	0	0	0	0
80a66db562e98053c37115e571fd2485	Bacteroidetes	Bacteroidia	Bacteroidales	Rikenellaceae	Rikenellaceae RC9 gut group	uncultured bacterium	Bacteroidetes Bacteroidia Bacteroidales Rikenellaceae Rikenellaceae RC9 gut group	Rare	0	0	0	0	0	0	0	0	0	0	0	0	0	0	0	0	0	0	0	0	0	0	0	0	0	0	0	0	0	0	0	0	0	0	0	0	0	0	1	0	0
a95aee9b004c6928eae89ba6897e1403	Bacteroidetes	Bacteroidia	Bacteroidales	Rikenellaceae	Rikenellaceae RC9 gut group	uncultured bacterium	Bacteroidetes Bacteroidia Bacteroidales Rikenellaceae Rikenellaceae RC9 gut group	Rare	0	0	0	0	0	0	0	0	0	0	0	0	0	0	0	0	0	0	0	0	0	0	0	0	0	0	0	0	0	0	0	0	0	0	0	0	0	0	0	1	0
83741a0e0f90080d681ee9675911c13c	Bacteroidetes	Bacteroidia	Bacteroidales	Rikenellaceae	Rikenellaceae RC9 gut group	uncultured bacterium	Bacteroidetes Bacteroidia Bacteroidales Rikenellaceae Rikenellaceae RC9 gut group	Rare	0	0	0	0	0	0	0	0	0	0	0	0	0	0	0	0	2	0	0	0	0	0	0	0	0	0	0	0	0	0	0	0	0	0	0	0	0	0	0	0	0
b1e165c06e3a3d5b9658d3155aa07447	Bacteroidetes	Bacteroidia	Bacteroidales	Rikenellaceae	Rikenellaceae RC9 gut group	uncultured bacterium	Bacteroidetes Bacteroidia Bacteroidales Rikenellaceae Rikenellaceae RC9 gut group	Rare	0	0	0	0	0	0	0	0	0	0	0	0	0	0	0	0	0	0	0	0	0	0	0	0	0	0	0	0	0	0	0	0	0	0	0	0	2	0	0	0	0
39161603eff294d0986ccd4e165a48ce	Bacteroidetes	Bacteroidia	Bacteroidales	Rikenellaceae	Rikenellaceae RC9 gut group	uncultured bacterium	Bacteroidetes Bacteroidia Bacteroidales Rikenellaceae Rikenellaceae RC9 gut group	Rare	0	0	0	0	0	0	0	0	0	0	0	0	0	0	0	0	0	0	0	0	0	0	1	0	0	0	0	0	0	0	0	0	0	0	0	0	0	0	0	0	0
86bc2303cd2e5d0d0dce8430963547fc	Bacteroidetes	Bacteroidia	Bacteroidales	Rikenellaceae	Rikenellaceae RC9 gut group	uncultured bacterium	Bacteroidetes Bacteroidia Bacteroidales Rikenellaceae Rikenellaceae RC9 gut group	Rare	0	0	0	0	0	27	0	0	0	0	0	0	0	0	9	0	0	0	0	0	0	0	0	0	0	0	0	0	0	0	0	0	0	0	0	0	0	0	0	0	0
14417c23158d3b30f3e714648cf883fa	Bacteroidetes	Bacteroidia	Bacteroidales	Rikenellaceae	Rikenellaceae RC9 gut group	uncultured bacterium	Bacteroidetes Bacteroidia Bacteroidales Rikenellaceae Rikenellaceae RC9 gut group	Rare	0	0	0	0	0	9	0	0	0	0	0	0	0	0	10	0	0	0	0	0	0	0	0	0	0	2	0	0	0	0	0	0	0	0	0	0	0	0	0	0	0
a8108c3acbeebd1d398effb145f350f2	Bacteroidetes	Bacteroidia	Bacteroidales	Rikenellaceae	Rikenellaceae RC9 gut group	uncultured bacterium	Bacteroidetes Bacteroidia Bacteroidales Rikenellaceae Rikenellaceae RC9 gut group	Rare	0	0	0	0	0	2	0	0	0	0	0	0	0	0	0	0	0	0	0	0	0	0	0	0	0	0	0	0	0	0	0	0	0	0	0	0	0	0	0	0	0
38663b59bb92298181e259f351d9c801	Bacteroidetes	Bacteroidia	Bacteroidales	Rikenellaceae	Rikenellaceae RC9 gut group	uncultured bacterium	Bacteroidetes Bacteroidia Bacteroidales Rikenellaceae Rikenellaceae RC9 gut group	Rare	0	0	0	0	0	10	0	0	1	0	0	0	0	0	0	0	0	0	0	0	1	0	0	0	0	0	0	0	0	0	0	0	0	0	0	0	0	0	0	0	0
62d7e8bd5bc63cf0f8e3afa61bb073e3	Bacteroidetes	Bacteroidia	Bacteroidales	Rikenellaceae	Rikenellaceae RC9 gut group	uncultured bacterium	Bacteroidetes Bacteroidia Bacteroidales Rikenellaceae Rikenellaceae RC9 gut group	Rare	0	0	0	0	0	0	0	0	0	0	0	0	0	0	2	0	0	0	0	0	0	0	0	0	0	0	0	0	0	0	0	0	0	0	0	0	0	0	0	0	0
7650c5456237f9a3eb591555b5d146bc	Bacteroidetes	Bacteroidia	Bacteroidales	Rikenellaceae	Rikenellaceae RC9 gut group	uncultured bacterium	Bacteroidetes Bacteroidia Bacteroidales Rikenellaceae Rikenellaceae RC9 gut group	Rare	0	0	0	0	0	0	0	0	0	0	0	0	0	0	0	0	0	0	0	0	0	0	0	0	0	1	0	0	0	0	0	0	0	0	0	0	0	0	0	0	0
c84b21ed97df0393c6139127b11de379	Bacteroidetes	Bacteroidia	Bacteroidales	Rikenellaceae	Rikenellaceae RC9 gut group	uncultured bacterium	Bacteroidetes Bacteroidia Bacteroidales Rikenellaceae Rikenellaceae RC9 gut group	Rare	0	0	0	0	0	0	0	0	0	0	0	0	0	0	0	0	0	0	0	0	0	0	0	0	0	1	0	0	0	0	0	0	0	0	0	0	0	0	0	0	0
979902e1446422aa57ec3446b469ce2d	Bacteroidetes	Bacteroidia	Bacteroidales	Rikenellaceae	Rikenellaceae RC9 gut group	uncultured bacterium	Bacteroidetes Bacteroidia Bacteroidales Rikenellaceae Rikenellaceae RC9 gut group	Rare	0	0	0	0	0	0	0	0	0	0	0	0	0	0	0	0	0	0	0	0	0	0	0	0	0	1	0	0	0	0	0	0	0	0	0	0	0	0	0	0	0
0ceb8b64696d8ede95d2db18ba3f0116	Bacteroidetes	Bacteroidia	Bacteroidales	Rikenellaceae	Rikenellaceae RC9 gut group	uncultured bacterium	Bacteroidetes Bacteroidia Bacteroidales Rikenellaceae Rikenellaceae RC9 gut group	Rare	0	0	0	0	0	23	0	0	20	0	0	0	0	0	9	0	0	0	0	0	40	0	0	0	0	24	0	0	0	0	0	0	3	12	0	3	0	0	0	0	0
f83234fc1b8c2d4d9e09a472611f51fa	Bacteroidetes	Bacteroidia	Bacteroidales	Rikenellaceae	Rikenellaceae RC9 gut group	uncultured bacterium	Bacteroidetes Bacteroidia Bacteroidales Rikenellaceae Rikenellaceae RC9 gut group	Rare	0	0	0	0	0	0	0	0	0	0	0	0	0	0	0	0	0	0	0	0	0	0	0	0	0	0	0	0	0	0	0	0	0	0	6	0	0	0	0	0	0
26ff6704aac1cafe74cf75542d9318a1	Bacteroidetes	Bacteroidia	Bacteroidales	Rikenellaceae	Rikenellaceae RC9 gut group	uncultured bacterium	Bacteroidetes Bacteroidia Bacteroidales Rikenellaceae Rikenellaceae RC9 gut group	Rare	0	0	0	0	0	0	0	0	0	0	0	0	0	0	0	0	0	0	0	0	71	0	0	0	0	0	0	0	0	0	0	0	7	5	0	0	18	0	0	0	0
aa70993f834165f7a37bf3332c74c0e9	Bacteroidetes	Bacteroidia	Bacteroidales	Rikenellaceae	Rikenellaceae RC9 gut group	uncultured bacterium	Bacteroidetes Bacteroidia Bacteroidales Rikenellaceae Rikenellaceae RC9 gut group	Rare	0	0	0	0	0	44	0	0	50	0	0	0	0	0	20	0	0	0	0	0	47	0	0	0	0	33	0	0	0	0	0	0	0	0	0	0	3	0	0	0	0
c780f00e6b43be57d6f3acb00cd29a25	Bacteroidetes	Bacteroidia	Bacteroidales	Rikenellaceae	Rikenellaceae RC9 gut group	uncultured bacterium	Bacteroidetes Bacteroidia Bacteroidales Rikenellaceae Rikenellaceae RC9 gut group	Rare	0	0	0	0	0	0	0	0	0	0	0	0	0	0	0	0	0	0	0	0	1	0	0	0	0	0	0	0	0	0	0	0	0	0	0	0	0	0	0	0	0
de68d037e9d8db9a6669c6f360b07756	Bacteroidetes	Bacteroidia	Bacteroidales	Rikenellaceae	Rikenellaceae RC9 gut group	uncultured bacterium	Bacteroidetes Bacteroidia Bacteroidales Rikenellaceae Rikenellaceae RC9 gut group	Rare	47	51	30	32	30	5	0	0	0	0	0	0	0	0	8	0	0	0	0	0	4	0	0	0	0	1	0	0	0	0	0	0	3	0	0	0	0	0	0	0	0
d23a2b6b7d195efcf50e6c762844f9d6	Bacteroidetes	Bacteroidia	Bacteroidales	Rikenellaceae	Rikenellaceae RC9 gut group	uncultured bacterium	Bacteroidetes Bacteroidia Bacteroidales Rikenellaceae Rikenellaceae RC9 gut group	Rare	0	0	0	0	0	0	0	0	0	0	0	0	0	0	0	0	0	0	0	0	0	0	0	0	0	5	0	0	0	0	0	0	0	0	0	0	0	0	0	0	0
d69ef11eae894827c26cb9e8dd39177d	Bacteroidetes	Bacteroidia	Bacteroidales	Rikenellaceae	Rikenellaceae RC9 gut group	uncultured bacterium	Bacteroidetes Bacteroidia Bacteroidales Rikenellaceae Rikenellaceae RC9 gut group	Rare	0	0	0	0	0	0	0	0	1	0	0	0	0	0	0	0	0	0	0	0	0	0	0	0	0	0	0	0	0	0	0	0	0	0	0	0	0	0	0	0	0
b9c3a152421b577140f9d7c6483ba47d	Bacteroidetes	Bacteroidia	Bacteroidales	Rikenellaceae	Rikenellaceae RC9 gut group	uncultured bacterium	Bacteroidetes Bacteroidia Bacteroidales Rikenellaceae Rikenellaceae RC9 gut group	Rare	0	0	0	0	0	10	0	0	0	0	0	0	0	0	0	0	0	0	0	0	0	0	0	0	0	0	0	0	0	0	0	0	0	0	0	0	0	0	0	0	0
861615bd9230fd134f6a6f8d166b6ac9	Bacteroidetes	Bacteroidia	Bacteroidales	Rikenellaceae	Rikenellaceae RC9 gut group	uncultured bacterium	Bacteroidetes Bacteroidia Bacteroidales Rikenellaceae Rikenellaceae RC9 gut group	Rare	0	0	0	0	0	0	0	0	4	0	0	0	0	0	2	0	0	0	0	0	12	0	0	0	0	4	0	0	0	0	0	0	0	0	0	0	0	0	0	3	78
b565257c7a1abce56f548449382f7abc	Bacteroidetes	Bacteroidia	Bacteroidales	Rikenellaceae	Rikenellaceae RC9 gut group	uncultured bacterium	Bacteroidetes Bacteroidia Bacteroidales Rikenellaceae Rikenellaceae RC9 gut group	Rare	0	0	0	0	0	0	0	0	0	0	0	0	0	0	0	0	0	0	0	0	0	0	0	0	0	2	0	0	0	0	0	0	0	0	0	0	0	0	0	0	0
9e5e451f9e71bb8c62ffa809af992e75	Bacteroidetes	Bacteroidia	Bacteroidales	Rikenellaceae	Rikenellaceae RC9 gut group	uncultured bacterium	Bacteroidetes Bacteroidia Bacteroidales Rikenellaceae Rikenellaceae RC9 gut group	Rare	0	0	0	0	0	9	0	0	55	0	0	0	0	0	15	0	0	0	0	0	9	0	0	0	0	5	0	0	0	0	0	0	0	0	0	0	0	0	0	0	0
1a45697c9cca021ee6ddbc3a902b5a71	Bacteroidetes	Bacteroidia	Bacteroidales	Rikenellaceae	Rikenellaceae RC9 gut group	uncultured bacterium	Bacteroidetes Bacteroidia Bacteroidales Rikenellaceae Rikenellaceae RC9 gut group	Rare	0	0	0	0	0	5	0	0	2	0	0	0	0	0	0	0	0	0	0	0	0	0	0	0	0	0	0	0	0	0	0	0	0	0	0	0	0	0	0	0	0
724e768d19b85ad541cafc8b1cd70cac	Bacteroidetes	Bacteroidia	Bacteroidales	Rikenellaceae	Rikenellaceae RC9 gut group	uncultured bacterium	Bacteroidetes Bacteroidia Bacteroidales Rikenellaceae Rikenellaceae RC9 gut group	Rare	0	0	0	0	0	17	0	0	21	0	0	0	0	0	8	0	0	0	0	0	13	0	0	0	0	13	0	0	0	0	0	0	0	0	0	0	0	0	0	0	0
c30e7236f18182dc858eaa713e1a5b57	Bacteroidetes	Bacteroidia	Bacteroidales	Rikenellaceae	Rikenellaceae RC9 gut group	uncultured bacterium	Bacteroidetes Bacteroidia Bacteroidales Rikenellaceae Rikenellaceae RC9 gut group	Rare	0	0	0	0	0	0	0	0	10	0	0	0	0	0	10	0	0	0	0	0	0	0	0	0	0	0	0	0	0	0	0	0	0	0	0	0	0	0	0	0	0
ffcf17522db8297efe75380c4b42d9a0	Bacteroidetes	Bacteroidia	Bacteroidales	Rikenellaceae	NA	NA	Bacteroidetes Bacteroidia Bacteroidales Rikenellaceae NA	Rare	0	0	0	0	0	0	0	0	0	0	0	0	0	0	0	0	0	0	0	0	0	0	0	0	0	1	0	0	0	0	0	0	0	0	0	0	0	0	0	0	0
4b04841219e028dbe0916d03983a8c43	Bacteroidetes	Bacteroidia	Bacteroidales	Rikenellaceae	Rikenellaceae RC9 gut group	uncultured bacterium	Bacteroidetes Bacteroidia Bacteroidales Rikenellaceae Rikenellaceae RC9 gut group	Rare	0	0	0	0	0	6	0	0	23	0	0	0	0	0	0	0	0	0	0	0	0	0	0	0	0	0	0	0	0	0	0	0	0	0	0	0	0	0	0	0	0
277203bfaddfe4c8042a996fb678c118	Bacteroidetes	Bacteroidia	Bacteroidales	Rikenellaceae	Rikenellaceae RC9 gut group	uncultured bacterium	Bacteroidetes Bacteroidia Bacteroidales Rikenellaceae Rikenellaceae RC9 gut group	Rare	0	0	0	0	0	0	0	0	7	0	0	0	0	0	0	0	0	0	0	0	0	0	0	0	0	0	0	0	0	0	0	0	0	0	0	0	0	0	0	0	0
046bc2fd56ecef3e0a08b28dbf3dff02	Bacteroidetes	Bacteroidia	Bacteroidales	Rikenellaceae	NA	NA	Bacteroidetes Bacteroidia Bacteroidales Rikenellaceae NA	Rare	0	0	0	0	0	0	0	0	8	0	0	0	0	0	0	0	0	0	0	0	0	0	0	0	0	0	0	0	0	0	0	0	0	0	0	0	0	0	0	0	0
88f33fd14a7fdbaa35e73993c858fb1d	Bacteroidetes	Bacteroidia	Bacteroidales	Rikenellaceae	Rikenellaceae RC9 gut group	uncultured bacterium	Bacteroidetes Bacteroidia Bacteroidales Rikenellaceae Rikenellaceae RC9 gut group	Rare	0	0	0	0	0	3	0	0	0	0	0	0	0	0	0	0	0	0	0	0	0	0	0	0	0	0	0	0	0	0	0	0	0	0	0	0	0	0	0	0	0
9fe453b799d4cbed604172ecb1b4f2ba	Bacteroidetes	Bacteroidia	Bacteroidales	Rikenellaceae	Rikenellaceae RC9 gut group	uncultured bacterium	Bacteroidetes Bacteroidia Bacteroidales Rikenellaceae Rikenellaceae RC9 gut group	Rare	0	0	0	0	0	0	0	0	0	0	0	0	0	0	13	0	0	0	0	0	6	0	0	0	0	1	0	0	0	0	0	0	49	24	50	81	59	0	0	58	116
b54a185816e5762d1c65bbd2a27e5e4f	Bacteroidetes	Bacteroidia	Bacteroidales	Rikenellaceae	Rikenellaceae RC9 gut group	uncultured bacterium	Bacteroidetes Bacteroidia Bacteroidales Rikenellaceae Rikenellaceae RC9 gut group	Rare	0	0	0	0	0	0	0	0	0	0	0	0	0	0	0	0	0	0	0	0	0	0	0	0	0	0	0	0	0	0	0	0	0	0	0	0	0	0	0	147	287
80a971433a1de398f1ed84205788cde2	Bacteroidetes	Bacteroidia	Bacteroidales	Rikenellaceae	Rikenellaceae RC9 gut group	uncultured bacterium	Bacteroidetes Bacteroidia Bacteroidales Rikenellaceae Rikenellaceae RC9 gut group	Rare	0	0	0	0	0	4	0	0	0	0	0	0	0	0	4	0	0	0	0	0	0	0	0	0	0	0	0	0	0	0	0	0	0	0	0	0	0	0	0	0	0
3ab8b0adc05675c856061e601baad9d9	Bacteroidetes	Bacteroidia	Bacteroidales	Rikenellaceae	Rikenellaceae RC9 gut group	uncultured bacterium	Bacteroidetes Bacteroidia Bacteroidales Rikenellaceae Rikenellaceae RC9 gut group	Rare	0	0	0	0	0	0	0	0	0	0	0	0	0	0	0	0	0	0	0	0	0	0	0	0	0	0	0	0	0	0	0	0	0	0	0	0	17	0	0	0	0
f1f492d120fa78c2bf2b5d70df9c5ee3	Bacteroidetes	Bacteroidia	Bacteroidales	Rikenellaceae	Rikenellaceae RC9 gut group	uncultured bacterium	Bacteroidetes Bacteroidia Bacteroidales Rikenellaceae Rikenellaceae RC9 gut group	Rare	0	0	0	0	0	0	0	0	0	0	0	0	0	0	0	0	0	0	0	0	0	0	0	0	0	0	0	0	0	0	0	0	7	10	23	0	0	0	0	0	0
4b352492fb850cd74e9b9f044fa9e247	Bacteroidetes	Bacteroidia	Bacteroidales	Rikenellaceae	Rikenellaceae RC9 gut group	uncultured bacterium	Bacteroidetes Bacteroidia Bacteroidales Rikenellaceae Rikenellaceae RC9 gut group	Rare	0	29	0	0	0	0	0	0	0	0	0	0	0	0	0	0	0	0	0	0	0	0	0	0	0	0	0	0	0	0	0	0	0	0	0	0	0	0	0	0	0
1425f6485a389f3d45cad0f932bff77d	Bacteroidetes	Bacteroidia	Bacteroidales	Rikenellaceae	Rikenellaceae RC9 gut group	uncultured bacterium	Bacteroidetes Bacteroidia Bacteroidales Rikenellaceae Rikenellaceae RC9 gut group	Rare	80	374	280	96	262	0	0	0	16	0	0	0	0	0	0	0	0	0	0	0	0	0	0	0	0	8	0	0	0	0	0	0	0	0	14	32	0	0	0	0	0
682fb41c8bc801afd6cc9a84093bfc1f	Bacteroidetes	Bacteroidia	Bacteroidales	Rikenellaceae	Rikenellaceae RC9 gut group	uncultured bacterium	Bacteroidetes Bacteroidia Bacteroidales Rikenellaceae Rikenellaceae RC9 gut group	Rare	0	0	0	0	0	0	0	0	0	0	0	0	0	0	0	0	0	0	0	0	0	0	0	0	0	1	0	0	0	0	0	0	0	0	0	0	0	0	0	0	0
0cc32a62391e6339717c5294f255d549	Bacteroidetes	Bacteroidia	Bacteroidales	Rikenellaceae	Rikenellaceae RC9 gut group	uncultured bacterium	Bacteroidetes Bacteroidia Bacteroidales Rikenellaceae Rikenellaceae RC9 gut group	Rare	0	0	0	0	0	0	0	0	0	0	0	0	0	0	0	0	0	0	0	0	0	0	0	0	0	1	0	0	0	0	0	0	0	0	0	0	0	0	0	0	0
fdc4622a36e2d1ae7c8c079bf7248bfe	Bacteroidetes	Bacteroidia	Bacteroidales	Rikenellaceae	Rikenellaceae RC9 gut group	uncultured bacterium	Bacteroidetes Bacteroidia Bacteroidales Rikenellaceae Rikenellaceae RC9 gut group	Rare	0	0	0	0	0	0	0	0	20	0	0	0	0	0	0	0	0	0	0	0	0	0	0	0	0	0	0	0	0	0	0	0	0	0	0	0	0	0	0	0	0
ccae87e70b5db872eb1802ee8bd42449	Bacteroidetes	Bacteroidia	Bacteroidales	Rikenellaceae	Rikenellaceae RC9 gut group	uncultured bacterium	Bacteroidetes Bacteroidia Bacteroidales Rikenellaceae Rikenellaceae RC9 gut group	Rare	0	0	0	0	0	20	0	0	40	0	0	0	0	0	11	0	0	0	0	0	15	0	0	0	0	4	0	0	0	0	0	0	3	0	0	0	5	0	0	0	0
18fccf2b8475c3ee2de8305f0063cd7a	Bacteroidetes	Bacteroidia	Bacteroidales	Rikenellaceae	Rikenellaceae RC9 gut group	uncultured bacterium	Bacteroidetes Bacteroidia Bacteroidales Rikenellaceae Rikenellaceae RC9 gut group	Rare	0	0	0	0	0	1	0	0	0	0	0	0	0	0	0	0	0	0	0	0	0	0	0	0	0	0	0	0	0	0	0	0	0	0	0	0	0	0	0	0	0
83899c0342dafa6c84c8bfa9106156bc	Bacteroidetes	Bacteroidia	Bacteroidales	Rikenellaceae	Rikenellaceae RC9 gut group	uncultured bacterium	Bacteroidetes Bacteroidia Bacteroidales Rikenellaceae Rikenellaceae RC9 gut group	Rare	0	0	0	0	0	0	0	0	0	0	0	0	0	0	0	0	0	0	0	0	3	0	0	0	0	0	0	0	0	0	0	0	0	0	0	0	0	0	0	0	0
906538310b3e2507c0b13f5fca382db2	Bacteroidetes	Bacteroidia	Bacteroidales	Rikenellaceae	Rikenellaceae RC9 gut group	uncultured bacterium	Bacteroidetes Bacteroidia Bacteroidales Rikenellaceae Rikenellaceae RC9 gut group	Rare	0	0	0	0	0	0	0	0	0	0	0	0	0	0	0	0	0	0	0	0	0	0	0	0	0	0	0	0	0	0	0	0	0	0	0	0	0	0	0	1	0
8f0dc0169bd5c10b4d94a240877fa12a	Bacteroidetes	Bacteroidia	Bacteroidales	Rikenellaceae	Rikenellaceae RC9 gut group	uncultured bacterium	Bacteroidetes Bacteroidia Bacteroidales Rikenellaceae Rikenellaceae RC9 gut group	Rare	0	0	0	0	0	0	0	0	0	0	0	0	0	0	0	0	0	0	0	0	0	0	0	0	0	0	0	0	0	0	0	0	0	0	0	2	0	0	0	0	0
50bd06ed4897aa26088f3371ec08aad4	Bacteroidetes	Bacteroidia	Bacteroidales	Rikenellaceae	Rikenellaceae RC9 gut group	uncultured bacterium	Bacteroidetes Bacteroidia Bacteroidales Rikenellaceae Rikenellaceae RC9 gut group	Rare	0	0	0	0	0	28	0	0	0	0	0	0	0	0	4	0	0	0	0	0	19	0	0	0	0	2	0	0	0	0	0	0	0	0	0	0	0	0	0	0	0
4041801f525058d525cb2e0e4881bfec	Bacteroidetes	Bacteroidia	Bacteroidales	Rikenellaceae	Rikenellaceae RC9 gut group	uncultured bacterium	Bacteroidetes Bacteroidia Bacteroidales Rikenellaceae Rikenellaceae RC9 gut group	Rare	0	0	0	0	0	28	0	0	0	0	0	0	0	0	0	0	0	0	0	0	30	0	0	0	0	2	0	0	0	0	0	0	15	12	0	0	34	0	0	0	0
16fa0627ed82efa08444f8f9bd9d2a6a	Bacteroidetes	Bacteroidia	Bacteroidales	Rikenellaceae	Rikenellaceae RC9 gut group	uncultured bacterium	Bacteroidetes Bacteroidia Bacteroidales Rikenellaceae Rikenellaceae RC9 gut group	Rare	0	0	0	0	0	28	0	0	0	0	0	0	0	0	1	0	0	0	0	0	19	0	0	0	0	5	0	0	0	0	0	0	5	0	0	0	21	0	0	0	0
603de979646eca022a20de9776f8000c	Bacteroidetes	Bacteroidia	Bacteroidales	Rikenellaceae	Rikenellaceae RC9 gut group	uncultured bacterium	Bacteroidetes Bacteroidia Bacteroidales Rikenellaceae Rikenellaceae RC9 gut group	Rare	0	0	0	0	0	0	0	0	0	0	0	0	0	0	0	0	0	0	0	0	0	0	0	0	0	0	0	0	0	0	0	0	0	0	0	0	0	0	0	0	1
6e13265614187dfcb41b2ee54d8db4dd	Bacteroidetes	Bacteroidia	Bacteroidales	Rikenellaceae	Rikenellaceae RC9 gut group	Bacteroides sp. CAG:1060_57_27	Bacteroidetes Bacteroidia Bacteroidales Rikenellaceae Rikenellaceae RC9 gut group	Rare	0	0	0	0	0	17	0	0	22	0	0	0	0	0	15	0	0	0	0	0	29	0	0	0	0	21	0	0	0	0	0	0	3	18	5	82	25	0	0	3	3
a9c2410ebefad8cd516f5cb58339fea8	Bacteroidetes	Bacteroidia	Bacteroidales	Rikenellaceae	Rikenellaceae RC9 gut group	NA	Bacteroidetes Bacteroidia Bacteroidales Rikenellaceae Rikenellaceae RC9 gut group	Rare	0	0	0	0	0	1	0	0	0	0	0	0	0	0	0	0	0	0	0	0	0	0	0	0	0	0	0	0	0	0	0	0	0	0	0	0	0	0	0	0	0
4644d294a94dacf5bec6e0a5bd763724	Bacteroidetes	Bacteroidia	Bacteroidales	Rikenellaceae	Rikenellaceae RC9 gut group	uncultured bacterium	Bacteroidetes Bacteroidia Bacteroidales Rikenellaceae Rikenellaceae RC9 gut group	Rare	0	0	0	0	0	0	0	0	0	0	0	0	0	0	0	1	0	0	0	0	0	0	0	0	0	0	0	0	0	0	0	0	0	0	0	0	0	0	0	0	0
67a13b0f563f9716d44d1701d9fb392a	Bacteroidetes	Bacteroidia	Bacteroidales	Rikenellaceae	Rikenellaceae RC9 gut group	uncultured bacterium	Bacteroidetes Bacteroidia Bacteroidales Rikenellaceae Rikenellaceae RC9 gut group	Rare	0	0	0	0	0	0	0	0	0	0	0	0	0	0	1	0	0	0	0	0	0	0	0	0	0	0	0	0	0	0	0	0	0	0	0	0	0	0	0	0	0
57029e888dafb95a238f83c3693cb493	Bacteroidetes	Bacteroidia	Bacteroidales	Rikenellaceae	Rikenellaceae RC9 gut group	uncultured bacterium	Bacteroidetes Bacteroidia Bacteroidales Rikenellaceae Rikenellaceae RC9 gut group	Rare	0	0	0	0	0	16	0	0	0	0	0	0	0	0	0	0	0	0	0	0	12	0	0	0	0	0	0	0	0	0	0	0	0	0	0	0	0	0	0	0	0
a8f1ae0963cc1d5749383f16f5b27738	Bacteroidetes	Bacteroidia	Bacteroidales	Rikenellaceae	Rikenellaceae RC9 gut group	uncultured bacterium	Bacteroidetes Bacteroidia Bacteroidales Rikenellaceae Rikenellaceae RC9 gut group	Rare	0	0	0	0	0	0	0	0	0	0	0	0	0	0	0	0	0	0	0	0	0	21	0	0	0	3	0	0	0	0	0	0	0	0	0	0	0	0	0	0	0
3135321f5709d9683e36d9c1e18daf3a	Bacteroidetes	Bacteroidia	Bacteroidales	Rikenellaceae	Rikenellaceae RC9 gut group	uncultured bacterium	Bacteroidetes Bacteroidia Bacteroidales Rikenellaceae Rikenellaceae RC9 gut group	Rare	0	0	0	0	0	5	0	0	0	0	0	0	0	0	0	0	0	0	0	0	8	0	0	0	0	166	0	0	0	0	0	0	0	0	0	0	0	0	0	0	0
5b75d1e07a4f903450ce52de26a8d1bb	Bacteroidetes	Bacteroidia	Bacteroidales	Rikenellaceae	Rikenellaceae RC9 gut group	uncultured bacterium	Bacteroidetes Bacteroidia Bacteroidales Rikenellaceae Rikenellaceae RC9 gut group	Rare	0	0	0	0	0	0	0	0	0	0	0	0	0	0	0	0	0	0	0	0	0	0	0	0	0	0	0	0	0	0	0	0	0	0	4	0	0	0	0	0	0
bc9b4bdccbb01f0104d213ddfe28de5f	Bacteroidetes	Bacteroidia	Bacteroidales	Rikenellaceae	Rikenellaceae RC9 gut group	uncultured bacterium	Bacteroidetes Bacteroidia Bacteroidales Rikenellaceae Rikenellaceae RC9 gut group	Rare	0	0	0	81	0	453	9	0	139	0	0	0	0	425	292	596	526	0	0	0	430	0	0	0	0	112	0	0	0	0	0	254	0	0	11	0	0	0	0	265	64
e7f7014b87deb8604c903a5f4e7056b6	Bacteroidetes	Bacteroidia	Bacteroidales	Rikenellaceae	Rikenellaceae RC9 gut group	uncultured bacterium	Bacteroidetes Bacteroidia Bacteroidales Rikenellaceae Rikenellaceae RC9 gut group	Rare	0	0	0	0	0	0	0	0	9	0	0	0	0	0	0	0	0	0	0	0	20	0	0	0	0	14	0	0	0	0	0	0	8	44	49	0	43	0	0	0	0
6566e6dec5fdd946badbbf4e43301f69	Bacteroidetes	Bacteroidia	Bacteroidales	Rikenellaceae	Rikenellaceae RC9 gut group	uncultured bacterium	Bacteroidetes Bacteroidia Bacteroidales Rikenellaceae Rikenellaceae RC9 gut group	Rare	0	0	0	0	0	6	13	0	0	0	0	0	0	0	0	0	0	0	0	0	0	0	0	0	0	0	0	0	0	0	0	21	0	0	0	0	0	0	0	0	0
0a2b902e8fbe7414f9c7e6973ee96754	Bacteroidetes	Bacteroidia	Bacteroidales	Rikenellaceae	Rikenellaceae RC9 gut group	uncultured bacterium	Bacteroidetes Bacteroidia Bacteroidales Rikenellaceae Rikenellaceae RC9 gut group	Rare	0	0	0	0	0	4	0	0	0	0	0	0	0	0	0	0	0	0	0	0	0	0	0	0	0	0	0	0	0	0	0	1	71	79	127	242	56	0	0	0	0
b26c04bda3ee48905bbad7cef8a281b4	Bacteroidetes	Bacteroidia	Bacteroidales	Rikenellaceae	Rikenellaceae RC9 gut group	uncultured bacterium	Bacteroidetes Bacteroidia Bacteroidales Rikenellaceae Rikenellaceae RC9 gut group	Rare	0	0	0	0	0	0	0	0	0	0	0	0	0	0	0	0	0	0	0	0	0	0	0	0	0	0	0	0	0	0	0	0	49	73	102	293	55	0	0	0	0
d271b6358c50bbf1be96b33e7948e38b	Bacteroidetes	Bacteroidia	Bacteroidales	Rikenellaceae	Rikenellaceae RC9 gut group	uncultured bacterium	Bacteroidetes Bacteroidia Bacteroidales Rikenellaceae Rikenellaceae RC9 gut group	Rare	0	0	0	0	0	0	0	0	21	0	0	0	0	0	239	0	0	0	0	0	10	0	0	0	0	0	0	0	0	0	0	0	0	0	0	0	0	0	0	0	0
fd935c573fee44a355ece86d8fff4810	Bacteroidetes	Bacteroidia	Bacteroidales	Rikenellaceae	Rikenellaceae RC9 gut group	uncultured bacterium	Bacteroidetes Bacteroidia Bacteroidales Rikenellaceae Rikenellaceae RC9 gut group	Rare	0	0	0	0	0	51	0	0	0	0	0	0	0	0	0	0	0	0	0	0	0	0	0	0	0	29	0	0	0	0	0	0	5	0	0	0	0	0	0	0	0
991cb59ee5eecf258a9623eeb23c697e	Bacteroidetes	Bacteroidia	Bacteroidales	Rikenellaceae	Rikenellaceae RC9 gut group	uncultured bacterium	Bacteroidetes Bacteroidia Bacteroidales Rikenellaceae Rikenellaceae RC9 gut group	Rare	155	420	140	66	44	21	6	0	0	0	0	0	0	0	0	0	0	0	0	0	0	0	0	0	0	10	0	0	0	0	0	154	10	52	18	0	52	0	0	0	0
c7fb42185611b12e70a2337907a119bb	Bacteroidetes	Bacteroidia	Bacteroidales	Rikenellaceae	Rikenellaceae RC9 gut group	uncultured bacterium	Bacteroidetes Bacteroidia Bacteroidales Rikenellaceae Rikenellaceae RC9 gut group	Rare	120	330	109	52	15	0	0	0	0	0	0	0	0	0	0	0	0	0	0	0	0	0	0	0	0	0	0	0	0	0	0	0	0	0	0	0	0	0	0	0	0
43a56a3774ec5dc732c39a5a0fc2228b	Bacteroidetes	Bacteroidia	Bacteroidales	Rikenellaceae	Rikenellaceae RC9 gut group	uncultured bacterium	Bacteroidetes Bacteroidia Bacteroidales Rikenellaceae Rikenellaceae RC9 gut group	Rare	0	0	0	0	0	1	0	0	0	0	0	0	0	0	0	0	0	0	0	0	0	0	0	0	0	0	0	0	0	0	0	0	0	0	0	0	0	0	0	0	0
c4374a10877928d4f94b064d790d557e	Bacteroidetes	Bacteroidia	Bacteroidales	Rikenellaceae	Rikenellaceae RC9 gut group	uncultured bacterium	Bacteroidetes Bacteroidia Bacteroidales Rikenellaceae Rikenellaceae RC9 gut group	Rare	0	0	0	0	0	0	0	0	0	0	0	0	0	0	0	0	0	0	0	0	0	0	0	0	0	0	0	0	0	0	0	0	0	0	0	0	1	0	0	0	0
4b540fa1515671f8473f3d733f18b26c	Bacteroidetes	Bacteroidia	Bacteroidales	Barnesiellaceae	Coprobacter	uncultured bacterium	Bacteroidetes Bacteroidia Bacteroidales Barnesiellaceae Coprobacter	Rare	0	0	0	0	0	0	0	159	0	100	26	147	203	0	0	0	0	0	0	0	0	0	0	0	0	0	0	0	0	0	0	0	0	0	0	0	0	68	22	0	0
2524f3285ec24aff1b07350d2a519a28	Bacteroidetes	Bacteroidia	Bacteroidales	Barnesiellaceae	Coprobacter	Ambiguous_taxa	Bacteroidetes Bacteroidia Bacteroidales Barnesiellaceae Coprobacter	Rare	0	0	0	0	0	0	0	0	0	0	0	0	0	0	0	0	0	0	0	0	0	0	0	0	0	0	0	0	0	0	0	0	0	0	0	0	0	0	0	0	0
88ce3ea968ac0ee497e2f66002707243	Bacteroidetes	Bacteroidia	Bacteroidales	Barnesiellaceae	Coprobacter	Ambiguous_taxa	Bacteroidetes Bacteroidia Bacteroidales Barnesiellaceae Coprobacter	Rare	0	0	0	0	0	0	0	0	0	0	0	0	0	0	0	0	0	0	0	0	0	0	0	0	0	0	0	0	0	0	0	0	0	0	0	0	0	0	0	0	0
882baf8ffe79255303b7a90047eb967a	Bacteroidetes	Bacteroidia	Bacteroidales	Barnesiellaceae	Coprobacter	Ambiguous_taxa	Bacteroidetes Bacteroidia Bacteroidales Barnesiellaceae Coprobacter	Rare	0	0	0	0	0	0	0	0	0	0	0	0	0	0	0	0	0	0	0	0	0	0	0	0	0	0	0	0	0	0	0	0	0	0	0	0	0	0	0	0	0
8ad32b22c1f9c7d27a87a5d631df7329	Bacteroidetes	Bacteroidia	Bacteroidales	Barnesiellaceae	Barnesiella	Ambiguous_taxa	Bacteroidetes Bacteroidia Bacteroidales Barnesiellaceae Barnesiella	Rare	0	0	0	0	0	0	0	0	0	0	0	0	0	13	0	0	0	0	0	0	0	0	0	0	0	0	0	0	0	0	0	0	0	0	0	0	0	0	0	0	0
f08fa426c50bd3125c0b18530466bce5	Bacteroidetes	Bacteroidia	Bacteroidales	Barnesiellaceae	Barnesiella	Ambiguous_taxa	Bacteroidetes Bacteroidia Bacteroidales Barnesiellaceae Barnesiella	Rare	0	0	0	0	0	0	0	0	4	0	0	0	0	0	0	0	0	0	0	0	6	0	0	0	0	1	0	0	0	0	0	0	0	0	0	0	0	0	0	0	0
53f976e60f93b527ffa62fbe48254d53	Bacteroidetes	Bacteroidia	Bacteroidales	Barnesiellaceae	Barnesiella	NA	Bacteroidetes Bacteroidia Bacteroidales Barnesiellaceae Barnesiella	Rare	0	0	0	0	0	0	0	0	0	0	0	0	0	0	0	0	0	0	0	0	0	0	0	0	0	0	0	0	0	0	0	0	0	0	0	0	0	0	0	0	0
23bb7efee0f1c94b25eb139dfa035381	Bacteroidetes	Bacteroidia	Bacteroidales	Barnesiellaceae	Barnesiella	NA	Bacteroidetes Bacteroidia Bacteroidales Barnesiellaceae Barnesiella	Rare	0	0	0	0	0	0	0	0	0	0	0	0	0	0	0	0	0	0	0	0	0	0	0	0	0	0	0	0	0	0	0	0	0	0	0	0	0	0	0	0	0
58985beaffb066495f25f1593316c1eb	Bacteroidetes	Bacteroidia	Bacteroidales	Barnesiellaceae	Barnesiella	NA	Bacteroidetes Bacteroidia Bacteroidales Barnesiellaceae Barnesiella	Rare	0	0	0	0	0	0	0	0	0	0	0	0	0	0	0	0	0	0	0	0	0	0	0	0	0	0	0	0	0	0	0	0	0	0	0	0	0	0	0	0	0
dc11b5c23ab0608a7d4712a6cfda201f	Bacteroidetes	Bacteroidia	Bacteroidales	Barnesiellaceae	Barnesiella	NA	Bacteroidetes Bacteroidia Bacteroidales Barnesiellaceae Barnesiella	Rare	0	0	0	0	0	0	0	0	0	0	0	0	0	0	0	0	0	0	0	0	0	0	0	0	0	0	0	0	0	0	0	0	0	0	0	0	0	0	0	0	0
3e877aaaf718a8492ce36417562b31af	Bacteroidetes	Bacteroidia	Bacteroidales	Barnesiellaceae	Barnesiella	uncultured organism	Bacteroidetes Bacteroidia Bacteroidales Barnesiellaceae Barnesiella	Rare	0	0	0	0	0	0	0	0	0	0	0	0	0	0	0	0	0	0	0	0	0	0	0	0	0	0	0	0	0	0	0	0	0	0	0	0	0	0	0	0	0
ba26176127b03b6d83a8d777757fdd19	Bacteroidetes	Bacteroidia	Bacteroidales	Barnesiellaceae	Barnesiella	NA	Bacteroidetes Bacteroidia Bacteroidales Barnesiellaceae Barnesiella	Rare	0	0	0	0	0	0	0	0	0	0	0	0	0	0	0	0	0	0	0	0	0	0	0	0	0	0	0	0	0	0	0	0	0	0	0	0	0	38	4	0	0
33fcdb45f15b4a70789757a63d0d9ad7	Bacteroidetes	Bacteroidia	Bacteroidales	Barnesiellaceae	Barnesiella	NA	Bacteroidetes Bacteroidia Bacteroidales Barnesiellaceae Barnesiella	Rare	0	0	0	0	0	0	0	0	0	0	0	0	0	0	0	0	0	0	0	0	0	0	0	0	0	0	0	0	0	0	0	0	1	1	0	0	0	0	0	0	0
3dbab5f8c93bf8a978d939061ceb7d69	Bacteroidetes	Bacteroidia	Bacteroidales	Barnesiellaceae	Barnesiella	gut metagenome	Bacteroidetes Bacteroidia Bacteroidales Barnesiellaceae Barnesiella	Rare	0	0	0	0	0	0	0	0	0	0	0	0	0	0	0	0	0	0	0	0	0	0	0	0	0	0	0	0	0	0	0	0	0	0	0	0	0	0	0	0	0
4ec23fdbc0acfd8ef89c67a720075aea	Bacteroidetes	Bacteroidia	Bacteroidales	Barnesiellaceae	Barnesiella	uncultured Bacteroidetes bacterium	Bacteroidetes Bacteroidia Bacteroidales Barnesiellaceae Barnesiella	Rare	0	0	0	0	0	0	0	0	0	0	0	0	0	0	0	0	0	0	0	1	0	0	0	0	0	0	0	0	0	0	0	0	0	0	0	0	0	0	0	0	0
99adec802a08bc02ba5846568f001fa3	Bacteroidetes	Bacteroidia	Bacteroidales	Barnesiellaceae	Barnesiella	NA	Bacteroidetes Bacteroidia Bacteroidales Barnesiellaceae Barnesiella	Rare	0	0	0	0	0	0	0	0	0	0	0	0	2	0	0	0	0	0	0	0	0	0	0	0	0	0	0	0	0	0	0	0	0	0	0	0	0	0	0	0	0
7c60bfb7bbc2f117313e2c338367497e	Bacteroidetes	Bacteroidia	Bacteroidales	Barnesiellaceae	Barnesiella	NA	Bacteroidetes Bacteroidia Bacteroidales Barnesiellaceae Barnesiella	Rare	0	0	0	0	0	0	0	0	0	0	2	0	0	0	0	0	0	0	0	0	0	0	0	0	0	0	0	0	0	0	0	0	0	0	0	0	0	0	0	0	0
2e41c42ce5af8903575c7ef71f12839a	Bacteroidetes	Bacteroidia	Bacteroidales	Barnesiellaceae	Barnesiella	NA	Bacteroidetes Bacteroidia Bacteroidales Barnesiellaceae Barnesiella	Rare	0	0	0	0	0	0	0	0	0	0	0	0	0	0	0	0	0	0	0	5	0	0	0	0	0	0	0	0	0	0	0	0	0	0	0	0	0	0	0	0	0
e16b9c7f7e26b3333d4c8f4c47c00df6	Bacteroidetes	Bacteroidia	Bacteroidales	Barnesiellaceae	Barnesiella	gut metagenome	Bacteroidetes Bacteroidia Bacteroidales Barnesiellaceae Barnesiella	Rare	0	0	0	0	0	0	0	0	0	0	0	0	0	0	0	0	0	0	0	0	0	0	0	0	0	0	0	0	0	0	0	0	0	0	0	0	0	0	0	0	0
537616aef2d683b4362998f1fb116161	Bacteroidetes	Bacteroidia	Bacteroidales	Barnesiellaceae	Barnesiella	gut metagenome	Bacteroidetes Bacteroidia Bacteroidales Barnesiellaceae Barnesiella	Rare	0	0	0	0	0	0	0	0	0	0	0	0	0	0	0	0	0	0	0	0	0	0	0	0	0	0	0	0	0	0	0	0	0	0	0	0	0	0	0	0	0
90505a5cc33aa5f577db6f5323feb03b	Bacteroidetes	Bacteroidia	Bacteroidales	Barnesiellaceae	Barnesiella	uncultured Bacteroidetes bacterium	Bacteroidetes Bacteroidia Bacteroidales Barnesiellaceae Barnesiella	Rare	0	0	0	0	0	0	0	0	0	0	0	0	0	0	0	0	0	0	3	0	0	0	0	0	0	0	0	0	0	0	0	0	0	0	0	0	0	0	0	0	0
c9f470592ffbf3d6cb8cc60fa0707ac2	Bacteroidetes	Bacteroidia	Bacteroidales	Barnesiellaceae	Barnesiella	NA	Bacteroidetes Bacteroidia Bacteroidales Barnesiellaceae Barnesiella	Rare	0	0	0	0	0	0	0	0	0	0	0	0	0	0	0	0	0	0	0	5	0	0	0	0	0	0	0	0	0	0	0	0	0	0	0	0	0	0	0	0	0
120da9378bea1db5a6a33eddd62b401a	Bacteroidetes	Bacteroidia	Bacteroidales	Barnesiellaceae	Barnesiella	uncultured Bacteroidetes bacterium	Bacteroidetes Bacteroidia Bacteroidales Barnesiellaceae Barnesiella	Rare	0	0	0	0	0	0	0	0	0	0	0	0	0	0	0	0	0	0	0	0	0	0	0	0	0	0	0	0	0	0	0	0	0	0	0	0	0	0	0	0	0
99a4e9a7dbfbc1dc7193e4712bbb3472	Bacteroidetes	Bacteroidia	Bacteroidales	Barnesiellaceae	Barnesiella	NA	Bacteroidetes Bacteroidia Bacteroidales Barnesiellaceae Barnesiella	Rare	0	0	0	0	0	0	0	1	0	0	0	0	0	0	0	0	0	0	0	0	0	0	0	0	0	0	0	0	0	0	0	0	0	0	0	0	0	0	0	0	0
5f9fc8fb7ca24fcaf3f233ba767f63b8	Bacteroidetes	Bacteroidia	Bacteroidales	Barnesiellaceae	Barnesiella	NA	Bacteroidetes Bacteroidia Bacteroidales Barnesiellaceae Barnesiella	Rare	0	0	0	0	0	0	0	48	0	30	39	77	126	0	0	0	0	0	0	0	0	0	0	0	0	0	0	0	0	0	0	0	0	0	0	0	0	0	0	0	0
28e4b191ecc5f32d7520361b34d1b35b	Bacteroidetes	Bacteroidia	Bacteroidales	Barnesiellaceae	Barnesiella	NA	Bacteroidetes Bacteroidia Bacteroidales Barnesiellaceae Barnesiella	Rare	0	0	0	0	0	0	0	0	0	0	0	0	0	0	0	0	0	3703	5046	5401	0	0	0	0	0	0	0	0	0	0	0	0	0	0	0	0	0	0	0	0	0
6343c15ef6a0b28bb8d019ebbcd0a55a	Bacteroidetes	Bacteroidia	Bacteroidales	Barnesiellaceae	Barnesiella	NA	Bacteroidetes Bacteroidia Bacteroidales Barnesiellaceae Barnesiella	Rare	0	0	0	0	0	0	0	0	0	0	0	0	0	0	0	0	0	0	0	0	0	0	0	0	0	0	0	0	0	0	0	0	0	0	0	0	0	0	0	0	0
4c9cdfc9ad8c3935f9797750142ed7f5	Bacteroidetes	Bacteroidia	Bacteroidales	Barnesiellaceae	Barnesiella	Ambiguous_taxa	Bacteroidetes Bacteroidia Bacteroidales Barnesiellaceae Barnesiella	Rare	0	0	0	0	0	4	0	0	0	0	0	0	0	0	0	0	0	0	0	0	8	0	0	0	0	0	0	0	0	0	0	0	0	0	0	0	0	0	0	0	0
e21e1b7ec4e0241691e28480b2d6497a	Bacteroidetes	Bacteroidia	Bacteroidales	Barnesiellaceae	Barnesiella	Ambiguous_taxa	Bacteroidetes Bacteroidia Bacteroidales Barnesiellaceae Barnesiella	Rare	0	318	261	0	0	0	0	0	12	0	0	0	0	0	0	0	0	0	0	0	21	0	0	0	0	0	0	0	0	0	0	0	0	0	0	0	0	0	0	0	0
098e0774fca95e7361c63a20140d930f	Bacteroidetes	Bacteroidia	Bacteroidales	Barnesiellaceae	Barnesiella	Ambiguous_taxa	Bacteroidetes Bacteroidia Bacteroidales Barnesiellaceae Barnesiella	Rare	0	3	0	0	0	0	0	0	5	0	0	0	0	0	0	0	0	0	0	0	0	0	0	0	0	6	0	0	0	0	0	0	0	0	0	0	0	0	0	0	0
5c03ab689cba9fb9dfea91c8e75fc613	Bacteroidetes	Bacteroidia	Bacteroidales	Barnesiellaceae	Barnesiella	Ambiguous_taxa	Bacteroidetes Bacteroidia Bacteroidales Barnesiellaceae Barnesiella	Rare	0	0	0	0	0	0	0	0	9	0	0	0	0	0	0	0	0	0	0	0	0	0	0	0	0	0	0	0	0	0	0	0	0	0	0	22	0	0	0	0	0
d31aace322ea37c1f9461b21400f66c4	Bacteroidetes	Bacteroidia	Bacteroidales	Barnesiellaceae	Barnesiella	Ambiguous_taxa	Bacteroidetes Bacteroidia Bacteroidales Barnesiellaceae Barnesiella	Rare	0	0	0	0	0	0	0	0	0	0	0	0	0	0	0	0	0	0	0	0	0	0	0	0	0	0	0	0	0	0	0	0	0	5	0	0	0	0	0	0	0
29d531b2d8a926e842eba978f74d3801	Bacteroidetes	Bacteroidia	Bacteroidales	Barnesiellaceae	Barnesiella	Ambiguous_taxa	Bacteroidetes Bacteroidia Bacteroidales Barnesiellaceae Barnesiella	Rare	0	372	233	0	0	0	0	0	0	0	0	0	0	0	0	0	0	0	0	0	0	0	0	0	0	0	0	0	0	0	0	0	0	0	0	0	0	0	0	0	0
ff5666b1647180e59be7516f12cf6f85	Bacteroidetes	Bacteroidia	Bacteroidales	Barnesiellaceae	Barnesiella	Ambiguous_taxa	Bacteroidetes Bacteroidia Bacteroidales Barnesiellaceae Barnesiella	Rare	0	4	1	0	0	0	0	0	0	0	0	0	0	0	0	0	0	0	0	0	0	0	0	0	0	0	0	0	0	0	0	0	0	0	0	0	0	0	0	0	0
857b66591cab33e408e175d8b396fc4b	Bacteroidetes	Bacteroidia	Bacteroidales	Barnesiellaceae	Barnesiella	Ambiguous_taxa	Bacteroidetes Bacteroidia Bacteroidales Barnesiellaceae Barnesiella	Rare	3	696	428	2	9	0	0	0	0	0	0	0	0	0	0	0	0	0	0	0	0	0	0	0	0	0	0	0	0	0	0	0	0	0	0	0	0	0	0	0	0
6becb2700c35303b4ddc8c47d5855640	Bacteroidetes	Bacteroidia	Bacteroidales	Barnesiellaceae	Barnesiella	Ambiguous_taxa	Bacteroidetes Bacteroidia Bacteroidales Barnesiellaceae Barnesiella	Rare	0	385	251	0	0	0	0	0	0	0	0	0	0	0	0	0	0	0	0	0	0	0	0	0	0	0	0	0	0	0	0	0	0	0	0	0	16	0	0	0	0
5aba467e8a08390f446b29ba5ceabaff	Bacteroidetes	Bacteroidia	Bacteroidales	Barnesiellaceae	Barnesiella	Ambiguous_taxa	Bacteroidetes Bacteroidia Bacteroidales Barnesiellaceae Barnesiella	Rare	0	0	0	0	0	0	0	0	0	0	0	0	0	58	0	47	0	0	0	0	0	0	0	0	0	0	0	0	0	0	0	0	0	0	0	0	0	0	0	0	0
679633081f5aaa5f01539017fd74511b	Bacteroidetes	Bacteroidia	Bacteroidales	Barnesiellaceae	Barnesiella	Ambiguous_taxa	Bacteroidetes Bacteroidia Bacteroidales Barnesiellaceae Barnesiella	Rare	0	0	0	0	0	0	0	0	0	0	0	0	0	0	0	0	0	0	0	0	0	0	0	0	0	0	0	0	0	0	0	0	4	0	20	0	0	0	0	0	0
a896d49155341cb6416d7675235f6d98	Bacteroidetes	Bacteroidia	Bacteroidales	Barnesiellaceae	Barnesiella	Ambiguous_taxa	Bacteroidetes Bacteroidia Bacteroidales Barnesiellaceae Barnesiella	Rare	0	25	0	0	0	0	0	0	0	0	0	0	0	0	0	0	0	0	0	0	0	0	0	0	0	0	0	0	0	0	0	0	0	0	0	0	0	0	0	0	0
135ef211e6149c76f7408757b7563316	Bacteroidetes	Bacteroidia	Bacteroidales	Barnesiellaceae	Barnesiella	Ambiguous_taxa	Bacteroidetes Bacteroidia Bacteroidales Barnesiellaceae Barnesiella	Rare	0	0	0	0	0	0	0	0	0	0	0	0	0	0	0	0	0	0	0	0	0	0	0	0	0	0	0	0	0	0	0	0	0	0	0	25	0	0	0	0	0
0950cf4398b48489de0a49a3fd0cd022	Bacteroidetes	Bacteroidia	Bacteroidales	Barnesiellaceae	Barnesiella	Ambiguous_taxa	Bacteroidetes Bacteroidia Bacteroidales Barnesiellaceae Barnesiella	Rare	0	0	0	0	0	0	0	0	0	0	0	0	0	0	0	0	0	0	0	0	0	0	0	0	0	0	0	0	0	0	0	0	12	13	0	31	0	0	0	0	0
54ec813384904602f593ed6a2348aaa7	Bacteroidetes	Bacteroidia	Bacteroidales	Barnesiellaceae	Barnesiella	Ambiguous_taxa	Bacteroidetes Bacteroidia Bacteroidales Barnesiellaceae Barnesiella	Rare	0	0	0	0	0	0	0	0	7	0	0	0	0	0	0	0	0	0	0	0	0	0	0	0	0	0	0	0	0	0	0	0	0	0	0	0	0	0	0	0	0
6508190148a6fde196179df1642ffa7d	Bacteroidetes	Bacteroidia	Bacteroidales	Barnesiellaceae	Barnesiella	Ambiguous_taxa	Bacteroidetes Bacteroidia Bacteroidales Barnesiellaceae Barnesiella	Rare	0	0	0	0	0	0	0	0	0	0	0	0	0	70	0	65	7	0	0	0	0	0	0	0	0	0	0	0	0	0	0	0	0	0	0	0	0	0	0	0	0
f213fe1776ba8b066c77ca8194ce7697	Bacteroidetes	Bacteroidia	Bacteroidales	Barnesiellaceae	Barnesiella	Ambiguous_taxa	Bacteroidetes Bacteroidia Bacteroidales Barnesiellaceae Barnesiella	Rare	0	0	0	0	0	0	0	272	0	816	832	824	398	0	0	0	0	0	0	0	0	0	0	0	0	0	0	0	0	0	0	0	0	0	0	0	0	0	0	0	0
6edf3961282f9567a3c9093c36627155	Bacteroidetes	Bacteroidia	Bacteroidales	Barnesiellaceae	Barnesiella	Ambiguous_taxa	Bacteroidetes Bacteroidia Bacteroidales Barnesiellaceae Barnesiella	Rare	0	0	0	0	0	0	0	85	0	324	286	279	144	0	0	0	0	0	0	0	4	0	0	0	0	0	0	0	0	0	0	0	0	0	0	0	0	0	0	0	0
3b0e49cbace6036f026e9a27beb20203	Bacteroidetes	Bacteroidia	Bacteroidales	Barnesiellaceae	Barnesiella	Ambiguous_taxa	Bacteroidetes Bacteroidia Bacteroidales Barnesiellaceae Barnesiella	Rare	0	0	0	0	0	4	0	84	0	230	250	235	113	0	0	0	0	0	0	0	0	0	0	0	0	0	0	0	0	0	0	0	0	0	0	0	0	0	0	0	0
6bc17c5555e746b122055663d875795f	Bacteroidetes	Bacteroidia	Bacteroidales	Barnesiellaceae	Barnesiella	Ambiguous_taxa	Bacteroidetes Bacteroidia Bacteroidales Barnesiellaceae Barnesiella	Rare	0	0	0	0	0	0	0	0	3	0	0	0	0	0	0	0	0	0	0	0	0	0	0	0	0	0	0	0	0	0	0	0	0	0	0	0	0	0	0	0	0
f5529c6aacd780004a1724d5ff105e15	Bacteroidetes	Bacteroidia	Bacteroidales	Barnesiellaceae	Barnesiella	Ambiguous_taxa	Bacteroidetes Bacteroidia Bacteroidales Barnesiellaceae Barnesiella	Rare	0	0	0	0	0	0	0	0	6	0	0	0	0	0	0	0	0	0	0	0	0	0	0	0	0	9	0	0	0	0	0	0	0	0	0	0	0	0	0	0	0
54c4d3c6c5c7d30b21d1539fae26199e	Bacteroidetes	Bacteroidia	Bacteroidales	Barnesiellaceae	Barnesiella	Ambiguous_taxa	Bacteroidetes Bacteroidia Bacteroidales Barnesiellaceae Barnesiella	Rare	0	0	20	0	0	0	0	0	0	0	0	0	0	0	0	0	0	0	0	0	0	0	0	0	0	0	0	0	0	0	0	0	0	0	0	0	0	0	0	0	0
d3bb1485424e88f8a06460f334fcd282	Bacteroidetes	Bacteroidia	Bacteroidales	Tannerellaceae	Parabacteroides	uncultured bacterium	Bacteroidetes Bacteroidia Bacteroidales Tannerellaceae Parabacteroides	Rare	0	0	0	0	0	0	0	0	0	0	0	0	0	0	0	0	0	0	0	0	0	0	0	0	0	0	1	0	0	0	0	0	0	0	0	0	0	0	0	0	0
85998d0e3b2915ac4c686e6b190025cc	Bacteroidetes	Bacteroidia	Bacteroidales	Prevotellaceae	NA	NA	Bacteroidetes Bacteroidia Bacteroidales Prevotellaceae NA	Rare	0	0	0	0	0	0	0	0	2	0	0	0	0	0	0	0	0	0	0	0	0	0	0	0	0	0	0	0	0	0	0	0	0	0	0	0	0	0	0	0	0
b328228663171fcbab51536e754dcae2	Bacteroidetes	Bacteroidia	Bacteroidales	Bacteroidaceae	Bacteroides	Mediterranea massiliensis	Bacteroidetes Bacteroidia Bacteroidales Bacteroidaceae Bacteroides	Rare	0	0	0	0	0	0	0	0	0	0	0	0	0	0	0	0	0	0	0	0	3	0	0	0	0	0	0	0	0	0	0	0	0	0	0	0	0	0	0	0	0
be6f6f5053283e01f732a382b86d87f7	Bacteroidetes	Bacteroidia	Bacteroidales	Bacteroidaceae	Bacteroides	NA	Bacteroidetes Bacteroidia Bacteroidales Bacteroidaceae Bacteroides	Rare	0	0	0	0	0	5	0	0	0	0	0	0	0	0	0	0	0	0	0	0	0	0	0	0	0	0	0	0	0	0	0	0	0	0	0	0	0	0	0	0	0
949dd268c3ef9cad17bf296eb62acb5b	Bacteroidetes	Bacteroidia	Bacteroidales	Bacteroidaceae	Bacteroides	NA	Bacteroidetes Bacteroidia Bacteroidales Bacteroidaceae Bacteroides	Rare	0	0	0	0	0	0	0	0	73	0	0	0	0	0	0	0	0	0	0	0	10	0	0	0	0	0	0	0	0	0	0	0	0	0	0	0	0	0	0	0	0
8653043858570dc376015adecc60b0ef	Bacteroidetes	Bacteroidia	Bacteroidales	Bacteroidaceae	Bacteroides	NA	Bacteroidetes Bacteroidia Bacteroidales Bacteroidaceae Bacteroides	Rare	0	0	0	0	0	0	0	0	145	0	0	0	0	0	12	0	0	0	0	0	11	0	0	0	0	0	0	0	0	0	0	0	0	0	0	0	0	0	0	0	0
bc566742a322809af1c644e63be5cb8a	Bacteroidetes	Bacteroidia	Bacteroidales	Bacteroidaceae	Bacteroides	NA	Bacteroidetes Bacteroidia Bacteroidales Bacteroidaceae Bacteroides	Rare	0	0	0	0	0	0	0	0	0	0	0	0	0	0	0	0	0	0	0	0	0	1	0	0	0	0	0	0	0	0	0	0	0	0	0	0	0	0	0	0	0
fea70a314a210105a2b2dd100ad91b67	Bacteroidetes	Bacteroidia	Bacteroidales	Bacteroidaceae	Bacteroides	NA	Bacteroidetes Bacteroidia Bacteroidales Bacteroidaceae Bacteroides	Rare	0	0	0	0	0	0	0	0	24	0	0	0	0	0	13	0	0	0	0	0	14	0	0	0	0	0	0	0	0	0	0	0	0	0	0	0	0	0	0	0	0
bc5a200a70cd6ecaad1d891ce301f8d2	Bacteroidetes	Bacteroidia	Bacteroidales	Bacteroidaceae	Bacteroides	NA	Bacteroidetes Bacteroidia Bacteroidales Bacteroidaceae Bacteroides	Rare	0	0	39	0	0	0	0	0	0	0	0	0	0	0	0	0	0	0	0	0	0	0	0	0	0	0	0	0	0	0	0	0	0	0	0	0	0	0	0	0	0
efc5d1a0de99f8df90adb1c7883b7463	Bacteroidetes	Bacteroidia	Bacteroidales	uncultured	uncultured bacterium	uncultured bacterium	Bacteroidetes Bacteroidia Bacteroidales uncultured uncultured bacterium	Rare	0	0	0	0	0	0	0	0	0	0	0	0	0	0	0	0	0	0	0	0	0	0	0	0	0	13	0	0	0	0	0	0	0	0	0	0	0	0	0	0	0
7a998d901b513df8542c326fb99d97c4	Bacteroidetes	Bacteroidia	Bacteroidales	uncultured	uncultured bacterium	uncultured bacterium	Bacteroidetes Bacteroidia Bacteroidales uncultured uncultured bacterium	Rare	0	0	0	0	0	4	0	0	0	0	0	0	0	0	0	0	0	0	0	0	0	0	0	0	0	0	0	0	0	0	0	0	0	0	0	0	0	0	0	0	0
49e4b6224758e46ddb4b4b706b8a1ae6	Bacteroidetes	Bacteroidia	Bacteroidales	uncultured	uncultured bacterium	uncultured bacterium	Bacteroidetes Bacteroidia Bacteroidales uncultured uncultured bacterium	Rare	0	0	0	0	0	0	0	0	0	0	0	0	0	0	0	0	0	0	0	0	0	0	0	0	0	1	0	0	0	0	0	0	0	0	0	0	0	0	0	0	0
a73ef795c94442c239272aeaf0892fff	Bacteroidetes	Bacteroidia	Bacteroidales	uncultured	uncultured bacterium	uncultured bacterium	Bacteroidetes Bacteroidia Bacteroidales uncultured uncultured bacterium	Rare	0	0	0	0	0	8	0	0	3	0	0	0	0	0	0	0	0	0	0	0	0	0	0	0	0	66	0	0	0	0	0	0	0	0	0	0	0	0	0	0	0
736630db22972331195ee5a1ac99b96f	Bacteroidetes	Bacteroidia	Bacteroidales	uncultured	uncultured bacterium	uncultured bacterium	Bacteroidetes Bacteroidia Bacteroidales uncultured uncultured bacterium	Rare	0	0	0	0	0	7	0	0	5	0	0	0	0	0	0	0	0	0	0	0	0	0	0	0	0	2	0	0	0	0	0	0	0	0	0	0	0	0	0	0	0
7b3aec2774e1ea0dd499653344302e81	Bacteroidetes	Bacteroidia	Bacteroidales	uncultured	uncultured bacterium	uncultured bacterium	Bacteroidetes Bacteroidia Bacteroidales uncultured uncultured bacterium	Rare	0	0	0	0	0	0	0	0	0	0	0	0	0	0	0	0	0	0	0	0	0	0	0	0	0	9	0	0	0	0	0	0	0	0	0	0	0	0	0	0	0
d22ee7923b8397a69cec1b82fd4e9e59	Bacteroidetes	Bacteroidia	Bacteroidales	Barnesiellaceae	uncultured	uncultured Porphyromonadaceae bacterium	Bacteroidetes Bacteroidia Bacteroidales Barnesiellaceae uncultured	Rare	0	0	0	0	0	7	0	0	3	0	0	0	0	0	0	0	0	0	0	0	0	314	51	134	264	19	0	0	0	0	0	0	29	271	90	152	0	0	0	0	0
a48ad41cadc6ade32b55ea7430c05361	Bacteroidetes	Bacteroidia	Bacteroidales	Barnesiellaceae	Coprobacter	NA	Bacteroidetes Bacteroidia Bacteroidales Barnesiellaceae Coprobacter	Rare	53	50	52	25	0	0	0	0	0	0	0	0	0	0	0	0	0	0	0	0	0	0	0	0	0	0	0	0	0	0	0	0	0	0	0	0	0	0	0	0	0
a4178e241b889d7ee34b532c7f249a36	Bacteroidetes	Bacteroidia	Bacteroidales	Muribaculaceae	uncultured bacterium	uncultured bacterium	Bacteroidetes Bacteroidia Bacteroidales Muribaculaceae uncultured bacterium	Rare	0	0	0	0	0	0	0	0	1	0	0	0	0	0	0	0	0	0	0	0	0	0	0	0	0	0	0	0	0	0	0	0	0	0	0	0	0	0	0	0	0
5eb5d7fb32358260b2cd5abc2008a500	Bacteroidetes	Bacteroidia	Bacteroidales	Tannerellaceae	Parabacteroides	uncultured bacterium	Bacteroidetes Bacteroidia Bacteroidales Tannerellaceae Parabacteroides	Rare	0	0	0	0	0	0	0	0	2	0	0	0	0	0	0	0	0	0	0	0	15	0	0	0	0	0	0	0	0	0	0	0	0	0	0	0	0	0	0	0	0
6d7773d38e5e3a2ec02765a7ba4a801b	Bacteroidetes	Bacteroidia	Bacteroidales	Tannerellaceae	Parabacteroides	uncultured bacterium	Bacteroidetes Bacteroidia Bacteroidales Tannerellaceae Parabacteroides	Rare	0	0	0	0	0	0	0	0	7	0	0	0	0	0	0	0	0	0	0	0	60	0	0	0	0	0	0	0	0	0	0	0	0	0	0	0	0	0	0	0	0
15a3c8dffa2b4f178fcfb60eb303eafa	Bacteroidetes	Bacteroidia	Bacteroidales	Tannerellaceae	Parabacteroides	NA	Bacteroidetes Bacteroidia Bacteroidales Tannerellaceae Parabacteroides	Rare	0	0	0	0	0	5	0	0	0	0	0	0	0	0	0	0	0	0	0	0	2	0	0	0	0	1	0	0	0	0	0	0	0	0	0	0	0	0	0	0	0
ff1d4136faf4f4694856c24c041bf98d	Bacteroidetes	Bacteroidia	Bacteroidales	Tannerellaceae	Parabacteroides	NA	Bacteroidetes Bacteroidia Bacteroidales Tannerellaceae Parabacteroides	Rare	0	0	0	0	0	0	0	0	4	0	0	0	0	0	0	0	0	0	0	0	0	0	0	0	0	0	0	0	0	0	0	0	0	0	0	0	0	0	0	0	0
2d55286afc1d9e41ce5f2f140226f92c	Bacteroidetes	Bacteroidia	Bacteroidales	Tannerellaceae	Parabacteroides	NA	Bacteroidetes Bacteroidia Bacteroidales Tannerellaceae Parabacteroides	Rare	0	0	0	0	0	13	0	0	8	0	0	0	0	0	1	0	0	0	0	0	13	0	0	0	0	4	0	0	0	0	0	0	4	0	0	0	0	0	0	0	0
8505845d58636e1236a1fa30fa7050da	Bacteroidetes	Bacteroidia	Bacteroidales	Tannerellaceae	Parabacteroides	gut metagenome	Bacteroidetes Bacteroidia Bacteroidales Tannerellaceae Parabacteroides	Rare	0	0	0	0	0	73	0	0	51	0	0	0	0	0	10	0	0	0	0	0	132	270	116	129	67	89	0	0	0	0	0	0	18	30	3	27	0	0	0	0	0
589059ab4ec05ee6555374a85ae87738	Bacteroidetes	Bacteroidia	Bacteroidales	Tannerellaceae	Parabacteroides	NA	Bacteroidetes Bacteroidia Bacteroidales Tannerellaceae Parabacteroides	Rare	0	0	0	0	0	0	0	0	0	0	0	0	0	0	0	0	0	0	0	0	31	0	0	0	0	0	0	0	0	0	0	0	0	0	0	0	0	0	0	0	0
4699616960b983c7ad14303e64b6663f	Bacteroidetes	Bacteroidia	Bacteroidales	Tannerellaceae	Parabacteroides	NA	Bacteroidetes Bacteroidia Bacteroidales Tannerellaceae Parabacteroides	Rare	0	0	0	0	0	0	0	0	0	0	0	0	0	0	0	0	0	0	0	0	0	0	0	0	0	1	0	0	0	0	0	0	0	0	0	0	0	0	0	0	0
505f7db4b33cd2beeb7d4afcd54d3e6d	Bacteroidetes	Bacteroidia	Bacteroidales	Tannerellaceae	Parabacteroides	gut metagenome	Bacteroidetes Bacteroidia Bacteroidales Tannerellaceae Parabacteroides	Rare	0	0	0	0	0	0	0	0	5	0	0	0	0	0	0	0	0	0	0	0	0	0	0	0	0	0	0	0	0	0	0	0	0	0	0	0	0	0	0	0	0
281cc7fb33c31630a8790b330e593508	Bacteroidetes	Bacteroidia	Bacteroidales	Tannerellaceae	Parabacteroides	NA	Bacteroidetes Bacteroidia Bacteroidales Tannerellaceae Parabacteroides	Rare	0	0	0	0	0	0	0	0	0	0	0	0	0	0	0	0	0	0	0	0	0	0	0	0	0	1	0	0	0	0	0	0	0	0	0	0	0	0	0	0	0
975c9b9bfccf7b6b82bf8ed10f3e3aae	Bacteroidetes	Bacteroidia	Bacteroidales	Bacteroidaceae	Bacteroides	uncultured Bacteroidales bacterium	Bacteroidetes Bacteroidia Bacteroidales Bacteroidaceae Bacteroides	Rare	0	0	0	0	0	0	0	0	0	0	0	0	0	0	0	0	0	0	0	0	0	0	0	0	0	0	0	0	0	0	0	0	0	0	0	0	0	0	0	0	0
9e6c3d039ab781fdaaa08f9598122f23	Bacteroidetes	Bacteroidia	Bacteroidales	Prevotellaceae	Prevotellaceae UCG-001	uncultured bacterium	Bacteroidetes Bacteroidia Bacteroidales Prevotellaceae Prevotellaceae UCG-001	Rare	0	0	0	0	0	0	0	0	0	0	0	0	0	0	0	0	0	0	0	0	0	0	0	0	0	0	0	0	0	0	0	0	0	0	0	0	0	0	0	0	0
77a835624b52cf0191cf4753ce9f3d2d	Bacteroidetes	Bacteroidia	Bacteroidales	Prevotellaceae	Alloprevotella	uncultured bacterium	Bacteroidetes Bacteroidia Bacteroidales Prevotellaceae Alloprevotella	Rare	0	0	0	0	0	432	0	0	18	0	0	0	0	0	205	0	0	0	0	0	167	0	0	0	0	718	0	0	0	0	0	0	0	0	0	0	0	0	0	0	0
ed33bb2f4d7f32ba7cac5404b625c7d9	Bacteroidetes	Bacteroidia	Bacteroidales	Prevotellaceae	Alloprevotella	uncultured bacterium	Bacteroidetes Bacteroidia Bacteroidales Prevotellaceae Alloprevotella	Rare	0	0	0	0	0	16	0	0	0	0	0	0	0	0	0	0	0	0	0	0	31	0	0	0	0	13	0	0	0	0	0	0	0	0	0	0	0	0	0	0	0
a58c9a3acf996f58d5d9b6b0ac7193fa	Bacteroidetes	Bacteroidia	Bacteroidales	Prevotellaceae	Alloprevotella	uncultured bacterium	Bacteroidetes Bacteroidia Bacteroidales Prevotellaceae Alloprevotella	Rare	0	0	0	0	0	60	0	0	0	0	0	0	0	0	20	0	0	0	0	0	13	0	0	0	0	332	0	0	0	0	0	0	0	0	0	0	0	0	0	0	0
f3f4022dc841724cfbe49053ab07032e	Bacteroidetes	Bacteroidia	Bacteroidales	Prevotellaceae	Alloprevotella	uncultured bacterium	Bacteroidetes Bacteroidia Bacteroidales Prevotellaceae Alloprevotella	Rare	0	0	0	0	0	0	0	0	6	0	0	0	0	0	58	0	0	0	0	0	0	0	0	0	0	44	0	0	0	0	0	0	0	0	0	0	0	0	0	0	0
59018d3f7787d7cdfc37d818fff39a21	Bacteroidetes	Bacteroidia	Bacteroidales	Prevotellaceae	Alloprevotella	uncultured bacterium	Bacteroidetes Bacteroidia Bacteroidales Prevotellaceae Alloprevotella	Rare	0	0	0	0	0	87	0	0	5	0	0	0	0	0	49	0	0	0	0	0	33	0	0	0	0	267	0	0	0	0	0	0	0	0	0	0	0	0	0	0	0
85c9de16cd1baf50a4977dbb3ff289f8	Bacteroidetes	Bacteroidia	Bacteroidales	Prevotellaceae	Prevotellaceae UCG-001	uncultured bacterium	Bacteroidetes Bacteroidia Bacteroidales Prevotellaceae Prevotellaceae UCG-001	Rare	0	0	0	0	0	0	0	0	0	0	0	0	0	0	0	0	0	0	0	0	0	0	0	0	0	1	0	0	0	0	0	0	0	0	0	0	0	0	0	0	0
87378a33896adbd5de9a5cb421060481	Bacteroidetes	Bacteroidia	Bacteroidales	Prevotellaceae	Alloprevotella	uncultured bacterium	Bacteroidetes Bacteroidia Bacteroidales Prevotellaceae Alloprevotella	Rare	0	0	0	0	0	1	0	0	0	0	0	0	0	0	0	0	0	0	0	0	0	0	0	0	0	0	0	0	0	0	0	0	0	0	0	0	0	0	0	0	0
43857cb811989201b418538b96494d8a	Bacteroidetes	Bacteroidia	Bacteroidales	Prevotellaceae	Alloprevotella	uncultured bacterium	Bacteroidetes Bacteroidia Bacteroidales Prevotellaceae Alloprevotella	Rare	0	0	0	0	0	1	0	0	0	0	0	0	0	0	0	0	0	0	0	0	0	0	0	0	0	0	0	0	0	0	0	0	0	0	0	0	0	0	0	0	0
ec86a81cb3c4d9c8d65a3d39ab09c0d6	Bacteroidetes	Bacteroidia	Bacteroidales	Prevotellaceae	NA	NA	Bacteroidetes Bacteroidia Bacteroidales Prevotellaceae NA	Rare	0	0	0	0	0	1	0	0	0	0	0	0	0	0	0	0	0	0	0	0	0	0	0	0	0	0	0	0	0	0	0	0	0	0	0	0	0	0	0	0	0
96b2fd642fdce5258c42b5be79a9c085	Bacteroidetes	Bacteroidia	Bacteroidales	Prevotellaceae	Paraprevotella	NA	Bacteroidetes Bacteroidia Bacteroidales Prevotellaceae Paraprevotella	Rare	0	0	0	0	0	0	0	0	0	0	0	0	0	0	0	0	0	0	0	0	1	0	0	0	0	0	0	0	0	0	0	0	0	0	0	0	0	0	0	0	0
ea7e205a685d8f997edf72f0d6dff6ce	Bacteroidetes	Bacteroidia	Bacteroidales	Tannerellaceae	NA	NA	Bacteroidetes Bacteroidia Bacteroidales Tannerellaceae NA	Rare	0	0	0	0	0	2	0	0	0	0	0	0	0	0	0	0	0	0	0	0	0	0	0	0	0	0	0	0	0	0	0	0	0	0	0	0	0	0	0	0	0
92a7797600dd5e1eb1179ae9ab1832ac	Bacteroidetes	Bacteroidia	Bacteroidales	Prevotellaceae	Alloprevotella	uncultured Prevotellaceae bacterium	Bacteroidetes Bacteroidia Bacteroidales Prevotellaceae Alloprevotella	Rare	0	0	0	0	0	0	0	0	0	0	0	0	0	0	0	0	0	0	0	0	0	0	0	0	0	0	0	0	0	0	0	0	0	0	0	0	0	0	0	1	0
bbbbbdd1639f9edfa14dfb1364561dbf	Bacteroidetes	Bacteroidia	Bacteroidales	Bacteroidaceae	Bacteroides	NA	Bacteroidetes Bacteroidia Bacteroidales Bacteroidaceae Bacteroides	Rare	0	0	0	0	0	0	0	0	0	0	0	0	0	0	0	0	0	0	0	0	0	0	0	0	0	0	0	0	0	3	0	0	0	0	0	0	0	0	0	0	0
0e0eef20c0cea91be930f27d4c4589a0	Bacteroidetes	Bacteroidia	Bacteroidales	Prevotellaceae	Alloprevotella	uncultured Prevotellaceae bacterium	Bacteroidetes Bacteroidia Bacteroidales Prevotellaceae Alloprevotella	Rare	0	0	0	0	0	0	0	0	45	0	0	0	0	0	0	0	0	0	0	0	0	0	0	0	0	0	0	0	0	0	0	0	0	0	0	0	0	0	0	0	0
c633ecb12265f9844beef6db402c9ef8	Bacteroidetes	Bacteroidia	Bacteroidales	Prevotellaceae	Alloprevotella	uncultured Prevotellaceae bacterium	Bacteroidetes Bacteroidia Bacteroidales Prevotellaceae Alloprevotella	Rare	0	0	0	0	0	0	0	0	0	0	0	0	0	0	0	0	0	0	0	0	0	0	0	0	0	0	0	0	1	0	0	0	0	0	0	0	0	0	0	0	0
3278ec2f93661b2eba292ad5a5df6f55	Bacteroidetes	Bacteroidia	Bacteroidales	Prevotellaceae	Alloprevotella	uncultured Prevotellaceae bacterium	Bacteroidetes Bacteroidia Bacteroidales Prevotellaceae Alloprevotella	Rare	0	0	0	0	0	0	0	0	0	0	0	0	0	0	0	0	0	0	0	0	0	0	0	0	0	0	0	0	0	0	0	1	0	0	0	0	0	0	0	0	0
24580d8ac02a72a3684ae6bbdb5a8906	Bacteroidetes	Bacteroidia	Bacteroidales	Prevotellaceae	NA	NA	Bacteroidetes Bacteroidia Bacteroidales Prevotellaceae NA	Rare	0	0	0	0	0	0	0	0	0	0	0	0	0	0	0	0	0	0	0	0	0	0	0	0	0	3	0	0	0	0	0	0	0	0	0	0	0	0	0	0	0
bc7448e0388862f17d86188b217a4daf	Bacteroidetes	Bacteroidia	Bacteroidales	Prevotellaceae	Prevotellaceae UCG-001	uncultured bacterium	Bacteroidetes Bacteroidia Bacteroidales Prevotellaceae Prevotellaceae UCG-001	Rare	0	0	0	0	0	0	0	0	6	0	0	0	0	0	13	0	0	0	0	0	0	0	0	0	0	9	0	0	0	0	0	0	0	0	0	0	0	0	0	0	0
2124bbf3cd0cacd8561df7bfd56ae76b	Bacteroidetes	Bacteroidia	Bacteroidales	Prevotellaceae	NA	NA	Bacteroidetes Bacteroidia Bacteroidales Prevotellaceae NA	Rare	0	0	0	0	0	24	0	0	2	0	0	0	0	0	24	0	0	0	0	0	3	0	0	0	0	0	0	0	0	0	0	0	0	0	0	0	0	0	0	0	0
413171ddbb03159a9b5ebb82e3421d68	Bacteroidetes	Bacteroidia	Bacteroidales	Prevotellaceae	NA	NA	Bacteroidetes Bacteroidia Bacteroidales Prevotellaceae NA	Rare	0	0	0	0	0	0	0	0	7	0	0	0	0	0	36	0	0	0	0	0	0	0	0	0	0	5	0	0	0	0	0	0	0	0	0	0	0	0	0	0	0
54d62ddccd9a84998977a55582755058	Bacteroidetes	Bacteroidia	Bacteroidales	Prevotellaceae	Prevotellaceae UCG-001	uncultured bacterium	Bacteroidetes Bacteroidia Bacteroidales Prevotellaceae Prevotellaceae UCG-001	Rare	0	0	0	0	0	0	0	0	11	0	0	0	0	0	0	0	0	0	0	0	0	0	0	0	0	0	0	0	0	0	0	0	0	0	0	0	0	0	0	0	0
807b193c73d1f378fe652d6c385346c5	Bacteroidetes	Bacteroidia	Bacteroidales	Prevotellaceae	NA	NA	Bacteroidetes Bacteroidia Bacteroidales Prevotellaceae NA	Rare	0	0	0	0	0	0	0	0	5	0	0	0	0	0	0	0	0	0	0	0	0	0	0	0	0	0	0	0	0	0	0	0	0	0	0	0	0	0	0	0	0
88502a097b7603661f08d88f6929eeaa	Bacteroidetes	Bacteroidia	Bacteroidales	Prevotellaceae	Prevotellaceae UCG-001	uncultured bacterium	Bacteroidetes Bacteroidia Bacteroidales Prevotellaceae Prevotellaceae UCG-001	Rare	0	0	0	0	0	8	0	0	2	0	0	0	0	0	0	0	0	0	0	0	0	0	0	0	0	0	0	0	0	0	0	0	0	0	0	0	0	0	0	0	0
9923d5c80851fb48cd4f3839bdc6b20f	Bacteroidetes	Bacteroidia	Bacteroidales	Prevotellaceae	Prevotellaceae UCG-001	uncultured bacterium	Bacteroidetes Bacteroidia Bacteroidales Prevotellaceae Prevotellaceae UCG-001	Rare	0	0	0	0	0	0	0	0	5	0	0	0	0	0	0	0	0	0	0	0	0	0	0	0	0	0	0	0	0	0	0	0	0	0	0	0	0	0	0	0	0
7d68004f1438df9d23be9582611f9a67	Bacteroidetes	Bacteroidia	Bacteroidales	Prevotellaceae	Prevotellaceae UCG-001	uncultured bacterium	Bacteroidetes Bacteroidia Bacteroidales Prevotellaceae Prevotellaceae UCG-001	Rare	0	0	0	0	0	0	0	0	2	0	0	0	0	0	0	0	0	0	0	0	0	0	0	0	0	0	0	0	0	0	0	0	24	5	0	0	0	0	0	0	0
493d94fb34d1de228690cf195256b633	Bacteroidetes	Bacteroidia	Bacteroidales	Prevotellaceae	Prevotellaceae UCG-001	uncultured bacterium	Bacteroidetes Bacteroidia Bacteroidales Prevotellaceae Prevotellaceae UCG-001	Rare	0	0	0	0	0	0	0	0	1	0	0	0	0	0	4	0	0	0	0	0	9	0	0	0	0	9	0	0	0	0	0	0	0	0	0	36	7	0	0	9	0
1d1680f4b13ab2a4661870164cd91235	Bacteroidetes	Bacteroidia	Bacteroidales	Prevotellaceae	Prevotellaceae UCG-001	uncultured bacterium	Bacteroidetes Bacteroidia Bacteroidales Prevotellaceae Prevotellaceae UCG-001	Rare	0	0	0	0	0	0	0	0	0	0	0	0	0	0	0	0	0	0	0	0	0	0	0	0	0	14	0	0	0	0	0	0	0	0	0	0	0	0	0	0	0
f20ff41f21763e1be64be9c1bec969dd	Bacteroidetes	Bacteroidia	Bacteroidales	Prevotellaceae	Prevotellaceae UCG-001	uncultured bacterium	Bacteroidetes Bacteroidia Bacteroidales Prevotellaceae Prevotellaceae UCG-001	Rare	0	0	0	0	0	0	0	0	7	0	0	0	0	0	9	0	0	0	0	0	9	0	0	0	0	20	0	0	0	0	0	0	0	0	15	0	5	0	0	13	24
f5b80b0c07a261515f8cff8bd1ed2075	Bacteroidetes	Bacteroidia	Bacteroidales	Prevotellaceae	Prevotellaceae UCG-001	uncultured bacterium	Bacteroidetes Bacteroidia Bacteroidales Prevotellaceae Prevotellaceae UCG-001	Rare	0	0	0	0	0	0	0	0	4	0	0	0	0	0	10	0	0	0	0	0	0	0	0	0	0	7	0	0	0	0	0	0	0	0	0	0	9	0	0	0	0
3f531e33ec7a7dfc466a03c95b92dfd7	Bacteroidetes	Bacteroidia	Bacteroidales	Prevotellaceae	Prevotellaceae UCG-001	uncultured bacterium	Bacteroidetes Bacteroidia Bacteroidales Prevotellaceae Prevotellaceae UCG-001	Rare	0	0	0	0	0	4	0	0	0	0	0	0	0	0	9	0	0	0	0	0	8	0	0	0	0	0	0	0	0	0	0	0	0	0	0	33	4	0	0	0	0
4b3b53c5b4d515c26ad0b65cfd823b0a	Bacteroidetes	Bacteroidia	Bacteroidales	Prevotellaceae	Prevotellaceae UCG-001	uncultured bacterium	Bacteroidetes Bacteroidia Bacteroidales Prevotellaceae Prevotellaceae UCG-001	Rare	0	0	0	0	0	0	0	0	3	0	0	0	0	0	9	0	0	0	0	0	0	0	0	0	0	3	0	0	0	0	0	0	0	0	0	0	0	0	0	4	0
38c83f329d20a0f04e3578506bd4d5c8	Bacteroidetes	Bacteroidia	Bacteroidales	Prevotellaceae	Prevotellaceae UCG-001	uncultured bacterium	Bacteroidetes Bacteroidia Bacteroidales Prevotellaceae Prevotellaceae UCG-001	Rare	0	0	0	0	0	1	0	0	0	0	0	0	0	0	0	0	0	0	0	0	0	0	0	0	0	0	0	0	0	0	0	0	0	0	0	0	0	0	0	0	0
72145f27b4186e9708c24bcabff9b338	Bacteroidetes	Bacteroidia	Bacteroidales	Prevotellaceae	Prevotellaceae Ga6A1 group	uncultured bacterium	Bacteroidetes Bacteroidia Bacteroidales Prevotellaceae Prevotellaceae Ga6A1 group	Rare	0	0	0	0	0	1	0	0	0	0	0	0	0	0	0	0	0	0	0	0	0	0	0	0	0	0	0	0	0	0	0	0	0	0	0	0	0	0	0	0	0
7fc4c597d678baac86d0925c477a9d06	Bacteroidetes	Bacteroidia	Bacteroidales	Prevotellaceae	NA	NA	Bacteroidetes Bacteroidia Bacteroidales Prevotellaceae NA	Rare	0	0	0	0	0	0	0	0	0	0	0	0	0	0	0	0	0	0	0	0	0	0	0	0	0	0	0	0	0	0	0	0	0	0	0	2	0	0	0	0	0
3d01080d19b1f431d642cd16bcb1ee43	Bacteroidetes	Bacteroidia	Bacteroidales	Prevotellaceae	Prevotellaceae Ga6A1 group	uncultured bacterium	Bacteroidetes Bacteroidia Bacteroidales Prevotellaceae Prevotellaceae Ga6A1 group	Rare	0	0	0	0	0	0	0	0	0	0	0	0	0	0	0	0	0	0	0	0	0	0	0	0	0	0	0	0	0	0	0	0	0	0	2	0	0	0	0	0	0
6953711e635b1a61f3899094b7fc21e3	Bacteroidetes	Bacteroidia	Bacteroidales	Prevotellaceae	Prevotellaceae Ga6A1 group	uncultured bacterium	Bacteroidetes Bacteroidia Bacteroidales Prevotellaceae Prevotellaceae Ga6A1 group	Rare	0	0	0	0	0	6	0	0	21	0	0	0	0	0	0	0	0	0	0	0	0	0	0	0	0	13	0	0	0	0	0	0	0	0	0	0	0	0	0	0	0
a7700b2ca6dfbfab3d4c36e7f0055f40	Bacteroidetes	Bacteroidia	Bacteroidales	Prevotellaceae	Prevotellaceae Ga6A1 group	uncultured bacterium	Bacteroidetes Bacteroidia Bacteroidales Prevotellaceae Prevotellaceae Ga6A1 group	Rare	0	0	0	0	0	0	0	0	5	0	0	0	0	0	0	0	0	0	0	0	0	0	0	0	0	3	0	0	0	0	0	0	0	0	0	0	0	0	0	0	0
f547bc4e776e58ae7f001223607aacfb	Bacteroidetes	Bacteroidia	Bacteroidales	Prevotellaceae	Prevotellaceae Ga6A1 group	uncultured bacterium	Bacteroidetes Bacteroidia Bacteroidales Prevotellaceae Prevotellaceae Ga6A1 group	Rare	0	0	0	0	0	8	0	0	6	0	0	0	0	0	0	0	0	0	0	0	0	0	0	0	0	2	0	0	0	0	0	0	0	0	0	0	0	0	0	0	0
3c6fbb718ae59e37663eacaeb181dcf1	Bacteroidetes	Bacteroidia	Bacteroidales	Prevotellaceae	Prevotellaceae Ga6A1 group	uncultured bacterium	Bacteroidetes Bacteroidia Bacteroidales Prevotellaceae Prevotellaceae Ga6A1 group	Rare	0	0	0	0	0	0	6	0	0	0	0	0	0	0	0	0	0	0	0	0	0	0	0	0	0	0	0	0	0	0	0	3	30	8	0	0	0	0	0	0	0
8756db4f455c37b5d49b4a62a4f25d44	Bacteroidetes	Bacteroidia	Bacteroidales	Prevotellaceae	Prevotellaceae Ga6A1 group	uncultured bacterium	Bacteroidetes Bacteroidia Bacteroidales Prevotellaceae Prevotellaceae Ga6A1 group	Rare	0	0	0	0	0	38	38	0	64	0	0	0	0	0	0	0	0	0	0	0	18	0	0	0	0	61	0	0	0	0	0	14	388	220	256	206	93	0	0	0	0
36380eab65742f14fb5fe7bf81aecf0f	Bacteroidetes	Bacteroidia	Bacteroidales	Prevotellaceae	Prevotellaceae Ga6A1 group	uncultured bacterium	Bacteroidetes Bacteroidia Bacteroidales Prevotellaceae Prevotellaceae Ga6A1 group	Rare	0	0	0	0	0	22	19	0	24	0	0	0	0	0	9	0	0	0	0	0	0	0	0	0	0	33	0	0	0	0	0	14	199	150	83	118	42	0	0	0	0
ced3c0f7d1441c4655e65fc6a6815b8a	Bacteroidetes	Bacteroidia	Bacteroidales	Prevotellaceae	Prevotellaceae Ga6A1 group	uncultured bacterium	Bacteroidetes Bacteroidia Bacteroidales Prevotellaceae Prevotellaceae Ga6A1 group	Rare	0	0	0	0	0	0	9	0	9	0	0	0	0	0	0	0	0	0	0	0	0	0	0	0	0	13	0	0	0	0	0	0	0	0	0	0	0	0	0	0	0
5164a1bb0397ed62e071ed8f579b8ef0	Bacteroidetes	Bacteroidia	Bacteroidales	Prevotellaceae	Prevotellaceae Ga6A1 group	uncultured bacterium	Bacteroidetes Bacteroidia Bacteroidales Prevotellaceae Prevotellaceae Ga6A1 group	Rare	0	0	0	0	0	0	0	0	8	0	0	0	0	0	0	0	0	0	0	0	0	0	0	0	0	4	0	0	0	0	0	0	0	0	0	0	0	0	0	0	0
de669dea87ccf5ec263ace5e179937cb	Bacteroidetes	Bacteroidia	Bacteroidales	Prevotellaceae	Prevotellaceae Ga6A1 group	uncultured bacterium	Bacteroidetes Bacteroidia Bacteroidales Prevotellaceae Prevotellaceae Ga6A1 group	Rare	0	0	0	0	0	0	0	0	0	0	0	0	0	0	0	0	0	0	0	0	1	0	0	0	0	0	0	0	0	0	0	0	0	0	0	0	0	0	0	0	0
03b5e1640c0849d7732f45952924573f	Bacteroidetes	Bacteroidia	Bacteroidales	Prevotellaceae	Prevotellaceae Ga6A1 group	uncultured bacterium	Bacteroidetes Bacteroidia Bacteroidales Prevotellaceae Prevotellaceae Ga6A1 group	Rare	0	0	0	0	0	0	0	0	6	0	0	0	0	0	0	0	0	0	0	0	0	0	0	0	0	5	0	0	0	0	0	0	0	0	0	0	0	0	0	0	0
ce08e03b7b5d9c9fd3518c28d498a2e6	Bacteroidetes	Bacteroidia	Bacteroidales	Prevotellaceae	Prevotellaceae Ga6A1 group	uncultured bacterium	Bacteroidetes Bacteroidia Bacteroidales Prevotellaceae Prevotellaceae Ga6A1 group	Rare	0	0	0	0	0	0	0	0	1	0	0	0	0	0	0	0	0	0	0	0	0	0	0	0	0	0	0	0	0	0	0	0	0	0	0	0	0	0	0	0	0
7799b229b5e2acca76864f13aadbcab8	Bacteroidetes	Bacteroidia	Bacteroidales	Prevotellaceae	Prevotellaceae Ga6A1 group	uncultured bacterium	Bacteroidetes Bacteroidia Bacteroidales Prevotellaceae Prevotellaceae Ga6A1 group	Rare	0	0	0	0	0	13	0	0	20	0	0	0	0	0	0	0	0	0	0	0	24	0	0	0	0	31	0	0	0	0	0	0	0	0	0	0	0	0	0	0	0
657e500c3e6483abc1c1a0aa857749d9	Bacteroidetes	Bacteroidia	Bacteroidales	Prevotellaceae	Prevotellaceae Ga6A1 group	uncultured bacterium	Bacteroidetes Bacteroidia Bacteroidales Prevotellaceae Prevotellaceae Ga6A1 group	Rare	0	0	0	0	0	22	0	0	18	0	0	0	0	0	1	0	0	0	0	0	0	0	0	0	0	26	0	0	0	0	0	0	0	0	0	0	0	0	0	0	0
15c63bbb67d16f3a54ce20916d9a9fd9	Bacteroidetes	Bacteroidia	Bacteroidales	Bacteroidaceae	Bacteroides	Bacteroides caecigallinarum	Bacteroidetes Bacteroidia Bacteroidales Bacteroidaceae Bacteroides	Rare	0	0	0	0	0	0	0	0	0	0	0	0	0	0	0	0	0	0	0	0	0	0	0	0	0	1	0	0	0	0	0	0	0	0	0	0	0	0	0	0	0
c966ea303afeb6628cbf9b0bd121769c	Bacteroidetes	Bacteroidia	Bacteroidales	Bacteroidaceae	Bacteroides	NA	Bacteroidetes Bacteroidia Bacteroidales Bacteroidaceae Bacteroides	Rare	0	0	0	0	0	0	0	0	0	0	0	0	0	0	1	0	0	0	0	0	0	0	0	0	0	0	0	0	0	0	0	0	0	0	0	0	0	0	0	0	0
092a47c335628cba9e248813cbb72f08	Bacteroidetes	Bacteroidia	Bacteroidales	uncultured	uncultured bacterium	uncultured bacterium	Bacteroidetes Bacteroidia Bacteroidales uncultured uncultured bacterium	Rare	0	0	0	0	0	0	0	0	2	0	0	0	0	0	1	0	0	0	0	0	3	0	0	0	0	3	0	0	0	0	0	0	0	0	0	0	0	0	0	0	12
9a8f9f9329d44cb74e74ccacbf8875cc	Bacteroidetes	Bacteroidia	Bacteroidales	Bacteroidaceae	Bacteroides	NA	Bacteroidetes Bacteroidia Bacteroidales Bacteroidaceae Bacteroides	Rare	0	0	0	0	0	3	316	0	8	0	0	0	0	0	2	0	0	0	0	0	6	0	0	0	0	0	0	0	0	0	0	709	0	36	0	0	0	0	0	0	0
706555014ee544426c6efbac185e47cb	Bacteroidetes	Bacteroidia	Bacteroidales	Bacteroidaceae	Bacteroides	Bacteroides gallinaceum	Bacteroidetes Bacteroidia Bacteroidales Bacteroidaceae Bacteroides	Rare	0	179	314	148	347	0	0	0	0	0	0	0	0	59	2	45	147	0	0	0	0	10	284	27	74	1	84	273	410	155	151	0	4	0	0	0	0	0	0	0	0
25c09efe7515282ae4810c6be6d1d35c	Bacteroidetes	Bacteroidia	Bacteroidales	Bacteroidaceae	Bacteroides	Bacteroides gallinaceum	Bacteroidetes Bacteroidia Bacteroidales Bacteroidaceae Bacteroides	Rare	0	85	141	78	172	0	0	0	0	0	0	0	0	0	0	0	0	0	0	0	0	0	0	0	0	0	0	0	0	0	0	0	0	0	0	0	0	0	0	0	0
f9caaadc49e0e8b53180baf0453be33a	Bacteroidetes	Bacteroidia	Bacteroidales	Bacteroidaceae	Bacteroides	Bacteroides gallinaceum	Bacteroidetes Bacteroidia Bacteroidales Bacteroidaceae Bacteroides	Rare	13	134	269	86	241	0	0	0	0	0	0	0	0	3	4	0	1	0	0	0	0	0	36	0	0	0	11	29	134	18	18	0	6	0	0	0	0	0	0	0	0
4bcbcd68d5482f177e7e62763d62c018	Bacteroidetes	Bacteroidia	Bacteroidales	Bacteroidaceae	Bacteroides	Bacteroides gallinaceum	Bacteroidetes Bacteroidia Bacteroidales Bacteroidaceae Bacteroides	Rare	29	153	225	133	219	22	0	0	0	0	0	0	0	150	19	66	79	0	0	0	0	0	0	0	0	0	247	956	624	217	426	0	105	14	30	41	32	0	0	0	0
a4b48b5d3d0505456247ad5dedf885d1	Bacteroidetes	Bacteroidia	Bacteroidales	Bacteroidaceae	Bacteroides	Bacteroides gallinaceum	Bacteroidetes Bacteroidia Bacteroidales Bacteroidaceae Bacteroides	Rare	0	76	191	78	191	0	0	0	0	0	0	0	0	0	0	0	0	0	0	0	0	0	0	0	0	0	0	0	0	0	0	0	0	0	0	0	0	0	0	0	0
6f3ba5d38b2025d2c2b1136ea70069eb	Bacteroidetes	Bacteroidia	Bacteroidales	Bacteroidaceae	Bacteroides	Bacteroides gallinaceum	Bacteroidetes Bacteroidia Bacteroidales Bacteroidaceae Bacteroides	Rare	0	0	0	0	0	0	0	0	0	0	0	0	0	52	0	30	102	0	0	0	0	0	0	0	0	0	0	0	0	0	0	0	0	0	0	0	0	0	0	0	0
16accdfdb528df610f5f6ba784f4d276	Bacteroidetes	Bacteroidia	Bacteroidales	Bacteroidaceae	Bacteroides	Bacteroides gallinaceum	Bacteroidetes Bacteroidia Bacteroidales Bacteroidaceae Bacteroides	Rare	0	0	0	0	0	0	0	0	0	0	0	0	0	1	0	0	0	0	0	0	0	0	0	0	0	0	0	0	0	0	0	0	0	0	0	0	0	0	0	0	0
f2448561d9ef389c87720b24f09624aa	Bacteroidetes	Bacteroidia	Bacteroidales	Bacteroidaceae	Bacteroides	Bacteroides gallinaceum	Bacteroidetes Bacteroidia Bacteroidales Bacteroidaceae Bacteroides	Rare	0	1	0	0	0	0	0	0	0	0	0	0	0	0	0	0	0	0	0	0	0	0	0	0	0	0	0	0	0	0	0	0	0	0	0	0	0	0	0	0	0
a8f92791d1c8006f1cae995883571662	Bacteroidetes	Bacteroidia	Bacteroidales	Bacteroidaceae	Bacteroides	Bacteroides gallinaceum	Bacteroidetes Bacteroidia Bacteroidales Bacteroidaceae Bacteroides	Rare	0	0	0	0	0	0	0	0	0	0	0	0	0	0	0	0	0	0	0	0	0	0	0	0	0	0	0	0	0	0	0	0	0	1	3	0	1	0	0	0	0
5b0d1aa6ab276addd20a646bba284be3	Bacteroidetes	Bacteroidia	Bacteroidales	Bacteroidaceae	Bacteroides	Bacteroides gallinaceum	Bacteroidetes Bacteroidia Bacteroidales Bacteroidaceae Bacteroides	Rare	0	0	0	0	0	0	0	0	0	0	0	0	0	0	0	0	0	0	0	0	0	0	0	0	0	0	0	0	0	0	0	0	0	0	0	0	10	0	0	0	0
1635b6a57e7287a008216c55e55680f9	Bacteroidetes	Bacteroidia	Bacteroidales	Bacteroidaceae	Bacteroides	Bacteroides gallinaceum	Bacteroidetes Bacteroidia Bacteroidales Bacteroidaceae Bacteroides	Rare	0	0	0	0	0	0	0	0	0	0	0	0	0	0	2	0	0	0	0	0	0	0	0	0	0	0	0	0	0	0	0	0	0	0	0	0	0	0	0	0	0
85a78b19f7ffe978cb9acec40031bb78	Bacteroidetes	Bacteroidia	Bacteroidales	Bacteroidaceae	Bacteroides	Bacteroides gallinaceum	Bacteroidetes Bacteroidia Bacteroidales Bacteroidaceae Bacteroides	Rare	745	19	2	13	11	0	0	0	0	0	0	0	0	0	0	0	0	0	0	0	0	0	0	0	0	0	0	0	0	0	0	0	7	1	13	0	35	0	0	0	0
50f849ee70425f76c016d3d6021d0abe	Bacteroidetes	Bacteroidia	Bacteroidales	Bacteroidaceae	Bacteroides	Bacteroides gallinaceum	Bacteroidetes Bacteroidia Bacteroidales Bacteroidaceae Bacteroides	Rare	0	0	0	0	0	0	0	0	0	0	0	0	0	0	0	0	0	0	0	0	0	0	0	0	0	0	0	0	0	0	0	0	0	1	7	0	19	0	0	0	0
66be96fa89fe60ab408de4d2d0ba4d62	Bacteroidetes	Bacteroidia	Bacteroidales	Prevotellaceae	NA	NA	Bacteroidetes Bacteroidia Bacteroidales Prevotellaceae NA	Rare	0	0	0	0	0	0	0	0	1	0	0	0	0	0	0	0	0	0	0	0	0	0	0	0	0	0	0	0	0	0	0	0	0	0	0	0	0	0	0	0	0
9de65fe281771ba0e9cb3285143bff24	Bacteroidetes	Bacteroidia	Bacteroidales	Bacteroidaceae	Bacteroides	NA	Bacteroidetes Bacteroidia Bacteroidales Bacteroidaceae Bacteroides	Rare	0	0	0	0	0	19	0	0	47	0	0	0	0	0	30	0	0	0	0	0	12	0	0	0	0	8	0	0	0	0	0	0	86	13	25	0	37	0	0	0	0
d12446817ab4f1253522290855355195	Bacteroidetes	Bacteroidia	Bacteroidales	Bacteroidaceae	Bacteroides	NA	Bacteroidetes Bacteroidia Bacteroidales Bacteroidaceae Bacteroides	Rare	0	0	0	0	0	0	0	0	18	0	0	0	0	0	0	0	0	0	0	0	0	0	0	0	0	0	0	0	0	0	0	0	0	0	0	0	0	0	0	0	0
3fde1948b5425447059abfd8022b5da4	Bacteroidetes	Bacteroidia	Bacteroidales	Bacteroidaceae	Bacteroides	NA	Bacteroidetes Bacteroidia Bacteroidales Bacteroidaceae Bacteroides	Rare	0	0	0	0	0	0	0	0	0	0	0	0	0	0	0	0	0	0	0	0	0	0	0	0	0	8	0	0	0	0	0	0	0	0	0	0	0	0	0	0	0
23c5ed8192a909c9ead88c1fbea89aa9	Bacteroidetes	Bacteroidia	Bacteroidales	Bacteroidaceae	Bacteroides	NA	Bacteroidetes Bacteroidia Bacteroidales Bacteroidaceae Bacteroides	Rare	2	0	0	0	0	0	0	0	0	0	0	0	0	0	0	0	0	0	0	0	0	0	0	0	0	0	0	0	0	0	0	0	0	0	0	0	0	0	0	0	0
587fe18643d78c7aaf21738e30bb2687	Bacteroidetes	Bacteroidia	Bacteroidales	Bacteroidaceae	Bacteroides	uncultured Bacteroidales bacterium	Bacteroidetes Bacteroidia Bacteroidales Bacteroidaceae Bacteroides	Rare	0	0	0	0	0	0	0	0	0	0	0	0	0	0	0	0	0	0	0	0	0	0	0	0	0	0	0	0	0	0	0	0	0	0	0	1	0	0	0	0	0
fc7aab49a746496e8dd961e0e5b2529f	Bacteroidetes	Bacteroidia	Bacteroidales	Bacteroidaceae	Bacteroides	NA	Bacteroidetes Bacteroidia Bacteroidales Bacteroidaceae Bacteroides	Rare	0	0	0	0	0	0	0	0	0	0	0	0	0	0	0	0	0	0	0	0	0	0	0	0	0	0	0	0	0	0	0	0	0	0	0	0	0	0	0	0	0
fe57128aefb8628e482bd23f85eb7d73	Bacteroidetes	Bacteroidia	Bacteroidales	Bacteroidaceae	Bacteroides	NA	Bacteroidetes Bacteroidia Bacteroidales Bacteroidaceae Bacteroides	Rare	0	0	0	0	0	0	0	0	0	0	0	0	0	0	0	0	0	0	0	0	0	0	0	0	0	0	0	0	0	0	0	0	0	0	0	0	0	0	0	0	0
88ba0c435cd7c4564a7c8c42c016158f	Bacteroidetes	Bacteroidia	Bacteroidales	Bacteroidaceae	Bacteroides	Bacteroides dorei	Bacteroidetes Bacteroidia Bacteroidales Bacteroidaceae Bacteroides	Rare	0	0	0	0	0	0	0	0	0	0	0	0	0	0	0	0	0	0	0	0	0	0	0	0	0	0	0	0	0	0	0	0	0	0	0	0	0	0	0	0	0
88c0139f8a686de2a18f59b94c982e23	Bacteroidetes	Bacteroidia	Bacteroidales	Prevotellaceae	Prevotellaceae UCG-004	uncultured bacterium	Bacteroidetes Bacteroidia Bacteroidales Prevotellaceae Prevotellaceae UCG-004	Rare	57	0	0	33	0	9	42	0	0	0	0	0	0	0	3	0	0	0	0	0	7	0	0	0	0	0	0	0	0	0	0	80	0	0	0	0	0	0	0	45	109
36baeaa3ba6e6d19bd13e82b9d83fdd5	Bacteroidetes	Bacteroidia	Bacteroidales	Prevotellaceae	Prevotellaceae UCG-004	uncultured bacterium	Bacteroidetes Bacteroidia Bacteroidales Prevotellaceae Prevotellaceae UCG-004	Rare	0	0	0	0	0	0	0	0	0	0	0	0	0	0	8	0	0	0	0	0	0	0	0	0	0	0	0	0	0	0	0	0	0	0	0	0	0	0	0	16	34
8c8fc9d93530ed2c6f4553bf5621fd1c	Bacteroidetes	Bacteroidia	Bacteroidales	Prevotellaceae	Prevotellaceae UCG-004	uncultured bacterium	Bacteroidetes Bacteroidia Bacteroidales Prevotellaceae Prevotellaceae UCG-004	Rare	0	0	0	0	0	0	0	0	0	0	0	0	0	0	0	0	0	0	0	0	0	0	0	0	0	0	0	0	0	0	0	0	5	10	0	23	11	0	0	0	0
9864da3c2a35beef7e1974b70df33bf9	Bacteroidetes	Bacteroidia	Bacteroidales	Bacteroidaceae	Bacteroides	NA	Bacteroidetes Bacteroidia Bacteroidales Bacteroidaceae Bacteroides	Rare	0	0	0	0	0	0	0	0	0	0	0	0	0	0	0	0	0	0	0	0	0	0	0	0	0	0	0	0	0	0	0	0	0	0	0	0	0	0	0	0	0
1e850c28fd695caa74b33ef07ebe9fe1	Bacteroidetes	Bacteroidia	Bacteroidales	Bacteroidaceae	Bacteroides	uncultured bacterium	Bacteroidetes Bacteroidia Bacteroidales Bacteroidaceae Bacteroides	Rare	0	0	0	0	0	3	0	0	2	0	0	0	0	0	0	0	0	0	0	0	0	0	0	0	0	0	0	0	0	0	0	0	0	0	0	0	0	0	0	0	0
44e809a9610d05a05ea9e84660bb7fdf	Bacteroidetes	Bacteroidia	Bacteroidales	Bacteroidaceae	Bacteroides	uncultured bacterium	Bacteroidetes Bacteroidia Bacteroidales Bacteroidaceae Bacteroides	Rare	0	0	0	0	0	0	0	0	0	0	0	0	0	0	0	0	0	0	0	0	0	0	0	0	0	0	0	0	0	0	0	0	0	0	0	0	0	0	0	5	0
c9886a922ed953b387aca5ae15785118	Bacteroidetes	Bacteroidia	Bacteroidales	Bacteroidaceae	Bacteroides	uncultured bacterium	Bacteroidetes Bacteroidia Bacteroidales Bacteroidaceae Bacteroides	Rare	0	0	0	0	0	2	0	0	5	0	0	0	0	0	0	0	0	0	0	0	6	0	0	0	0	4	0	0	0	0	0	0	0	0	0	0	0	0	0	7	0
f908f2b6729c52a26ad7dd4fc2bbeb5f	Bacteroidetes	Bacteroidia	Bacteroidales	Bacteroidaceae	Bacteroides	uncultured bacterium	Bacteroidetes Bacteroidia Bacteroidales Bacteroidaceae Bacteroides	Rare	0	0	0	0	0	1	0	0	0	0	0	0	0	0	0	0	0	0	0	0	0	0	0	0	0	0	0	0	0	0	0	0	0	0	0	0	0	0	0	0	0
14abf235e38bf1bb94c1eb3a6faf33a1	Bacteroidetes	Bacteroidia	Bacteroidales	Bacteroidaceae	Bacteroides	Bacteroides caecigallinarum	Bacteroidetes Bacteroidia Bacteroidales Bacteroidaceae Bacteroides	Rare	0	0	0	0	0	0	0	0	0	0	0	0	0	0	0	0	0	0	0	0	0	0	0	0	0	0	0	0	0	0	0	0	0	0	0	0	0	0	0	0	0
033635b2fb4e4526dacaa5f71b105207	Bacteroidetes	Bacteroidia	Bacteroidales	Bacteroidaceae	Bacteroides	Bacteroides caecigallinarum	Bacteroidetes Bacteroidia Bacteroidales Bacteroidaceae Bacteroides	Rare	0	0	0	0	0	0	0	0	0	0	0	0	0	0	0	0	0	0	0	0	0	0	0	0	0	0	0	0	0	0	0	0	0	0	0	0	0	0	0	0	0
a6cc033f4fc37b604ebc3fe95b744c97	Bacteroidetes	Bacteroidia	Bacteroidales	Bacteroidaceae	Bacteroides	uncultured bacterium	Bacteroidetes Bacteroidia Bacteroidales Bacteroidaceae Bacteroides	Rare	0	0	0	0	0	0	0	0	0	0	0	0	0	0	0	0	0	0	0	0	0	0	0	0	0	0	0	0	0	0	0	0	0	0	0	0	0	0	0	0	0
e0a43f9acb1ae47324c6da89a46220bf	Bacteroidetes	Bacteroidia	Bacteroidales	Bacteroidaceae	Bacteroides	Bacteroides dorei	Bacteroidetes Bacteroidia Bacteroidales Bacteroidaceae Bacteroides	Rare	0	0	0	0	0	0	0	0	0	0	0	0	0	0	0	0	0	0	0	0	0	0	0	0	0	0	0	0	0	0	0	0	0	0	0	0	0	0	0	0	0
ae11654ce543686daa358cef15b37534	Bacteroidetes	Bacteroidia	Bacteroidales	Bacteroidaceae	Bacteroides	NA	Bacteroidetes Bacteroidia Bacteroidales Bacteroidaceae Bacteroides	Rare	0	0	0	0	0	0	0	0	0	0	0	0	0	0	0	0	0	0	0	0	0	0	0	0	0	0	7	0	0	0	3	0	0	0	0	0	0	0	0	0	0
885a1689d41a7253eb62cb6e0ab97aea	Bacteroidetes	Bacteroidia	Bacteroidales	Bacteroidaceae	Bacteroides	NA	Bacteroidetes Bacteroidia Bacteroidales Bacteroidaceae Bacteroides	Rare	0	0	0	0	0	0	0	0	0	0	0	0	0	0	0	0	0	0	0	0	0	0	0	0	0	0	0	0	0	0	0	0	0	0	0	0	0	0	0	0	0
481885608cc249bf8e613125042905b9	Bacteroidetes	Bacteroidia	Bacteroidales	Bacteroidaceae	Bacteroides	NA	Bacteroidetes Bacteroidia Bacteroidales Bacteroidaceae Bacteroides	Rare	0	0	0	0	0	0	0	0	0	0	0	0	0	0	0	0	0	0	0	0	0	0	0	0	0	0	0	0	0	0	0	0	0	0	0	0	0	0	0	0	0
76e2c20470c53ad16db387df315bba24	Bacteroidetes	Bacteroidia	Bacteroidales	Bacteroidaceae	Bacteroides	NA	Bacteroidetes Bacteroidia Bacteroidales Bacteroidaceae Bacteroides	Rare	0	0	0	0	0	0	0	0	0	0	0	0	0	4	0	3	0	0	0	0	0	0	0	0	0	0	0	0	0	0	0	0	0	0	0	0	0	0	0	0	0
e98ddb1a49ba9ae7e4b51c991a17d72b	Bacteroidetes	Bacteroidia	Bacteroidales	Bacteroidaceae	Bacteroides	NA	Bacteroidetes Bacteroidia Bacteroidales Bacteroidaceae Bacteroides	Rare	0	0	0	0	0	0	0	0	0	0	0	0	0	0	0	0	0	0	0	0	0	0	0	0	0	0	0	0	0	0	0	0	0	0	0	0	0	0	0	0	0
866ea1cc638e4ceb9195a8a6a1869754	Bacteroidetes	Bacteroidia	Bacteroidales	Bacteroidaceae	Bacteroides	NA	Bacteroidetes Bacteroidia Bacteroidales Bacteroidaceae Bacteroides	Rare	0	0	0	0	0	0	0	115	0	30	35	53	34	0	0	0	0	0	0	0	0	0	0	0	0	0	0	0	0	4	0	14	0	0	0	0	0	87	102	0	0
6251bd9ebf43fae466939ab366f6e547	Bacteroidetes	Bacteroidia	Bacteroidales	Bacteroidaceae	Bacteroides	NA	Bacteroidetes Bacteroidia Bacteroidales Bacteroidaceae Bacteroides	Rare	0	0	4	0	0	0	0	194	0	49	67	132	61	0	0	0	0	208	243	275	0	0	0	0	0	0	0	0	0	0	0	0	0	0	0	0	0	0	0	0	0
1ff60e6fdef859b09a95f56a30dd2f90	Bacteroidetes	Bacteroidia	Bacteroidales	Bacteroidaceae	Bacteroides	NA	Bacteroidetes Bacteroidia Bacteroidales Bacteroidaceae Bacteroides	Rare	0	0	0	0	0	0	0	47	0	0	16	0	5	0	0	0	0	0	0	0	0	0	0	0	0	0	0	0	0	0	0	0	0	0	0	0	0	0	0	0	0
8026bb128fc3cd0dab03f8c1dbfac215	Bacteroidetes	Bacteroidia	Bacteroidales	Bacteroidaceae	Bacteroides	NA	Bacteroidetes Bacteroidia Bacteroidales Bacteroidaceae Bacteroides	Rare	0	0	0	0	0	0	0	26	0	6	15	0	4	0	0	0	0	0	0	0	0	0	0	0	0	0	0	0	0	0	0	0	0	0	0	0	0	0	0	0	0
d4d386b7d01baf327f6b43aa568cb9e7	Bacteroidetes	Bacteroidia	Bacteroidales	Bacteroidaceae	Bacteroides	NA	Bacteroidetes Bacteroidia Bacteroidales Bacteroidaceae Bacteroides	Rare	0	0	0	0	0	0	0	56	0	6	28	0	11	0	0	0	0	0	0	0	0	0	0	0	0	0	0	0	0	0	0	0	0	0	0	0	0	0	0	0	0
e31c7e269125382d9bd6ee8fcc1fde21	Bacteroidetes	Bacteroidia	Bacteroidales	Bacteroidaceae	Bacteroides	NA	Bacteroidetes Bacteroidia Bacteroidales Bacteroidaceae Bacteroides	Rare	0	0	0	0	0	0	0	8	0	0	0	0	0	4	0	2	0	0	0	0	0	0	0	0	0	0	0	0	0	0	0	0	0	0	0	0	0	50	65	0	0
d2d8042bee2e0aa9ff2a0d61a9f717d6	Bacteroidetes	Bacteroidia	Bacteroidales	Bacteroidaceae	Bacteroides	NA	Bacteroidetes Bacteroidia Bacteroidales Bacteroidaceae Bacteroides	Rare	0	0	0	0	0	0	0	0	0	0	0	0	0	0	0	0	0	0	0	0	0	0	0	0	0	0	0	0	0	0	0	0	0	0	0	0	0	0	0	0	0
ee84c47cdb6eb6aaddc79ed81713d029	Bacteroidetes	Bacteroidia	Bacteroidales	Bacteroidaceae	Bacteroides	NA	Bacteroidetes Bacteroidia Bacteroidales Bacteroidaceae Bacteroides	Rare	0	0	0	0	0	0	0	0	0	0	0	0	0	0	0	0	0	0	0	0	0	0	0	0	0	0	0	0	0	0	0	0	0	0	0	0	0	0	0	0	0
4919922cacf285a5175daa5f11b35476	Bacteroidetes	Bacteroidia	Bacteroidales	Bacteroidaceae	Bacteroides	NA	Bacteroidetes Bacteroidia Bacteroidales Bacteroidaceae Bacteroides	Rare	0	0	0	0	0	0	0	0	0	0	0	0	0	0	0	0	0	0	0	0	0	0	0	0	0	0	0	0	0	0	0	0	0	0	0	0	0	2	0	0	0
6b6aa9d96942a4b0f0e7ad1652a8d3d6	Bacteroidetes	Bacteroidia	Bacteroidales	Bacteroidaceae	Bacteroides	NA	Bacteroidetes Bacteroidia Bacteroidales Bacteroidaceae Bacteroides	Rare	0	0	0	0	0	0	0	0	0	0	0	0	0	0	0	0	0	0	0	0	0	0	0	0	0	0	0	0	0	0	0	0	0	0	0	0	0	0	0	0	0
4b9aa83dd2faf0fde6d55a983598efad	Bacteroidetes	Bacteroidia	Bacteroidales	Bacteroidaceae	Bacteroides	Bacteroides massiliensis B84634 = Timone 84634 = DSM 17679 = JCM 13223	Bacteroidetes Bacteroidia Bacteroidales Bacteroidaceae Bacteroides	Rare	0	0	0	0	0	0	0	0	0	0	419	479	0	0	0	0	0	0	0	0	0	0	0	0	0	0	0	0	0	0	0	0	0	0	0	0	0	0	0	0	0
6f2b3a48e62d7508e87cdc09b914963f	Bacteroidetes	Bacteroidia	Bacteroidales	Bacteroidaceae	Bacteroides	NA	Bacteroidetes Bacteroidia Bacteroidales Bacteroidaceae Bacteroides	Rare	0	0	0	0	0	0	283	0	5	0	0	0	0	0	0	0	0	0	0	0	1	0	0	0	0	2	0	0	0	0	0	29	0	0	0	0	0	0	0	0	0
d769d4f6904ac539b98329bbc8f88ba2	Bacteroidetes	Bacteroidia	Bacteroidales	Bacteroidaceae	Bacteroides	NA	Bacteroidetes Bacteroidia Bacteroidales Bacteroidaceae Bacteroides	Rare	0	0	0	0	0	0	0	0	0	0	0	0	0	0	0	0	0	0	0	0	0	0	0	0	0	2	0	0	0	0	0	0	4	2	0	0	0	0	0	0	0
9c1a077a9fc6a9d298ba7573a2227a3e	Bacteroidetes	Bacteroidia	Bacteroidales	Bacteroidaceae	Bacteroides	NA	Bacteroidetes Bacteroidia Bacteroidales Bacteroidaceae Bacteroides	Rare	0	0	0	0	0	2	0	0	0	0	0	0	0	0	0	0	0	0	0	0	0	0	0	0	0	0	0	0	0	0	0	0	0	0	0	0	0	0	0	0	0
f3b69b0a1a1fff905c8c9a961935d1c7	Bacteroidetes	Bacteroidia	Bacteroidales	Bacteroidaceae	Bacteroides	NA	Bacteroidetes Bacteroidia Bacteroidales Bacteroidaceae Bacteroides	Rare	0	0	0	0	0	0	0	0	0	0	0	0	0	0	0	0	0	0	0	0	0	0	0	0	0	0	0	0	0	0	0	0	24	11	0	0	14	0	0	0	0
dd355cd88af85f607a9067d942fcd01b	Bacteroidetes	Bacteroidia	Bacteroidales	Bacteroidaceae	Bacteroides	NA	Bacteroidetes Bacteroidia Bacteroidales Bacteroidaceae Bacteroides	Rare	0	0	0	0	0	0	0	0	0	0	0	0	0	0	0	0	0	0	0	0	0	0	0	0	0	0	0	0	0	0	0	0	27	8	0	17	14	0	0	0	0
5f6ae67ec23a8b497c705d36d0130ca3	Bacteroidetes	Bacteroidia	Bacteroidales	Bacteroidaceae	Bacteroides	NA	Bacteroidetes Bacteroidia Bacteroidales Bacteroidaceae Bacteroides	Rare	0	0	0	0	0	0	0	0	0	0	0	0	0	0	0	0	0	0	0	0	0	0	0	0	0	20	0	0	0	0	0	0	0	0	0	0	0	0	0	0	0
84b964a01a57fd0fd01104bc6444e9b0	Bacteroidetes	Bacteroidia	Bacteroidales	Bacteroidaceae	Bacteroides	NA	Bacteroidetes Bacteroidia Bacteroidales Bacteroidaceae Bacteroides	Rare	0	0	0	0	0	0	0	0	0	0	0	0	0	0	0	0	0	0	0	0	0	0	0	0	0	0	0	0	1	0	0	0	0	0	0	0	0	0	0	0	0
ac56de51bd8d56a1ab1c6fc0daa5de8c	Bacteroidetes	Bacteroidia	Bacteroidales	Bacteroidaceae	Bacteroides	Bacteroides uniformis	Bacteroidetes Bacteroidia Bacteroidales Bacteroidaceae Bacteroides	Rare	0	0	0	0	0	0	0	0	0	0	0	0	0	0	0	0	0	0	0	0	0	0	0	0	0	0	0	0	0	0	0	0	0	0	0	0	0	0	0	0	0
70d55baf78e9ac4d0babeac5dcbae5c2	Bacteroidetes	Bacteroidia	Bacteroidales	Bacteroidaceae	Bacteroides	Bacteroides uniformis	Bacteroidetes Bacteroidia Bacteroidales Bacteroidaceae Bacteroides	Rare	0	0	0	0	0	0	0	0	0	0	0	0	0	0	0	0	0	0	0	0	0	14	7	5	5	0	239	409	219	419	192	0	0	0	0	0	0	0	0	0	0
013294676ede34c290a25d5da1d2540d	Bacteroidetes	Bacteroidia	Bacteroidales	Bacteroidaceae	Bacteroides	Bacteroides uniformis	Bacteroidetes Bacteroidia Bacteroidales Bacteroidaceae Bacteroides	Rare	0	0	0	0	0	0	0	59	0	103	111	98	241	0	0	0	0	0	0	0	0	0	0	0	0	0	0	0	0	0	0	0	0	0	0	0	0	51	50	24	6
87e78246820b532cd7477daab3b52ad9	Bacteroidetes	Bacteroidia	Bacteroidales	Bacteroidaceae	Bacteroides	Bacteroides uniformis	Bacteroidetes Bacteroidia Bacteroidales Bacteroidaceae Bacteroides	Rare	0	0	0	0	0	0	0	0	0	0	0	0	0	0	0	0	0	0	0	0	0	0	0	0	0	0	0	0	0	0	0	0	0	0	0	0	0	0	0	0	0
463ccc4044935acfa08235ade550557e	Bacteroidetes	Bacteroidia	Bacteroidales	Bacteroidaceae	Bacteroides	Bacteroides eggerthii DSM 20697	Bacteroidetes Bacteroidia Bacteroidales Bacteroidaceae Bacteroides	Rare	0	0	0	0	0	0	0	0	0	0	0	0	0	0	0	0	0	0	0	0	0	0	0	0	0	0	0	0	0	0	0	0	0	0	0	0	0	0	0	0	0
db711647f358d81c521f683761251f0a	Bacteroidetes	Bacteroidia	Bacteroidales	Bacteroidaceae	Bacteroides	Bacteroides eggerthii DSM 20697	Bacteroidetes Bacteroidia Bacteroidales Bacteroidaceae Bacteroides	Rare	0	0	0	0	0	0	0	0	0	0	0	0	0	0	0	0	0	0	0	0	0	0	0	0	0	0	7	0	5	0	0	0	0	0	0	0	0	0	0	0	0
f9c36b7745e060fc3eb0e3062e9414db	Bacteroidetes	Bacteroidia	Bacteroidales	Bacteroidaceae	Bacteroides	Bacteroides eggerthii DSM 20697	Bacteroidetes Bacteroidia Bacteroidales Bacteroidaceae Bacteroides	Rare	0	0	0	0	0	0	0	0	0	0	0	0	0	0	0	0	0	0	0	0	0	0	0	0	0	0	0	0	3	0	3	0	0	0	0	0	0	0	0	0	0
13cb4b5d8532fc7bf4a52f2583f1e1b6	Bacteroidetes	Bacteroidia	Bacteroidales	Bacteroidaceae	Bacteroides	Bacteroides uniformis	Bacteroidetes Bacteroidia Bacteroidales Bacteroidaceae Bacteroides	Rare	0	0	0	0	0	0	0	0	0	0	0	0	0	0	0	0	0	0	0	0	0	0	0	0	0	0	0	0	0	0	0	0	0	0	0	0	0	0	0	0	0
353a8ed39a8fb4c14c0b3de393bb53f5	Bacteroidetes	Bacteroidia	Bacteroidales	Bacteroidaceae	Bacteroides	uncultured bacterium	Bacteroidetes Bacteroidia Bacteroidales Bacteroidaceae Bacteroides	Rare	0	0	0	0	0	0	0	0	0	0	0	0	0	0	0	0	0	0	0	0	0	381	217	229	155	0	0	0	0	0	0	0	0	0	0	0	0	0	0	0	0
45c73ffcc6a67c63ab80d21482bf21d4	Bacteroidetes	Bacteroidia	Bacteroidales	Bacteroidaceae	Bacteroides	uncultured bacterium	Bacteroidetes Bacteroidia Bacteroidales Bacteroidaceae Bacteroides	Rare	0	0	0	0	0	0	0	0	0	0	0	0	0	0	0	0	0	0	0	0	0	0	0	0	2	0	0	0	0	0	0	0	0	0	0	0	0	0	0	0	0
c53d4ae2e67b714ce4cc102b94c17b89	Bacteroidetes	Bacteroidia	Bacteroidales	Prevotellaceae	Prevotellaceae UCG-001	uncultured bacterium	Bacteroidetes Bacteroidia Bacteroidales Prevotellaceae Prevotellaceae UCG-001	Rare	0	0	0	0	0	0	0	0	0	0	0	0	0	0	0	0	0	0	0	0	1	0	0	0	0	0	0	0	0	0	0	0	0	0	0	0	0	0	0	0	0
f631d8afec6e7dba97094f10e337b30a	Bacteroidetes	Bacteroidia	Bacteroidales	Bacteroidaceae	Bacteroides	Mediterranea massiliensis	Bacteroidetes Bacteroidia Bacteroidales Bacteroidaceae Bacteroides	Rare	0	0	0	0	0	0	0	0	0	0	0	0	0	0	0	0	0	0	0	0	0	0	0	0	0	0	0	0	0	0	0	0	0	3	0	0	0	0	0	0	0
49db4a2182da758f1bc3f7104ff96809	Bacteroidetes	Bacteroidia	Bacteroidales	Bacteroidaceae	Bacteroides	uncultured bacterium	Bacteroidetes Bacteroidia Bacteroidales Bacteroidaceae Bacteroides	Rare	0	0	0	0	0	0	0	0	0	0	0	0	0	0	0	0	0	0	0	0	3	0	0	0	0	0	0	0	0	0	0	0	0	0	0	0	0	0	0	0	0
785c773718451234a034d86dd918e5f6	Bacteroidetes	Bacteroidia	Bacteroidales	Bacteroidaceae	Bacteroides	Bacteroides acidifaciens	Bacteroidetes Bacteroidia Bacteroidales Bacteroidaceae Bacteroides	Rare	0	0	0	0	0	0	0	0	0	0	0	0	0	0	0	0	0	0	0	0	0	0	0	0	0	0	0	0	0	0	0	0	0	0	0	0	0	0	0	0	0
bd1e0793eee7dc053d9aeb9eab998488	Bacteroidetes	Bacteroidia	Bacteroidales	Bacteroidaceae	Bacteroides	NA	Bacteroidetes Bacteroidia Bacteroidales Bacteroidaceae Bacteroides	Rare	0	0	0	0	0	0	0	0	0	0	0	1	0	0	0	0	0	0	0	0	0	0	0	0	0	0	0	0	0	0	0	0	0	0	0	0	0	0	0	0	0
f1681bcc5274382eaf70ad85491c837e	Bacteroidetes	Bacteroidia	Bacteroidales	Bacteroidaceae	Bacteroides	NA	Bacteroidetes Bacteroidia Bacteroidales Bacteroidaceae Bacteroides	Rare	0	0	0	0	0	0	0	0	0	0	0	0	0	0	0	0	0	0	0	0	0	0	0	0	0	0	0	0	0	0	0	0	0	0	0	0	0	10	44	0	0
d8f2dc4eaea2185643dd28857f8b8c38	Bacteroidetes	Bacteroidia	Bacteroidales	Bacteroidaceae	Bacteroides	NA	Bacteroidetes Bacteroidia Bacteroidales Bacteroidaceae Bacteroides	Rare	0	0	0	0	0	0	0	0	0	0	0	0	0	0	0	0	0	0	0	0	0	0	0	0	0	0	0	0	0	0	0	0	0	0	0	0	0	0	0	0	0
b74ab6944f5a7e98a99e29bcbea455c0	Bacteroidetes	Bacteroidia	Bacteroidales	Bacteroidaceae	Bacteroides	Bacteroides stercoris CC31F	Bacteroidetes Bacteroidia Bacteroidales Bacteroidaceae Bacteroides	Rare	0	0	0	0	0	0	0	52	0	51	245	138	44	0	0	0	0	0	0	0	0	0	0	0	0	0	0	0	0	0	0	0	0	0	0	0	0	0	0	0	0
7c1392372060c82f91782245f7b90595	Bacteroidetes	Bacteroidia	Bacteroidales	Bacteroidaceae	Bacteroides	NA	Bacteroidetes Bacteroidia Bacteroidales Bacteroidaceae Bacteroides	Rare	0	0	0	0	0	0	0	0	0	0	0	0	0	0	0	0	0	0	0	0	0	0	0	0	0	0	11	3	4	7	14	0	0	0	0	0	0	0	0	0	0
6c9be80bbc8bf577e37e5e26a21ab66b	Bacteroidetes	Bacteroidia	Bacteroidales	Bacteroidaceae	Bacteroides	NA	Bacteroidetes Bacteroidia Bacteroidales Bacteroidaceae Bacteroides	Rare	0	0	0	0	0	0	0	0	0	0	0	0	0	0	0	0	0	0	0	0	0	0	0	0	0	0	0	0	4	9	12	0	0	0	0	0	0	0	0	0	0
7a0f505e8fc82c8e9861bdeed6587be5	Bacteroidetes	Bacteroidia	Bacteroidales	Bacteroidaceae	Bacteroides	NA	Bacteroidetes Bacteroidia Bacteroidales Bacteroidaceae Bacteroides	Rare	0	0	0	0	0	0	0	0	0	0	0	0	0	0	0	0	0	0	0	0	0	0	0	0	0	0	0	0	0	0	0	0	0	0	0	0	0	0	0	0	0
572be56789b840dc21f0dfad380396b3	Bacteroidetes	Bacteroidia	Bacteroidales	Bacteroidaceae	Bacteroides	NA	Bacteroidetes Bacteroidia Bacteroidales Bacteroidaceae Bacteroides	Rare	0	0	0	0	0	0	0	0	0	0	0	0	0	0	0	0	0	550	269	0	0	0	0	0	0	0	0	0	0	0	0	3	0	0	0	0	0	0	0	0	0
37453085adfe208e105f0236b407f59a	Bacteroidetes	Bacteroidia	Bacteroidales	Bacteroidaceae	Bacteroides	Bacteroides caccae	Bacteroidetes Bacteroidia Bacteroidales Bacteroidaceae Bacteroides	Rare	0	0	0	0	0	0	5	0	0	0	0	0	0	0	0	0	0	0	0	0	0	0	0	0	0	0	0	0	0	4	0	0	0	0	0	0	0	0	0	0	0
9243bc95f3bb4eba8fabc522fa335a7f	Bacteroidetes	Bacteroidia	Bacteroidales	Bacteroidaceae	Bacteroides	NA	Bacteroidetes Bacteroidia Bacteroidales Bacteroidaceae Bacteroides	Rare	0	0	0	0	0	0	0	0	0	0	0	0	0	0	0	0	0	0	0	0	0	0	0	0	0	0	0	0	0	0	0	0	0	0	0	0	0	0	0	0	0
070175299e62656222c1900a4edcc5ee	Bacteroidetes	Bacteroidia	Bacteroidales	Bacteroidaceae	Bacteroides	NA	Bacteroidetes Bacteroidia Bacteroidales Bacteroidaceae Bacteroides	Rare	0	0	0	0	0	0	0	0	0	0	0	0	0	0	0	0	0	0	0	0	0	0	0	0	0	0	10	0	0	0	0	0	0	0	0	0	0	0	0	0	0
06c8239955703dcaaa5fd469eeec1358	Bacteroidetes	Bacteroidia	Bacteroidales	Bacteroidaceae	Bacteroides	NA	Bacteroidetes Bacteroidia Bacteroidales Bacteroidaceae Bacteroides	Rare	0	0	0	0	0	0	0	0	0	0	0	0	0	0	0	0	0	0	0	0	0	0	0	0	0	0	0	0	0	0	0	0	0	0	0	0	0	0	0	0	0
e1c1d2694cc6b6ee9f1a8e3f65f59f06	Bacteroidetes	Bacteroidia	Bacteroidales	Bacteroidaceae	Bacteroides	uncultured bacterium	Bacteroidetes Bacteroidia Bacteroidales Bacteroidaceae Bacteroides	Rare	0	0	0	0	0	0	0	0	9	0	0	0	0	0	0	0	0	0	0	0	4	0	0	0	0	7	0	0	0	0	0	0	18	18	2	25	1	0	0	0	0
07249134200365c8d616930583a0fd7c	Bacteroidetes	Bacteroidia	Bacteroidales	Bacteroidaceae	Bacteroides	uncultured bacterium	Bacteroidetes Bacteroidia Bacteroidales Bacteroidaceae Bacteroides	Rare	0	0	0	0	0	3	0	0	0	0	0	0	0	0	0	0	0	0	0	0	0	0	0	0	0	0	0	0	0	0	0	0	0	0	0	0	0	0	0	0	0
5d9c29140a1113fc5a7b3b5ae437248e	Bacteroidetes	Bacteroidia	Bacteroidales	Bacteroidaceae	Bacteroides	NA	Bacteroidetes Bacteroidia Bacteroidales Bacteroidaceae Bacteroides	Rare	0	0	0	0	0	0	0	0	0	0	0	0	0	0	0	0	0	0	0	0	0	0	0	0	0	0	0	0	0	0	0	0	0	0	0	0	0	0	0	0	0
2f4dc796a1a0c8df6c393cfc2b60ddfc	Bacteroidetes	Bacteroidia	Bacteroidales	Bacteroidaceae	Bacteroides	NA	Bacteroidetes Bacteroidia Bacteroidales Bacteroidaceae Bacteroides	Rare	0	0	0	0	0	0	0	0	0	0	0	0	0	0	0	0	0	0	0	0	0	0	0	0	0	0	0	0	0	0	0	0	0	0	0	0	0	0	0	0	0
47dcc005352cc7bff88218ab023dbd78	Bacteroidetes	Bacteroidia	Bacteroidales	Bacteroidaceae	Bacteroides	NA	Bacteroidetes Bacteroidia Bacteroidales Bacteroidaceae Bacteroides	Rare	0	0	0	0	0	0	0	0	0	0	0	0	0	0	0	0	0	0	0	0	0	0	0	0	0	0	0	0	0	0	0	0	0	0	0	0	0	0	0	0	0
15e6ac8b1217e98f72d21368f59c45ac	Bacteroidetes	Bacteroidia	Bacteroidales	Bacteroidaceae	Bacteroides	NA	Bacteroidetes Bacteroidia Bacteroidales Bacteroidaceae Bacteroides	Rare	0	0	0	0	0	0	0	0	0	0	2	0	0	0	0	0	0	0	0	0	0	0	0	0	0	0	0	0	0	0	0	0	0	0	0	0	0	0	0	0	0
4aff20c50ad15d59e40d82e97272d484	Bacteroidetes	Bacteroidia	Bacteroidales	Bacteroidaceae	Bacteroides	NA	Bacteroidetes Bacteroidia Bacteroidales Bacteroidaceae Bacteroides	Rare	0	0	0	0	0	0	0	0	0	0	0	0	0	0	0	0	0	0	0	0	0	0	0	0	0	0	0	0	0	0	0	0	0	0	0	0	0	0	0	0	0
a307e98fe98d72ed2392d0dfa4900eb1	Bacteroidetes	Bacteroidia	Bacteroidales	Bacteroidaceae	Bacteroides	NA	Bacteroidetes Bacteroidia Bacteroidales Bacteroidaceae Bacteroides	Rare	0	0	0	0	0	0	0	0	0	0	0	0	0	0	0	0	0	0	0	0	0	0	0	0	0	0	0	0	0	0	0	0	0	0	0	0	0	0	0	0	0
e8cc652565e14f520b9239de88cd0144	Bacteroidetes	Bacteroidia	Bacteroidales	Bacteroidaceae	Bacteroides	NA	Bacteroidetes Bacteroidia Bacteroidales Bacteroidaceae Bacteroides	Rare	0	0	0	0	0	0	0	0	0	0	0	0	0	0	0	0	0	0	0	0	0	0	0	0	0	0	0	0	0	0	0	0	0	0	0	0	0	0	0	0	0
4d3286275afed6697b0391d817a2711b	Bacteroidetes	Bacteroidia	Bacteroidales	Bacteroidaceae	Bacteroides	NA	Bacteroidetes Bacteroidia Bacteroidales Bacteroidaceae Bacteroides	Rare	0	0	0	0	0	0	0	0	0	0	0	0	0	0	0	0	0	0	0	0	0	0	0	0	0	0	0	0	0	0	0	0	0	0	0	0	0	0	0	0	0
3e810221c09811601d7bf69b9e19e31c	Bacteroidetes	Bacteroidia	Bacteroidales	Bacteroidaceae	Bacteroides	NA	Bacteroidetes Bacteroidia Bacteroidales Bacteroidaceae Bacteroides	Rare	0	0	0	0	0	0	0	0	0	0	0	0	0	0	0	0	0	16	323	0	0	0	0	0	0	0	0	0	0	0	0	0	0	0	0	0	0	0	0	0	0
1430c7bc5fd8ed7563891b783923220b	Bacteroidetes	Bacteroidia	Bacteroidales	Bacteroidaceae	Bacteroides	NA	Bacteroidetes Bacteroidia Bacteroidales Bacteroidaceae Bacteroides	Rare	0	0	0	0	0	0	0	0	0	0	0	0	0	0	0	0	0	0	0	0	0	0	0	0	0	0	0	0	0	0	0	0	0	0	0	0	0	0	0	0	0
baf179679833251aec3ba9935efa51fb	Bacteroidetes	Bacteroidia	Bacteroidales	Bacteroidaceae	Bacteroides	NA	Bacteroidetes Bacteroidia Bacteroidales Bacteroidaceae Bacteroides	Rare	0	0	0	0	0	0	0	0	0	0	0	0	0	0	0	0	0	0	0	0	0	0	0	0	0	0	0	0	0	0	0	0	0	0	0	0	0	0	0	0	0
748179b18fd1e1b830360ae99be1f5f3	Bacteroidetes	Bacteroidia	Bacteroidales	Bacteroidaceae	Bacteroides	Ambiguous_taxa	Bacteroidetes Bacteroidia Bacteroidales Bacteroidaceae Bacteroides	Rare	0	0	0	0	0	0	0	0	0	0	0	0	0	0	0	0	0	0	0	0	0	0	0	0	0	0	0	0	0	0	0	0	0	0	0	0	0	0	0	0	0
4b6b872df660712b62c6d393b140d50d	Bacteroidetes	Bacteroidia	Bacteroidales	Bacteroidaceae	Bacteroides	Bacteroides thetaiotaomicron	Bacteroidetes Bacteroidia Bacteroidales Bacteroidaceae Bacteroides	Rare	0	0	0	0	0	0	0	0	0	0	0	0	0	0	0	0	0	0	0	0	0	0	0	0	0	0	0	0	0	0	0	0	0	0	0	0	0	0	0	0	0
4b2623147f910e21ad8658bd71302489	Bacteroidetes	Bacteroidia	Bacteroidales	Bacteroidaceae	Bacteroides	NA	Bacteroidetes Bacteroidia Bacteroidales Bacteroidaceae Bacteroides	Rare	0	0	0	0	0	0	0	0	0	0	0	0	0	0	0	0	0	0	0	0	0	0	0	0	0	0	0	0	0	0	0	0	0	0	0	0	0	0	0	0	0
450fca99f6b412c5125297845feb9652	Bacteroidetes	Bacteroidia	Bacteroidales	Bacteroidaceae	Bacteroides	NA	Bacteroidetes Bacteroidia Bacteroidales Bacteroidaceae Bacteroides	Rare	0	0	0	0	0	0	0	0	0	0	0	0	0	0	0	0	0	0	0	0	0	0	0	0	0	0	0	0	0	0	0	0	0	0	0	0	0	0	0	0	0
d0b1452f06642387dfbae1381003946b	Bacteroidetes	Bacteroidia	Bacteroidales	Bacteroidaceae	Bacteroides	NA	Bacteroidetes Bacteroidia Bacteroidales Bacteroidaceae Bacteroides	Rare	0	0	0	0	0	0	0	224	0	23	27	30	31	0	0	0	0	0	0	0	0	0	0	0	0	0	0	0	0	0	0	0	0	0	0	0	0	0	0	0	0
b0b18cf3a79ec5d4e5c539b94e6f70ac	Bacteroidetes	Bacteroidia	Bacteroidales	Bacteroidaceae	Bacteroides	NA	Bacteroidetes Bacteroidia Bacteroidales Bacteroidaceae Bacteroides	Rare	0	0	0	0	0	0	0	146	0	0	24	16	29	0	0	0	0	0	0	0	0	0	0	0	0	0	0	0	0	0	0	0	0	0	0	0	0	0	0	0	0
28598b41a0bb3c46db1f84661386b7ee	Bacteroidetes	Bacteroidia	Bacteroidales	Bacteroidaceae	Bacteroides	NA	Bacteroidetes Bacteroidia Bacteroidales Bacteroidaceae Bacteroides	Rare	0	0	0	0	0	0	0	0	0	0	0	0	0	0	0	0	0	0	0	0	0	0	0	0	0	0	0	0	0	0	0	0	0	0	0	0	0	0	0	0	0
223fa5a2d4b3ff9c499f9f7c5c4f7c09	Bacteroidetes	Bacteroidia	Bacteroidales	Bacteroidaceae	Bacteroides	NA	Bacteroidetes Bacteroidia Bacteroidales Bacteroidaceae Bacteroides	Rare	0	0	0	0	0	0	0	0	0	0	0	0	0	0	0	0	0	0	0	0	0	0	0	0	0	0	0	0	0	0	0	0	0	0	0	0	0	0	0	0	0
7ce20dc0d050d5b02daef50d77765562	Bacteroidetes	Bacteroidia	Bacteroidales	Bacteroidaceae	Bacteroides	Bacteroides thetaiotaomicron	Bacteroidetes Bacteroidia Bacteroidales Bacteroidaceae Bacteroides	Rare	0	0	0	0	0	0	0	0	0	0	0	0	0	0	0	0	0	0	0	0	0	0	0	0	0	0	0	0	0	0	0	0	0	0	0	0	0	7	0	0	0
a5f1ef9b9c03550b338fe7b318b227e7	Bacteroidetes	Bacteroidia	Bacteroidales	Bacteroidaceae	Bacteroides	NA	Bacteroidetes Bacteroidia Bacteroidales Bacteroidaceae Bacteroides	Rare	0	0	0	0	0	0	0	0	0	0	0	0	0	0	0	0	0	0	0	0	0	0	0	0	0	0	0	0	0	0	0	0	0	0	0	0	0	0	0	0	0
01ee9b2cf2da4ce04fcc4fae00a10d61	Bacteroidetes	Bacteroidia	Bacteroidales	Bacteroidaceae	Bacteroides	Bacteroides thetaiotaomicron	Bacteroidetes Bacteroidia Bacteroidales Bacteroidaceae Bacteroides	Rare	0	0	0	0	0	0	0	0	0	0	0	0	0	0	0	0	0	0	0	0	0	0	0	0	0	0	0	0	0	0	0	0	0	0	0	0	0	0	0	0	0
c885f1f3a60b02ed90fc1f454ad3abc6	Bacteroidetes	Bacteroidia	Bacteroidales	Bacteroidaceae	Bacteroides	NA	Bacteroidetes Bacteroidia Bacteroidales Bacteroidaceae Bacteroides	Rare	0	0	0	0	0	0	0	0	0	0	0	0	0	0	0	0	0	0	0	0	0	0	0	0	0	0	0	0	0	0	0	0	0	0	0	0	0	0	0	0	0
9a63a42c578b799dc4cc6a376893bf15	Bacteroidetes	Bacteroidia	Bacteroidales	Bacteroidaceae	Bacteroides	NA	Bacteroidetes Bacteroidia Bacteroidales Bacteroidaceae Bacteroides	Rare	0	0	0	0	0	0	0	0	0	0	0	0	0	0	0	0	0	0	0	0	0	0	0	0	0	0	0	0	0	0	0	0	0	0	0	0	0	0	0	0	0
b423e1d995ccfa093e48721a3046909c	Bacteroidetes	Bacteroidia	Bacteroidales	Bacteroidaceae	Bacteroides	NA	Bacteroidetes Bacteroidia Bacteroidales Bacteroidaceae Bacteroides	Rare	0	0	0	0	0	0	0	0	0	0	0	0	0	0	0	0	0	0	0	0	0	0	0	0	0	0	0	0	0	0	0	0	0	0	0	0	0	0	0	0	0
a33d72b1822acbd83661d6f1297c3a92	Bacteroidetes	Bacteroidia	Bacteroidales	Bacteroidaceae	Bacteroides	NA	Bacteroidetes Bacteroidia Bacteroidales Bacteroidaceae Bacteroides	Rare	0	0	0	0	0	0	0	0	0	0	0	0	0	5	0	8	5	0	0	0	0	0	0	0	0	0	0	0	0	0	0	0	0	0	0	0	0	0	0	0	0
d7d02d9b6b42b7e40852916804683537	Bacteroidetes	Bacteroidia	Bacteroidales	Bacteroidaceae	Bacteroides	NA	Bacteroidetes Bacteroidia Bacteroidales Bacteroidaceae Bacteroides	Rare	0	0	0	0	0	0	0	0	0	0	0	0	0	0	0	0	0	0	0	0	0	0	0	0	0	0	0	0	0	0	0	0	0	0	0	0	0	0	0	0	0
f9ffe8142c99fe904b426ddc94b64ed1	Bacteroidetes	Bacteroidia	Bacteroidales	Bacteroidaceae	Bacteroides	NA	Bacteroidetes Bacteroidia Bacteroidales Bacteroidaceae Bacteroides	Rare	0	0	0	0	0	0	0	3	0	3	5	44	72	0	0	0	0	0	0	0	0	0	0	0	0	0	0	0	0	0	0	0	0	0	0	0	0	0	0	0	0
6e3808b7b4c7b0cb9e40faa7f38be623	Bacteroidetes	Bacteroidia	Bacteroidales	Bacteroidaceae	Bacteroides	NA	Bacteroidetes Bacteroidia Bacteroidales Bacteroidaceae Bacteroides	Rare	0	0	0	0	0	0	0	0	0	0	0	0	0	0	0	0	0	0	0	0	0	0	0	0	0	0	0	0	0	0	0	0	0	0	0	0	0	0	0	0	0
57cae65f76f0a9b995e048753f6917cc	Bacteroidetes	Bacteroidia	Bacteroidales	Bacteroidaceae	Bacteroides	NA	Bacteroidetes Bacteroidia Bacteroidales Bacteroidaceae Bacteroides	Rare	0	0	0	0	0	0	0	0	0	0	0	0	0	0	0	0	0	0	0	0	0	0	0	0	0	0	0	0	0	3	0	0	0	0	0	0	0	0	0	0	0
e400b58bb8266494923931931556a22a	Bacteroidetes	Bacteroidia	Bacteroidales	Bacteroidaceae	Bacteroides	NA	Bacteroidetes Bacteroidia Bacteroidales Bacteroidaceae Bacteroides	Rare	0	0	0	0	0	0	0	0	0	0	0	0	0	0	0	0	0	0	0	0	0	0	0	0	0	0	0	0	0	0	0	0	0	0	0	0	0	0	0	0	0
1227aa4e716056bd2b275ab30a20dffb	Bacteroidetes	Bacteroidia	Bacteroidales	Bacteroidaceae	Bacteroides	NA	Bacteroidetes Bacteroidia Bacteroidales Bacteroidaceae Bacteroides	Rare	0	0	0	0	0	0	0	0	0	0	0	0	0	0	0	0	0	0	0	0	0	0	0	0	0	0	0	0	0	0	0	0	0	0	0	0	0	0	0	0	0
e691fc8958cb9a704af88aa8629e88c9	Bacteroidetes	Bacteroidia	Bacteroidales	Bacteroidaceae	Bacteroides	NA	Bacteroidetes Bacteroidia Bacteroidales Bacteroidaceae Bacteroides	Rare	0	0	0	0	0	0	0	0	0	0	0	0	0	0	0	0	0	0	0	0	0	0	0	0	0	0	0	0	0	0	0	0	0	0	0	0	0	0	0	0	0
1938add91d0edfbb63c9c4c56598fb7a	Bacteroidetes	Bacteroidia	Bacteroidales	Bacteroidaceae	Bacteroides	NA	Bacteroidetes Bacteroidia Bacteroidales Bacteroidaceae Bacteroides	Rare	0	0	0	0	0	0	0	0	0	0	0	0	0	0	0	0	0	0	0	0	0	0	0	0	0	0	0	0	0	0	0	0	0	0	0	0	0	0	0	0	0
605c17c16f33905999869770413b1a8f	Bacteroidetes	Bacteroidia	Bacteroidales	Bacteroidaceae	Bacteroides	NA	Bacteroidetes Bacteroidia Bacteroidales Bacteroidaceae Bacteroides	Rare	0	0	0	0	0	0	0	0	0	0	0	0	0	0	0	0	0	0	0	0	0	0	0	0	0	0	0	0	0	0	0	0	0	0	0	0	0	0	0	0	0
155ace0850fc88498e3c881bc5252fcc	Bacteroidetes	Bacteroidia	Bacteroidales	Bacteroidaceae	Bacteroides	NA	Bacteroidetes Bacteroidia Bacteroidales Bacteroidaceae Bacteroides	Rare	0	0	0	0	0	0	0	0	0	0	0	0	0	0	0	0	0	0	0	0	0	0	0	0	0	0	0	0	0	0	0	0	0	0	0	0	0	0	0	0	0
d41981cc9baf0a168271b824c8e74373	Bacteroidetes	Bacteroidia	Bacteroidales	Bacteroidaceae	Bacteroides	NA	Bacteroidetes Bacteroidia Bacteroidales Bacteroidaceae Bacteroides	Rare	0	0	0	0	0	0	0	0	0	0	0	0	0	0	0	0	0	0	0	0	0	0	0	0	0	0	0	0	0	0	0	0	0	0	0	0	0	0	0	0	0
b0cce80cd5e1c78e70e026edb63a65f9	Bacteroidetes	Bacteroidia	Bacteroidales	Bacteroidaceae	Bacteroides	NA	Bacteroidetes Bacteroidia Bacteroidales Bacteroidaceae Bacteroides	Rare	0	0	0	0	0	0	0	0	0	0	0	0	0	0	0	0	0	69	97	55	0	0	0	0	0	0	0	0	0	0	0	0	0	0	0	0	0	0	0	0	0
e1ca7fe4f8ddef6f0bcc8e71354e175b	Bacteroidetes	Bacteroidia	Bacteroidales	Bacteroidaceae	Bacteroides	NA	Bacteroidetes Bacteroidia Bacteroidales Bacteroidaceae Bacteroides	Rare	0	0	0	0	0	0	0	0	0	0	0	0	0	0	0	0	0	0	0	0	0	0	0	0	0	0	0	0	0	0	0	0	0	0	0	0	0	0	0	0	0
968744e47e45bfdbd6e9133fe52bb630	Bacteroidetes	Bacteroidia	Bacteroidales	Bacteroidaceae	Bacteroides	NA	Bacteroidetes Bacteroidia Bacteroidales Bacteroidaceae Bacteroides	Rare	0	0	0	0	0	0	0	0	0	0	0	0	0	0	0	0	0	0	0	0	0	0	0	0	0	0	0	0	0	0	0	0	0	0	0	0	0	0	0	0	0
a1350bd4cf3113b126d3e9e5caf781c0	Bacteroidetes	Bacteroidia	Bacteroidales	Bacteroidaceae	Bacteroides	NA	Bacteroidetes Bacteroidia Bacteroidales Bacteroidaceae Bacteroides	Rare	0	0	0	0	0	0	0	4	0	10	0	35	53	3	0	7	0	0	0	0	0	0	0	0	0	0	0	0	0	0	0	0	0	0	0	0	0	0	0	0	0
0df281ca1d2eb175033797fad1310419	Bacteroidetes	Bacteroidia	Bacteroidales	Bacteroidaceae	Bacteroides	NA	Bacteroidetes Bacteroidia Bacteroidales Bacteroidaceae Bacteroides	Rare	0	0	0	0	0	0	0	0	0	0	12	25	30	8	0	21	6	0	0	0	0	0	0	0	0	0	0	0	0	0	0	0	0	0	0	0	0	0	0	0	0
d0557af7bb5178c8f3aff798c76c1eff	Bacteroidetes	Bacteroidia	Bacteroidales	Bacteroidaceae	Bacteroides	NA	Bacteroidetes Bacteroidia Bacteroidales Bacteroidaceae Bacteroides	Rare	0	0	0	0	0	0	0	0	0	0	0	0	0	0	0	0	0	0	0	0	0	0	0	0	0	0	0	0	0	0	0	0	0	0	0	0	0	0	0	0	0
d9c2b0eae2634904b013116ec856a577	Bacteroidetes	Bacteroidia	Bacteroidales	Bacteroidaceae	Bacteroides	NA	Bacteroidetes Bacteroidia Bacteroidales Bacteroidaceae Bacteroides	Rare	0	0	0	0	0	4	0	0	5	0	0	0	0	0	0	0	0	0	0	0	0	0	0	0	0	4	0	0	0	0	0	0	0	0	0	0	0	0	0	0	0
51b8de13152efdbf4a7c3c74b75f851e	Bacteroidetes	Bacteroidia	Bacteroidales	Bacteroidaceae	Bacteroides	NA	Bacteroidetes Bacteroidia Bacteroidales Bacteroidaceae Bacteroides	Rare	0	0	0	0	0	2	0	0	0	0	0	0	0	0	0	0	0	0	0	0	0	0	0	0	0	0	0	0	0	0	0	0	0	0	0	0	0	0	0	0	0
17c322826e83300d1047e6abfb1f17c1	Bacteroidetes	Bacteroidia	Bacteroidales	Bacteroidaceae	Bacteroides	Mediterranea massiliensis	Bacteroidetes Bacteroidia Bacteroidales Bacteroidaceae Bacteroides	Rare	0	0	0	0	0	0	0	0	0	0	0	0	0	0	0	0	0	0	0	0	1	0	0	0	0	0	0	0	0	0	0	0	0	0	0	0	0	0	0	0	0
5329ae88d59cfa4fd4d51e902a987237	Bacteroidetes	Bacteroidia	Bacteroidales	Bacteroidaceae	Bacteroides	Mediterranea massiliensis	Bacteroidetes Bacteroidia Bacteroidales Bacteroidaceae Bacteroides	Rare	0	0	0	0	0	1	0	0	0	0	0	0	0	0	0	0	0	0	0	0	0	0	0	0	0	0	0	0	0	0	0	0	0	0	0	0	0	0	0	0	0
3d896e4918f3877bf5f2c06847edf79b	Bacteroidetes	Bacteroidia	Bacteroidales	Bacteroidaceae	Bacteroides	Mediterranea massiliensis	Bacteroidetes Bacteroidia Bacteroidales Bacteroidaceae Bacteroides	Rare	0	0	0	0	0	0	0	0	0	0	0	0	0	0	0	0	0	0	0	0	0	0	0	0	0	0	0	0	0	0	0	0	0	1	0	0	0	0	0	0	0
0b93d0caaeb2a41f1afb1ff4daf79cf7	Bacteroidetes	Bacteroidia	Bacteroidales	Bacteroidaceae	Bacteroides	NA	Bacteroidetes Bacteroidia Bacteroidales Bacteroidaceae Bacteroides	Rare	0	0	0	0	0	0	0	0	0	0	0	0	0	0	0	0	0	0	0	0	0	0	0	0	0	0	0	0	0	0	0	0	3	10	0	0	0	0	0	0	0
f7a2507ab48ac8824ca4a4bc09898f48	Bacteroidetes	Bacteroidia	Bacteroidales	Bacteroidaceae	Bacteroides	NA	Bacteroidetes Bacteroidia Bacteroidales Bacteroidaceae Bacteroides	Rare	0	0	0	0	0	85	0	0	13	0	0	0	0	0	12	0	0	0	0	0	48	0	0	0	0	29	0	0	0	0	0	0	22	61	190	137	127	0	0	0	0
40d38dd5112a6507a6f123f08f874010	Bacteroidetes	Bacteroidia	Bacteroidales	Bacteroidaceae	Bacteroides	Mediterranea massiliensis	Bacteroidetes Bacteroidia Bacteroidales Bacteroidaceae Bacteroides	Rare	0	0	0	0	0	105	0	0	79	0	0	0	0	0	566	0	0	0	0	0	148	0	0	0	0	6	0	0	0	0	0	0	287	519	409	55	155	0	0	0	0
738286a3659ea647a5ad7dabaedd1082	Bacteroidetes	Bacteroidia	Bacteroidales	Bacteroidaceae	Bacteroides	Mediterranea massiliensis	Bacteroidetes Bacteroidia Bacteroidales Bacteroidaceae Bacteroides	Rare	112	4	198	1137	440	104	0	0	9	0	0	0	0	0	6	0	0	0	0	0	0	0	0	0	0	38	0	0	0	0	0	0	0	18	0	23	3	0	0	0	0
a46a798ab914f26d2014bd664ebeaa58	Bacteroidetes	Bacteroidia	Bacteroidales	Bacteroidaceae	Bacteroides	Mediterranea massiliensis	Bacteroidetes Bacteroidia Bacteroidales Bacteroidaceae Bacteroides	Rare	0	0	0	0	0	47	0	0	50	0	0	0	0	0	11	0	0	0	0	0	465	0	0	0	0	158	0	0	0	0	0	0	0	0	0	0	0	0	0	0	0
17cc3df8900f8a842ba4c82ced2ffb18	Bacteroidetes	Bacteroidia	Bacteroidales	Bacteroidaceae	Bacteroides	Mediterranea massiliensis	Bacteroidetes Bacteroidia Bacteroidales Bacteroidaceae Bacteroides	Rare	0	0	0	0	0	0	0	0	0	0	0	0	0	0	0	0	0	0	0	0	37	0	0	0	0	0	0	0	0	0	0	0	0	0	0	0	0	0	0	0	0
ff22e28b9826183c2d98fbef4a6b85ec	Bacteroidetes	Bacteroidia	Bacteroidales	Bacteroidaceae	Bacteroides	Mediterranea massiliensis	Bacteroidetes Bacteroidia Bacteroidales Bacteroidaceae Bacteroides	Rare	0	0	0	0	0	0	0	0	0	0	0	0	0	0	0	0	0	0	0	0	0	0	0	0	0	13	0	0	0	0	0	0	0	0	0	0	0	0	0	0	0
7c3f96f4a93cc8def4a1d8dad265af12	Bacteroidetes	Bacteroidia	Bacteroidales	Bacteroidaceae	Bacteroides	uncultured Bacteroidales bacterium	Bacteroidetes Bacteroidia Bacteroidales Bacteroidaceae Bacteroides	Rare	0	0	0	0	0	0	0	0	0	0	0	0	0	0	0	0	0	0	0	0	0	0	0	0	0	2	0	0	0	0	0	0	0	0	0	0	0	0	0	0	0
c179192e11bd72e5950efc20fe908829	Bacteroidetes	Bacteroidia	Bacteroidales	Bacteroidaceae	Bacteroides	NA	Bacteroidetes Bacteroidia Bacteroidales Bacteroidaceae Bacteroides	Rare	0	0	0	0	0	0	0	0	1	0	0	0	0	0	0	0	0	0	0	0	0	0	0	0	0	0	0	0	0	0	0	0	0	0	0	0	0	0	0	0	0
8980d63ba265c030b34140ebf8ba4bf1	Bacteroidetes	Bacteroidia	Bacteroidales	Bacteroidaceae	Bacteroides	Bacteroides caecigallinarum	Bacteroidetes Bacteroidia Bacteroidales Bacteroidaceae Bacteroides	Rare	0	0	0	0	0	145	0	0	13	0	0	0	0	0	0	0	0	0	0	0	0	0	0	0	0	54	0	0	0	0	0	0	0	0	0	0	0	0	0	0	0
96acea95eeb42e066c2ea94425d257a0	Bacteroidetes	Bacteroidia	Bacteroidales	Bacteroidaceae	Bacteroides	Bacteroides caecigallinarum	Bacteroidetes Bacteroidia Bacteroidales Bacteroidaceae Bacteroides	Rare	0	0	0	0	0	0	0	0	0	0	0	0	0	0	0	0	0	0	0	0	0	0	0	0	0	6	0	0	0	0	0	0	0	0	0	0	0	0	0	0	0
920a996075b1faa7328d9ddc4cbe0548	Bacteroidetes	Bacteroidia	Bacteroidales	Bacteroidaceae	Bacteroides	Bacteroides caecigallinarum	Bacteroidetes Bacteroidia Bacteroidales Bacteroidaceae Bacteroides	Rare	0	0	0	0	0	7	0	0	0	0	0	0	0	0	0	0	0	0	0	0	0	0	0	0	0	1	0	0	0	0	0	0	0	0	0	0	0	0	0	0	0
ea81bc046b0b9bdc601bbe0eae98d040	Bacteroidetes	Bacteroidia	Bacteroidales	Bacteroidaceae	Bacteroides	Bacteroides caecigallinarum	Bacteroidetes Bacteroidia Bacteroidales Bacteroidaceae Bacteroides	Rare	0	0	0	0	0	0	0	0	0	0	0	0	0	0	0	0	0	0	0	0	0	0	0	0	0	8	0	0	0	0	0	0	0	0	0	0	0	0	0	0	0
73124ede7d6fc19ae0d8ef2ba92372bd	Bacteroidetes	Bacteroidia	Bacteroidales	Bacteroidaceae	Bacteroides	Bacteroides caecigallinarum	Bacteroidetes Bacteroidia Bacteroidales Bacteroidaceae Bacteroides	Rare	0	0	0	0	0	25	0	0	0	0	0	0	0	0	0	0	0	0	0	0	0	0	0	0	0	0	0	0	0	0	0	0	0	0	0	0	0	0	0	0	0
e650cff783044ed8c78b533df45a562f	Bacteroidetes	Bacteroidia	Bacteroidales	Bacteroidaceae	Bacteroides	Bacteroides caecigallinarum	Bacteroidetes Bacteroidia Bacteroidales Bacteroidaceae Bacteroides	Rare	0	0	0	0	0	3	0	0	0	0	0	0	0	0	0	0	0	0	0	0	0	0	0	0	0	0	0	0	0	0	0	0	0	0	0	0	0	0	0	0	0
c60762e238c34a29e60d2ea257008341	Bacteroidetes	Bacteroidia	Bacteroidales	Bacteroidaceae	Bacteroides	Bacteroides caecigallinarum	Bacteroidetes Bacteroidia Bacteroidales Bacteroidaceae Bacteroides	Rare	0	0	0	0	0	17	0	0	4	0	0	0	0	0	0	0	0	0	0	0	0	0	0	0	0	7	0	0	0	0	0	0	0	0	0	0	0	0	0	0	0
aad407a18dc7e33c1beeadfb413912a4	Bacteroidetes	Bacteroidia	Bacteroidales	Bacteroidaceae	Bacteroides	Bacteroides caecigallinarum	Bacteroidetes Bacteroidia Bacteroidales Bacteroidaceae Bacteroides	Rare	0	0	0	0	0	0	0	0	0	0	0	0	0	0	0	0	0	0	0	0	0	0	0	0	0	92	0	0	0	0	0	0	0	0	0	0	0	0	0	0	0
95d1d7eb3f4d5208cc0c06af8e9413b5	Bacteroidetes	Bacteroidia	Bacteroidales	Bacteroidaceae	Bacteroides	Bacteroides caecigallinarum	Bacteroidetes Bacteroidia Bacteroidales Bacteroidaceae Bacteroides	Rare	0	0	0	0	0	2	0	0	7	0	0	0	0	0	0	0	0	0	0	0	0	0	0	0	0	63	0	0	0	0	0	0	0	0	0	0	0	0	0	0	0
46d3724ab84481f344c802b7bcc3671e	Bacteroidetes	Bacteroidia	Bacteroidales	Bacteroidaceae	Bacteroides	Bacteroides caecigallinarum	Bacteroidetes Bacteroidia Bacteroidales Bacteroidaceae Bacteroides	Rare	0	0	0	0	0	25	0	0	2	0	5	0	0	0	0	0	0	0	0	0	0	0	0	0	0	17	0	0	0	0	0	0	0	0	0	0	0	0	0	0	0
9babf59a4fe2f787eb09d73fd0bbd56d	Bacteroidetes	Bacteroidia	Bacteroidales	Bacteroidaceae	Bacteroides	uncultured bacterium	Bacteroidetes Bacteroidia Bacteroidales Bacteroidaceae Bacteroides	Rare	0	0	0	0	0	0	6	0	0	0	0	0	0	0	0	0	0	0	0	0	0	0	0	0	0	0	0	0	0	0	0	4	0	0	0	0	0	0	0	0	0
767e04b6a24ca7d99a7f633e240f3747	Bacteroidetes	Bacteroidia	Bacteroidales	Bacteroidaceae	Bacteroides	uncultured bacterium	Bacteroidetes Bacteroidia Bacteroidales Bacteroidaceae Bacteroides	Rare	0	0	0	0	0	0	0	0	0	0	0	0	0	0	0	0	0	0	0	0	0	0	0	0	0	0	0	0	0	0	0	0	0	0	0	0	0	0	0	0	0
9d0883a0297fbfa43078fc6d129712f2	Bacteroidetes	Bacteroidia	Bacteroidales	Bacteroidaceae	Bacteroides	Bacteroides plebeius	Bacteroidetes Bacteroidia Bacteroidales Bacteroidaceae Bacteroides	Rare	0	0	0	0	0	0	39	0	77	0	0	0	0	133	12	78	148	0	0	0	10	0	0	0	0	7	0	0	0	0	0	21	0	14	175	0	11	0	0	0	0
365d40757b7a146d54fb57f51f28657c	Bacteroidetes	Bacteroidia	Bacteroidales	Bacteroidaceae	Bacteroides	Bacteroides plebeius	Bacteroidetes Bacteroidia Bacteroidales Bacteroidaceae Bacteroides	Rare	0	0	0	0	0	0	0	0	0	0	0	0	0	0	0	0	0	0	0	0	0	0	0	0	0	0	0	0	0	0	0	0	0	0	0	0	0	0	0	0	0
d2ab21ce8ffa8e06e2af64ca6328d9bb	Bacteroidetes	Bacteroidia	Bacteroidales	Bacteroidaceae	Bacteroides	Bacteroides plebeius	Bacteroidetes Bacteroidia Bacteroidales Bacteroidaceae Bacteroides	Rare	0	0	0	0	0	0	0	0	0	0	0	0	0	0	0	0	0	0	0	0	12	0	0	0	0	0	0	0	0	0	0	0	0	0	0	0	0	0	0	0	0
d631a40c6126ffad6b2c5d90481b27ed	Bacteroidetes	Bacteroidia	Bacteroidales	Bacteroidaceae	Bacteroides	Bacteroides plebeius	Bacteroidetes Bacteroidia Bacteroidales Bacteroidaceae Bacteroides	Rare	0	0	0	0	0	0	0	0	0	0	0	0	0	0	0	0	0	0	0	0	0	0	0	0	0	0	0	0	0	0	0	0	0	0	0	0	0	0	0	0	0
cc0a927852ebdd84afb67c0bf7342861	Bacteroidetes	Bacteroidia	Bacteroidales	Bacteroidaceae	Bacteroides	Bacteroides plebeius	Bacteroidetes Bacteroidia Bacteroidales Bacteroidaceae Bacteroides	Rare	0	0	0	0	0	0	0	0	0	0	0	0	0	0	0	0	0	0	0	0	12	0	0	0	0	0	0	0	0	0	0	0	0	0	0	0	0	0	0	0	0
beb7150e2f35487fae550a780373f4ba	Bacteroidetes	Bacteroidia	Bacteroidales	Bacteroidaceae	Bacteroides	Bacteroides plebeius	Bacteroidetes Bacteroidia Bacteroidales Bacteroidaceae Bacteroides	Rare	54	0	0	33	0	0	0	0	0	0	0	0	0	0	0	0	0	0	0	0	0	0	0	0	0	0	0	0	0	0	0	0	0	0	0	0	0	0	0	0	0
5846e0efdce1c8e08631b48d1afc2229	Bacteroidetes	Bacteroidia	Bacteroidales	Bacteroidaceae	Bacteroides	Bacteroides plebeius	Bacteroidetes Bacteroidia Bacteroidales Bacteroidaceae Bacteroides	Rare	0	0	0	0	0	0	0	0	0	0	0	0	0	0	10	0	0	0	0	0	0	0	0	0	0	7	0	0	0	0	0	0	0	0	0	0	0	0	0	0	0
1a39b867d57c0ec9f5349c0f39ef3f6a	Bacteroidetes	Bacteroidia	Bacteroidales	Bacteroidaceae	Bacteroides	Bacteroides plebeius	Bacteroidetes Bacteroidia Bacteroidales Bacteroidaceae Bacteroides	Rare	0	0	0	0	0	0	24	0	0	0	0	0	0	0	0	0	0	0	0	0	0	0	0	0	0	0	0	0	0	0	0	23	0	0	0	0	0	0	0	0	0
b78bc1a01eb006e928528f36bb562565	Bacteroidetes	Bacteroidia	Bacteroidales	Bacteroidaceae	Bacteroides	Bacteroides plebeius	Bacteroidetes Bacteroidia Bacteroidales Bacteroidaceae Bacteroides	Rare	0	0	0	0	0	0	407	0	85	0	0	0	0	0	24	0	0	0	0	0	19	5	62	6	14	11	0	0	0	0	0	484	35	0	71	0	79	0	0	0	0
b3106d56f6f2bb7c2d4e8f2731761dc8	Bacteroidetes	Bacteroidia	Bacteroidales	Bacteroidaceae	Bacteroides	uncultured Bacteroidales bacterium	Bacteroidetes Bacteroidia Bacteroidales Bacteroidaceae Bacteroides	Rare	0	0	0	0	0	0	0	0	0	0	0	0	0	72	0	69	0	0	0	0	0	0	0	0	0	0	0	0	0	0	0	0	0	0	0	0	0	0	0	0	0
b1cc6ffbc1069f239cb1116c66740ca6	Bacteroidetes	Bacteroidia	Bacteroidales	Bacteroidaceae	Bacteroides	uncultured Bacteroidales bacterium	Bacteroidetes Bacteroidia Bacteroidales Bacteroidaceae Bacteroides	Rare	0	0	0	0	0	0	0	0	0	0	0	0	0	68	0	72	3	0	0	0	0	0	0	0	0	0	0	0	0	0	0	0	0	0	0	0	0	0	0	0	0
ec6c9233b72090035eb87c6ff39a84a7	Bacteroidetes	Bacteroidia	Bacteroidales	Bacteroidaceae	Bacteroides	Bacteroides coprocola DSM 17136	Bacteroidetes Bacteroidia Bacteroidales Bacteroidaceae Bacteroides	Rare	0	0	0	0	0	0	0	0	28	0	0	0	0	0	0	0	0	0	0	0	0	0	0	0	0	3	0	0	0	0	0	0	0	0	0	0	0	0	0	0	0
116a9efec347dcdd9a424cf8c3dedc4f	Bacteroidetes	Bacteroidia	Bacteroidales	Bacteroidaceae	Bacteroides	Bacteroides coprocola DSM 17136	Bacteroidetes Bacteroidia Bacteroidales Bacteroidaceae Bacteroides	Rare	0	0	0	0	0	0	12	0	0	0	0	0	0	0	0	0	0	0	0	0	0	0	0	0	0	0	0	0	0	0	0	0	0	0	0	0	0	0	0	0	0
6bcc49786c2b92609f19d2790ec3b1aa	Bacteroidetes	Bacteroidia	Bacteroidales	Bacteroidaceae	Bacteroides	Bacteroides coprocola DSM 17136	Bacteroidetes Bacteroidia Bacteroidales Bacteroidaceae Bacteroides	Rare	0	0	0	0	0	0	0	0	0	0	0	0	0	0	0	0	0	0	0	0	0	0	0	0	0	0	0	0	0	0	0	0	0	0	0	0	0	0	0	0	0
88135fc915d8764ed88e02d5ac30eca7	Bacteroidetes	Bacteroidia	Bacteroidales	Bacteroidaceae	Bacteroides	Bacteroides caecigallinarum	Bacteroidetes Bacteroidia Bacteroidales Bacteroidaceae Bacteroides	Rare	0	0	0	0	0	0	0	0	0	0	0	0	0	0	0	0	0	0	0	0	0	0	0	0	0	0	0	0	0	0	0	0	0	0	0	5	0	0	0	0	0
7d1de42d12f3da8cb7a37341075cb4e1	Bacteroidetes	Bacteroidia	Bacteroidales	Bacteroidaceae	Bacteroides	NA	Bacteroidetes Bacteroidia Bacteroidales Bacteroidaceae Bacteroides	Rare	0	0	0	0	0	0	0	0	0	0	0	0	0	0	0	0	0	0	0	0	0	0	0	0	0	0	0	0	0	0	0	1	0	0	0	0	0	0	0	0	0
1802c8282bcb754e51180c6d7ca35f5b	Bacteroidetes	Bacteroidia	Bacteroidales	Bacteroidaceae	Bacteroides	NA	Bacteroidetes Bacteroidia Bacteroidales Bacteroidaceae Bacteroides	Rare	0	0	0	0	0	0	0	0	0	0	0	0	0	0	0	0	0	0	0	0	0	0	0	0	0	1	0	0	0	0	0	0	0	0	0	0	0	0	0	0	0
4c6c9e32e033740eb333c9e86ea8480b	Bacteroidetes	Bacteroidia	Bacteroidales	Bacteroidaceae	Bacteroides	Bacteroides caecigallinarum	Bacteroidetes Bacteroidia Bacteroidales Bacteroidaceae Bacteroides	Rare	0	0	0	0	0	0	0	0	4	0	0	0	0	0	0	0	0	0	0	0	0	0	0	0	0	11	0	0	0	0	0	0	0	0	0	0	0	0	0	0	0
69ef6cdfe061ba001efce452dfa3215b	Bacteroidetes	Bacteroidia	Bacteroidales	Bacteroidaceae	Bacteroides	Bacteroides caecigallinarum	Bacteroidetes Bacteroidia Bacteroidales Bacteroidaceae Bacteroides	Rare	0	0	0	0	0	0	0	0	1	0	0	0	0	0	0	0	0	0	0	0	0	0	0	0	0	4	0	0	0	0	0	0	0	0	0	0	0	0	0	0	0
6778ae5fdf5dd1b9a7f30074bba0beee	Bacteroidetes	Bacteroidia	Bacteroidales	Bacteroidaceae	Bacteroides	Bacteroides caecigallinarum	Bacteroidetes Bacteroidia Bacteroidales Bacteroidaceae Bacteroides	Rare	0	0	0	0	0	0	0	0	0	0	0	0	0	0	0	0	0	0	0	0	0	0	0	0	0	13	0	0	0	0	0	0	0	0	0	0	0	0	0	0	0
799fef08c82bf853f85614e8cb324529	Bacteroidetes	Bacteroidia	Bacteroidales	Bacteroidaceae	Bacteroides	Bacteroides caecigallinarum	Bacteroidetes Bacteroidia Bacteroidales Bacteroidaceae Bacteroides	Rare	0	0	0	0	0	0	0	0	0	0	0	0	0	0	0	0	0	0	0	0	0	0	0	0	0	2	0	0	0	0	0	0	0	0	0	0	0	0	0	0	0
3cecec778f6151051a288d412784882f	Bacteroidetes	Bacteroidia	Bacteroidales	Bacteroidaceae	Bacteroides	Bacteroides caecigallinarum	Bacteroidetes Bacteroidia Bacteroidales Bacteroidaceae Bacteroides	Rare	0	0	0	0	0	0	0	0	0	0	0	0	0	0	0	0	0	0	0	0	0	0	0	0	0	5	0	0	0	0	0	0	0	0	0	0	0	0	0	0	0
bddf670785004e79b60674de0a6da5db	Bacteroidetes	Bacteroidia	Bacteroidales	Bacteroidaceae	Bacteroides	Bacteroides caecigallinarum	Bacteroidetes Bacteroidia Bacteroidales Bacteroidaceae Bacteroides	Rare	0	0	0	0	0	13	31	0	22	0	0	0	0	0	0	0	0	0	0	0	0	133	0	0	0	6	0	0	0	0	0	8	0	0	0	0	0	0	0	0	0
33cb3d7bf9d943e5dd605fcafffd49f3	Bacteroidetes	Bacteroidia	Bacteroidales	Bacteroidaceae	Bacteroides	Bacteroides caecigallinarum	Bacteroidetes Bacteroidia Bacteroidales Bacteroidaceae Bacteroides	Rare	0	0	0	0	0	6	386	0	51	0	0	0	0	0	0	0	0	0	0	0	0	0	0	0	0	44	0	0	0	0	0	289	194	173	142	782	10	0	0	5	0
279a3cbfe9a7793d4cf66bc222e641b4	Bacteroidetes	Bacteroidia	Bacteroidales	Bacteroidaceae	Bacteroides	Bacteroides caecigallinarum	Bacteroidetes Bacteroidia Bacteroidales Bacteroidaceae Bacteroides	Rare	0	0	0	0	0	0	0	0	0	0	0	0	0	0	0	0	0	0	0	0	0	0	0	0	0	0	0	0	0	0	0	0	38	16	30	162	0	0	0	0	0
a61d6e44bce680ffb2676ee204cce21e	Bacteroidetes	Bacteroidia	Bacteroidales	Bacteroidaceae	Bacteroides	NA	Bacteroidetes Bacteroidia Bacteroidales Bacteroidaceae Bacteroides	Rare	0	0	0	0	0	0	0	0	0	0	0	0	0	0	0	0	0	0	0	0	0	0	0	0	0	0	0	0	0	0	0	0	0	0	0	4	0	0	0	0	0
11f8a40fb8252163fa339877fce7ec1a	Bacteroidetes	Bacteroidia	Bacteroidales	Bacteroidaceae	Bacteroides	NA	Bacteroidetes Bacteroidia Bacteroidales Bacteroidaceae Bacteroides	Rare	0	0	0	0	0	1	0	0	0	0	0	0	0	0	0	0	0	0	0	0	0	0	0	0	0	0	0	0	0	0	0	0	0	0	0	0	0	0	0	0	0
4ec6d90eb8097d1d06d55d95a4db8829	Bacteroidetes	Bacteroidia	Bacteroidales	Bacteroidaceae	Bacteroides	NA	Bacteroidetes Bacteroidia Bacteroidales Bacteroidaceae Bacteroides	Rare	0	0	0	0	0	0	0	0	0	0	0	0	0	0	0	0	0	0	0	0	0	0	0	0	0	0	0	0	0	0	0	0	1	0	0	0	0	0	0	0	0
8a79511a39a3ad346817e242a743a06e	Bacteroidetes	Bacteroidia	Bacteroidales	Bacteroidaceae	Bacteroides	Bacteroides caecigallinarum	Bacteroidetes Bacteroidia Bacteroidales Bacteroidaceae Bacteroides	Rare	0	0	0	0	0	1	0	0	18	0	0	0	0	0	0	0	0	0	0	0	0	0	0	0	0	29	0	0	0	0	0	0	0	0	0	0	0	0	0	0	0
8391f58bf1bf837ca491aeb085fb5d68	Bacteroidetes	Bacteroidia	Bacteroidales	Bacteroidaceae	Bacteroides	Bacteroides caecigallinarum	Bacteroidetes Bacteroidia Bacteroidales Bacteroidaceae Bacteroides	Rare	0	0	0	0	0	9	0	0	9	0	0	0	0	0	0	0	0	0	0	0	0	0	0	0	0	2	0	0	0	0	0	0	0	0	0	0	0	0	0	0	0
9cd9807f81a5290a2cb9eeaf1747c373	Bacteroidetes	Bacteroidia	Bacteroidales	Bacteroidaceae	Bacteroides	Bacteroides caecigallinarum	Bacteroidetes Bacteroidia Bacteroidales Bacteroidaceae Bacteroides	Rare	0	0	0	0	0	0	0	0	0	0	0	0	0	0	0	0	0	0	0	0	0	0	0	0	0	16	0	0	0	0	0	0	0	0	0	0	0	0	0	0	0
19a06806841797500852e678427a47a7	Bacteroidetes	Bacteroidia	Bacteroidales	Bacteroidaceae	Bacteroides	Bacteroides caecigallinarum	Bacteroidetes Bacteroidia Bacteroidales Bacteroidaceae Bacteroides	Rare	0	0	0	0	0	0	0	0	9	0	0	0	0	0	0	0	0	0	0	0	0	0	0	0	0	0	0	0	0	0	0	0	0	0	0	0	0	0	0	0	0
37f2abb64b8ca62f6e627d8c4ab7b451	Bacteroidetes	Bacteroidia	Bacteroidales	Bacteroidaceae	Bacteroides	Bacteroides caecigallinarum	Bacteroidetes Bacteroidia Bacteroidales Bacteroidaceae Bacteroides	Rare	0	0	0	0	0	59	10	0	78	0	0	0	0	0	0	0	0	0	0	0	5	0	0	0	0	24	0	0	0	0	0	40	0	0	0	0	0	0	0	0	0
9efa65cf563d7ea6d5037d54e767db69	Bacteroidetes	Bacteroidia	Bacteroidales	Bacteroidaceae	Bacteroides	NA	Bacteroidetes Bacteroidia Bacteroidales Bacteroidaceae Bacteroides	Rare	0	0	0	0	0	0	0	0	19	0	0	0	0	0	0	0	0	0	0	0	0	0	0	0	0	7	0	0	0	0	0	0	0	0	0	0	0	0	0	0	0
75a5b98c557010061dc9cd4109e02824	Bacteroidetes	Bacteroidia	Bacteroidales	Bacteroidaceae	Bacteroides	NA	Bacteroidetes Bacteroidia Bacteroidales Bacteroidaceae Bacteroides	Rare	0	0	0	0	0	0	0	0	0	0	0	0	0	0	0	0	0	0	0	0	0	6	0	0	0	0	0	0	0	0	0	0	0	0	0	0	0	0	0	0	0
2f3d03a8fb5f0616f5a2f47f76d5e5d9	Bacteroidetes	Bacteroidia	Bacteroidales	Bacteroidaceae	Bacteroides	NA	Bacteroidetes Bacteroidia Bacteroidales Bacteroidaceae Bacteroides	Rare	0	0	0	0	0	68	0	0	29	0	0	0	0	0	0	0	0	0	0	0	0	149	0	0	0	70	0	0	0	0	0	0	0	0	0	0	0	0	0	0	0
be67f08c043592e868f2d0310459ba08	Bacteroidetes	Bacteroidia	Bacteroidales	Bacteroidaceae	Bacteroides	NA	Bacteroidetes Bacteroidia Bacteroidales Bacteroidaceae Bacteroides	Rare	0	0	0	0	0	0	0	0	3	0	0	0	0	0	0	0	0	0	0	0	0	0	0	0	0	0	0	0	0	0	0	0	0	0	0	0	0	0	0	0	0
88c4e81612830fc08704142df3c80c39	Bacteroidetes	Bacteroidia	Bacteroidales	Bacteroidaceae	Bacteroides	NA	Bacteroidetes Bacteroidia Bacteroidales Bacteroidaceae Bacteroides	Rare	0	0	0	0	0	141	0	0	49	0	0	0	0	0	0	0	0	0	0	0	0	281	0	0	0	43	0	0	0	0	0	0	0	0	0	0	0	0	0	0	0
20f0eba34fabba2bfa4b3669a39a92fb	Bacteroidetes	Bacteroidia	Bacteroidales	Bacteroidaceae	Bacteroides	uncultured Bacteroides sp.	Bacteroidetes Bacteroidia Bacteroidales Bacteroidaceae Bacteroides	Rare	0	0	0	0	0	5	2	0	20	0	0	0	0	0	0	0	0	0	0	0	0	0	0	0	0	28	0	0	0	0	0	1	0	0	0	0	0	0	0	0	0
245b53bdb77a238eeba15374455c6a26	Bacteroidetes	Bacteroidia	Bacteroidales	Bacteroidaceae	Bacteroides	Bacteroides caecigallinarum	Bacteroidetes Bacteroidia Bacteroidales Bacteroidaceae Bacteroides	Rare	0	0	0	0	0	8	321	0	47	0	0	0	0	0	0	0	0	0	0	0	0	0	0	0	0	21	0	0	0	0	0	77	0	0	0	0	0	0	0	0	0
271efb72260405f910a7dff0b8b96ff8	Bacteroidetes	Bacteroidia	Bacteroidales	Bacteroidaceae	Bacteroides	Bacteroides caecigallinarum	Bacteroidetes Bacteroidia Bacteroidales Bacteroidaceae Bacteroides	Rare	0	0	0	0	0	0	0	0	0	0	0	0	0	0	0	0	0	0	0	0	0	0	0	0	0	0	0	0	0	0	0	38	0	0	0	0	0	0	0	0	0
77b65f526366390429b7f45653708d40	Bacteroidetes	Bacteroidia	Bacteroidales	Bacteroidaceae	Bacteroides	Bacteroides caecigallinarum	Bacteroidetes Bacteroidia Bacteroidales Bacteroidaceae Bacteroides	Rare	0	0	0	0	0	3	125	0	1	0	0	0	0	0	0	0	0	0	0	0	0	0	0	0	0	4	0	0	0	0	0	28	0	0	0	0	0	0	0	0	0
6ab885c49ae867ada34e33c47e0e4aa7	Bacteroidetes	Bacteroidia	Bacteroidales	Bacteroidaceae	Bacteroides	Bacteroides caecigallinarum	Bacteroidetes Bacteroidia Bacteroidales Bacteroidaceae Bacteroides	Rare	0	0	0	0	0	0	0	0	0	0	0	0	0	0	0	0	0	0	0	0	0	0	0	0	0	0	0	0	0	0	0	0	0	0	0	10	0	0	0	0	0
ecaa903bdb3a615cda6c129d209e6cd3	Bacteroidetes	Bacteroidia	Bacteroidales	Bacteroidaceae	Bacteroides	Bacteroides caecigallinarum	Bacteroidetes Bacteroidia Bacteroidales Bacteroidaceae Bacteroides	Rare	0	0	0	0	0	0	15	0	0	0	0	0	0	0	0	0	0	0	0	0	0	0	0	0	0	0	0	0	0	0	0	20	0	0	0	0	0	0	0	0	0
c254e6bab5d2bef54ea92aa210b31e22	Bacteroidetes	Bacteroidia	Bacteroidales	Bacteroidaceae	Bacteroides	Bacteroides caecigallinarum	Bacteroidetes Bacteroidia Bacteroidales Bacteroidaceae Bacteroides	Rare	0	0	0	0	0	13	219	0	27	0	0	0	0	0	0	0	0	0	0	0	2	0	0	0	0	10	0	0	0	0	3	113	0	0	0	27	0	0	0	0	0
8cce0ddd60bb177c7e766e4d2fecbc0f	Bacteroidetes	Bacteroidia	Bacteroidales	Bacteroidaceae	Bacteroides	Bacteroides caecigallinarum	Bacteroidetes Bacteroidia Bacteroidales Bacteroidaceae Bacteroides	Rare	0	0	0	0	0	10	26	0	5	0	0	0	0	0	0	0	0	0	0	0	0	0	0	0	0	0	0	0	0	0	0	0	0	0	5	0	0	0	0	0	0
70b56c0a14424df0f7d7f340aef81b76	Bacteroidetes	Bacteroidia	Bacteroidales	Bacteroidaceae	Bacteroides	Bacteroides caecigallinarum	Bacteroidetes Bacteroidia Bacteroidales Bacteroidaceae Bacteroides	Rare	0	0	0	0	0	0	22	0	0	0	0	0	0	0	0	0	0	0	0	0	0	0	0	0	0	0	0	0	0	0	0	52	0	0	0	0	0	0	0	0	0
d0310532ea25b7db9619e59a42245876	Bacteroidetes	Bacteroidia	Bacteroidales	Bacteroidaceae	Bacteroides	Bacteroides caecigallinarum	Bacteroidetes Bacteroidia Bacteroidales Bacteroidaceae Bacteroides	Rare	0	0	0	0	0	0	0	0	7	0	0	0	0	0	0	0	0	0	0	0	0	0	0	0	0	0	0	0	0	0	0	0	0	0	0	0	0	0	0	0	0
d227eaf5847fef769de9eaec8fb7bb1f	Bacteroidetes	Bacteroidia	Bacteroidales	Bacteroidaceae	Bacteroides	Bacteroides caecigallinarum	Bacteroidetes Bacteroidia Bacteroidales Bacteroidaceae Bacteroides	Rare	0	0	0	0	0	0	36	0	0	0	0	0	0	0	0	0	0	0	0	0	0	0	0	0	0	0	0	0	0	0	0	0	0	0	0	0	0	0	0	0	0
9b18f9f8f284a9825d0553c544deffc4	Bacteroidetes	Bacteroidia	Bacteroidales	Bacteroidaceae	Bacteroides	Bacteroides caecigallinarum	Bacteroidetes Bacteroidia Bacteroidales Bacteroidaceae Bacteroides	Rare	0	0	0	0	0	13	0	0	0	0	0	0	0	0	0	0	0	0	0	0	0	0	0	0	0	0	0	0	0	0	0	0	0	0	0	0	0	0	0	0	0
e6970e343b6eb8d7b192bb00839aca62	Bacteroidetes	Bacteroidia	Bacteroidales	Bacteroidaceae	Bacteroides	Bacteroides caecigallinarum	Bacteroidetes Bacteroidia Bacteroidales Bacteroidaceae Bacteroides	Rare	0	0	0	0	0	0	0	0	3	0	0	0	0	0	0	0	0	0	0	0	0	0	0	0	0	0	0	0	0	0	0	0	0	0	0	0	0	0	0	0	0
cda59ae392ffc26f3c81ad81383eb21a	Bacteroidetes	Bacteroidia	Bacteroidales	Bacteroidaceae	Bacteroides	NA	Bacteroidetes Bacteroidia Bacteroidales Bacteroidaceae Bacteroides	Rare	0	0	0	0	0	4	0	0	2	0	0	0	0	0	0	0	0	0	0	0	0	0	0	0	0	5	0	0	0	0	0	0	0	0	0	0	0	0	0	0	0
8c2b9e4864c1753c17a95799ce4a5cda	Bacteroidetes	Bacteroidia	Bacteroidales	Bacteroidaceae	Bacteroides	bacterium 'New Zealand B'	Bacteroidetes Bacteroidia Bacteroidales Bacteroidaceae Bacteroides	Rare	0	0	0	0	0	0	0	0	0	0	0	0	0	0	0	0	0	0	0	0	0	1	0	0	0	0	0	0	0	0	0	0	0	0	0	0	0	0	0	0	0
6f31494169fecd9238589b38fd2424d8	Bacteroidetes	Bacteroidia	Bacteroidales	Bacteroidaceae	Bacteroides	NA	Bacteroidetes Bacteroidia Bacteroidales Bacteroidaceae Bacteroides	Rare	0	0	0	0	0	0	0	0	0	0	0	0	0	0	0	0	0	0	0	0	0	0	0	0	0	0	0	0	0	0	0	0	0	0	0	0	2	0	0	0	0
c5e455cf33bcc6ff363eb7b9fcdf1de3	Bacteroidetes	Bacteroidia	Bacteroidales	Bacteroidaceae	Bacteroides	bacterium 'New Zealand B'	Bacteroidetes Bacteroidia Bacteroidales Bacteroidaceae Bacteroides	Rare	0	0	0	0	0	0	0	0	0	0	0	0	0	0	0	0	0	0	0	0	0	0	0	2	0	0	0	0	0	0	0	0	0	0	0	0	0	0	0	0	0
8f0e64d649880fb40daf7a75dbe84fbe	Bacteroidetes	Bacteroidia	Bacteroidales	Bacteroidaceae	Bacteroides	NA	Bacteroidetes Bacteroidia Bacteroidales Bacteroidaceae Bacteroides	Rare	0	0	0	0	0	0	0	0	0	0	0	0	0	0	0	0	0	0	0	0	0	0	0	0	0	0	0	0	0	0	0	0	0	0	0	0	0	0	0	0	0
a98f8ad71bd54c15ea59a7866c21b604	Bacteroidetes	Bacteroidia	Bacteroidales	Bacteroidaceae	Bacteroides	NA	Bacteroidetes Bacteroidia Bacteroidales Bacteroidaceae Bacteroides	Rare	0	0	0	0	0	0	0	0	0	0	0	0	0	0	0	0	0	0	0	0	0	0	0	0	0	0	0	0	0	0	0	0	0	0	0	0	0	0	0	0	0
c6aa6b04fbf939805669675edc9f64ed	Bacteroidetes	Bacteroidia	Bacteroidales	Bacteroidaceae	Bacteroides	NA	Bacteroidetes Bacteroidia Bacteroidales Bacteroidaceae Bacteroides	Rare	0	0	0	0	0	0	0	0	0	0	0	0	0	0	0	0	0	0	0	0	0	0	0	0	0	0	0	0	0	0	0	0	0	0	0	0	0	0	0	0	0
f7b5c0cb5bfa24d9a5c00ca777921628	Bacteroidetes	Bacteroidia	Bacteroidales	Bacteroidaceae	Bacteroides	NA	Bacteroidetes Bacteroidia Bacteroidales Bacteroidaceae Bacteroides	Rare	0	0	0	0	0	0	0	0	0	0	0	0	0	0	0	0	0	0	0	0	0	0	0	0	0	0	0	0	0	0	0	1	0	0	0	0	0	0	0	0	0
44cc0b722eb3804e44b575edf45dc17c	Bacteroidetes	Bacteroidia	Bacteroidales	Bacteroidaceae	Bacteroides	Bacteroides caecigallinarum	Bacteroidetes Bacteroidia Bacteroidales Bacteroidaceae Bacteroides	Rare	0	0	0	0	0	0	0	0	0	0	0	0	0	0	0	0	0	0	0	0	0	0	0	0	0	0	0	0	0	0	0	0	0	0	0	4	0	0	0	0	0
30457ec6e6679da92791a5d8cdc0cafc	Bacteroidetes	Bacteroidia	Bacteroidales	Bacteroidaceae	Bacteroides	Bacteroides sp. SB5	Bacteroidetes Bacteroidia Bacteroidales Bacteroidaceae Bacteroides	Rare	0	0	0	1	0	0	0	0	0	0	0	0	0	0	0	0	0	0	0	0	0	0	0	0	0	0	0	0	0	0	0	0	0	0	0	0	0	0	0	0	0
37ec2b4c9e5ba93f954b4baae4b44307	Bacteroidetes	Bacteroidia	Bacteroidales	Bacteroidaceae	Bacteroides	metagenome	Bacteroidetes Bacteroidia Bacteroidales Bacteroidaceae Bacteroides	Rare	0	0	0	0	0	0	0	0	0	0	0	0	0	0	0	0	0	0	0	0	0	0	0	0	0	0	0	0	0	0	0	0	0	0	0	0	0	0	0	0	0
7f68f70c5468ddee03181b0004bceaca	Bacteroidetes	Bacteroidia	Bacteroidales	Bacteroidaceae	Bacteroides	gut metagenome	Bacteroidetes Bacteroidia Bacteroidales Bacteroidaceae Bacteroides	Rare	0	0	0	0	0	16	63	0	91	0	0	0	0	0	1	0	0	0	0	0	8	0	0	0	0	22	0	0	0	0	0	30	0	0	0	0	0	0	0	0	0
438d707320c7cd5898f84a08bb12c5f9	Bacteroidetes	Bacteroidia	Bacteroidales	Bacteroidaceae	Bacteroides	gut metagenome	Bacteroidetes Bacteroidia Bacteroidales Bacteroidaceae Bacteroides	Rare	0	0	0	0	0	0	22	0	4	0	0	0	0	0	0	0	0	0	0	0	0	0	0	0	0	0	0	0	0	0	0	31	0	0	0	0	0	0	0	0	0
ea429e77840a43260d1624f445d4121c	Bacteroidetes	Bacteroidia	Bacteroidales	Bacteroidaceae	Bacteroides	gut metagenome	Bacteroidetes Bacteroidia Bacteroidales Bacteroidaceae Bacteroides	Rare	0	0	0	0	0	0	0	0	0	0	0	0	0	0	0	0	0	0	0	0	0	0	0	0	0	0	0	0	0	0	0	0	0	0	0	0	0	0	0	0	0
9e43a70cf0e6446bb2cc94479e44c15b	Bacteroidetes	Bacteroidia	Bacteroidales	Bacteroidaceae	Bacteroides	NA	Bacteroidetes Bacteroidia Bacteroidales Bacteroidaceae Bacteroides	Rare	0	0	0	0	0	0	9	0	0	0	0	0	0	0	0	0	0	0	0	0	0	0	0	0	0	0	0	0	0	0	0	0	0	0	0	0	0	0	0	0	0
da382a12171eef1fc6b355e77942e370	Bacteroidetes	Bacteroidia	Bacteroidales	Bacteroidaceae	Bacteroides	NA	Bacteroidetes Bacteroidia Bacteroidales Bacteroidaceae Bacteroides	Rare	0	0	0	0	0	0	0	0	14	0	0	0	0	0	0	0	0	0	0	0	0	0	0	0	0	0	0	0	0	0	0	0	0	0	0	0	0	0	0	0	0
5f25d5fbd51142a28ff92f40fd64e8f6	Bacteroidetes	Bacteroidia	Bacteroidales	Bacteroidaceae	Bacteroides	Bacteroides salanitronis DSM 18170	Bacteroidetes Bacteroidia Bacteroidales Bacteroidaceae Bacteroides	Rare	4	22	11	7	11	0	0	0	0	0	0	0	0	0	0	0	0	0	0	0	0	0	0	0	0	0	0	0	0	0	0	0	0	0	0	0	0	0	0	0	0
42ccfb793166b8e8fd8ab233690cc7bf	Bacteroidetes	Bacteroidia	Bacteroidales	Bacteroidaceae	Bacteroides	Bacteroides salanitronis DSM 18170	Bacteroidetes Bacteroidia Bacteroidales Bacteroidaceae Bacteroides	Rare	0	11	0	0	0	0	0	0	0	0	0	0	0	0	0	0	0	0	0	0	0	0	0	0	0	0	0	0	0	0	0	0	0	0	0	0	0	0	0	0	0
c25d7a8a8f48475e03967c946ee3d1fd	Bacteroidetes	Bacteroidia	Bacteroidales	Bacteroidaceae	Bacteroides	Bacteroides salanitronis DSM 18170	Bacteroidetes Bacteroidia Bacteroidales Bacteroidaceae Bacteroides	Rare	25	156	192	126	67	15	0	0	3	0	0	0	0	0	11	0	0	0	0	0	11	22	68	4	0	11	0	0	0	0	0	0	15	18	20	14	67	0	0	0	0
b5c32fcb430a995092c90a31d1e2a70a	Bacteroidetes	Bacteroidia	Bacteroidales	Bacteroidaceae	Bacteroides	Bacteroides salanitronis DSM 18170	Bacteroidetes Bacteroidia Bacteroidales Bacteroidaceae Bacteroides	Rare	0	17	0	0	14	0	0	0	0	0	0	0	0	0	0	0	0	0	0	0	0	0	0	0	0	0	0	0	0	0	0	0	0	0	0	0	0	0	0	0	0
a2a8a71b5ef3b11e6fc2206fd0652dba	Bacteroidetes	Bacteroidia	Bacteroidales	Bacteroidaceae	Bacteroides	NA	Bacteroidetes Bacteroidia Bacteroidales Bacteroidaceae Bacteroides	Rare	0	0	0	0	0	0	0	0	1	0	0	0	0	0	0	0	0	0	0	0	0	0	0	0	0	0	0	0	0	0	0	0	0	0	0	0	0	0	0	0	0
b73673553fb9da13732ced4242d6a9f5	Bacteroidetes	Bacteroidia	Bacteroidales	Bacteroidaceae	Bacteroides	NA	Bacteroidetes Bacteroidia Bacteroidales Bacteroidaceae Bacteroides	Rare	0	0	0	0	0	0	0	0	2	0	0	0	0	0	0	0	0	0	0	0	0	0	0	0	0	0	0	0	0	0	0	0	0	0	0	0	0	0	0	0	0
65bc62d2089c803db0201191b8f6dffe	Bacteroidetes	Bacteroidia	Bacteroidales	Bacteroidaceae	Bacteroides	NA	Bacteroidetes Bacteroidia Bacteroidales Bacteroidaceae Bacteroides	Rare	0	0	0	0	0	0	0	0	0	0	0	0	0	0	0	0	0	0	0	0	0	0	0	0	0	0	0	0	0	0	0	0	0	0	0	0	0	0	3	0	0
67b818438ac8eceb0718b9a7d0476a9c	Bacteroidetes	Bacteroidia	Bacteroidales	Bacteroidaceae	Bacteroides	uncultured Bacteroidales bacterium	Bacteroidetes Bacteroidia Bacteroidales Bacteroidaceae Bacteroides	Rare	0	0	0	0	0	0	0	0	0	0	0	0	0	0	0	0	0	0	0	0	0	0	0	0	0	0	0	0	0	0	0	0	0	0	0	0	0	0	1	0	0
29be350b9de6ee8fcfbcda475a3df996	Bacteroidetes	Bacteroidia	Bacteroidales	Bacteroidaceae	Bacteroides	uncultured Bacteroidales bacterium	Bacteroidetes Bacteroidia Bacteroidales Bacteroidaceae Bacteroides	Rare	0	0	5	0	0	0	0	0	0	0	0	0	0	0	0	0	0	0	0	0	0	0	0	0	0	0	0	0	0	0	0	0	0	0	0	0	0	0	0	0	0
d307e0d2d218529542fc47a634d02d61	Bacteroidetes	Bacteroidia	Bacteroidales	Prevotellaceae	Prevotellaceae UCG-001	uncultured bacterium	Bacteroidetes Bacteroidia Bacteroidales Prevotellaceae Prevotellaceae UCG-001	Rare	0	0	0	0	0	1	0	0	0	0	0	0	0	0	0	0	0	0	0	0	0	0	0	0	0	0	0	0	0	0	0	0	0	0	0	0	0	0	0	0	0
8b96548b98d52a150d597d58aa306054	Bacteroidetes	Bacteroidia	Bacteroidales	Bacteroidaceae	Bacteroides	uncultured Bacteroidales bacterium	Bacteroidetes Bacteroidia Bacteroidales Bacteroidaceae Bacteroides	Rare	71	181	116	26	110	3	0	0	4	0	0	0	0	0	0	0	0	0	0	0	0	0	0	0	0	5	0	0	0	0	0	0	0	0	0	0	0	0	0	0	0
944bacc136bb80477b5079201e9e5145	Bacteroidetes	Bacteroidia	Bacteroidales	Bacteroidaceae	Bacteroides	uncultured Bacteroidales bacterium	Bacteroidetes Bacteroidia Bacteroidales Bacteroidaceae Bacteroides	Rare	0	0	0	0	0	0	0	0	7	0	0	0	0	0	0	0	0	0	0	0	0	0	0	0	0	0	0	0	0	0	0	0	34	11	0	0	11	0	0	0	0
f98e235c5601a3317e3143cf9d902bef	Bacteroidetes	Bacteroidia	Bacteroidales	Bacteroidaceae	Bacteroides	uncultured Bacteroidales bacterium	Bacteroidetes Bacteroidia Bacteroidales Bacteroidaceae Bacteroides	Rare	0	0	0	0	0	0	0	0	7	0	0	0	0	0	0	0	0	0	0	0	0	0	0	0	0	0	0	0	0	0	0	0	0	0	0	0	0	0	0	0	0
cb255f496d5de6bd5fb88ec5aae6f745	Bacteroidetes	Bacteroidia	Bacteroidales	Bacteroidaceae	Bacteroides	uncultured Bacteroidales bacterium	Bacteroidetes Bacteroidia Bacteroidales Bacteroidaceae Bacteroides	Rare	1	0	0	0	0	0	0	0	0	0	0	0	0	0	0	0	0	0	0	0	0	0	0	0	0	0	0	0	0	0	0	0	0	0	0	0	0	0	0	0	0
81dbdbbace860cf77e8e960591127189	Bacteroidetes	Bacteroidia	Bacteroidales	Bacteroidaceae	Bacteroides	uncultured Bacteroidales bacterium	Bacteroidetes Bacteroidia Bacteroidales Bacteroidaceae Bacteroides	Rare	0	2	0	0	0	0	0	0	0	0	0	0	0	0	0	0	0	0	0	0	0	0	0	0	0	0	0	0	0	0	0	0	0	0	0	0	0	0	0	0	0
6be8e9f489352d4573270bf837bb512c	Bacteroidetes	Bacteroidia	Bacteroidales	Bacteroidaceae	Bacteroides	uncultured Bacteroidales bacterium	Bacteroidetes Bacteroidia Bacteroidales Bacteroidaceae Bacteroides	Rare	88	129	105	26	96	0	0	0	0	0	0	0	0	0	0	0	0	0	0	0	0	0	0	0	0	6	0	0	0	0	0	0	34	0	0	0	0	0	0	0	0
8d84c63a800a2a45f55f14f61c8d1bc1	Bacteroidetes	Bacteroidia	Bacteroidales	Bacteroidaceae	Bacteroides	uncultured Bacteroidales bacterium	Bacteroidetes Bacteroidia Bacteroidales Bacteroidaceae Bacteroides	Rare	112	184	142	40	121	0	0	0	11	0	0	0	0	0	17	0	0	0	0	0	5	0	0	0	0	17	0	0	0	0	0	0	19	0	13	25	37	0	0	0	0
97c9ab6d611095f388d05e5d5792bb45	Bacteroidetes	Bacteroidia	Bacteroidales	Bacteroidaceae	Bacteroides	uncultured Bacteroidales bacterium	Bacteroidetes Bacteroidia Bacteroidales Bacteroidaceae Bacteroides	Rare	0	0	0	0	0	0	0	0	0	0	0	0	0	0	0	0	0	0	0	0	0	0	0	0	0	0	0	0	0	0	0	0	0	0	0	0	0	0	0	1	5
00c08ca4a9728018793eca4b42bc9a07	Bacteroidetes	Bacteroidia	Bacteroidales	Bacteroidaceae	Bacteroides	uncultured Bacteroidales bacterium	Bacteroidetes Bacteroidia Bacteroidales Bacteroidaceae Bacteroides	Rare	97	172	129	30	126	49	0	0	45	0	0	0	0	0	14	0	0	0	0	0	6	0	0	0	0	0	0	0	0	0	0	0	26	0	0	0	0	0	0	0	0
efed6ee9902eaf9997d763457aa1cc7d	Bacteroidetes	Bacteroidia	Bacteroidales	Bacteroidaceae	Bacteroides	uncultured Bacteroidales bacterium	Bacteroidetes Bacteroidia Bacteroidales Bacteroidaceae Bacteroides	Rare	0	0	0	0	0	9	0	0	5	0	0	0	0	0	40	0	0	0	0	0	14	0	0	0	0	0	0	0	0	0	0	0	0	0	0	0	0	0	0	498	779
05a610269045654ccfb580b38a3e6b58	Bacteroidetes	Bacteroidia	Bacteroidales	Bacteroidaceae	Bacteroides	uncultured Bacteroidales bacterium	Bacteroidetes Bacteroidia Bacteroidales Bacteroidaceae Bacteroides	Rare	0	0	0	0	0	6	0	0	0	0	0	0	0	0	0	0	0	0	0	0	0	0	0	0	0	0	0	0	0	0	0	0	0	0	0	0	0	0	0	0	0
1e7c6544e01ded65c7962142971d2b35	Bacteroidetes	Bacteroidia	Bacteroidales	Bacteroidaceae	Bacteroides	uncultured Bacteroidales bacterium	Bacteroidetes Bacteroidia Bacteroidales Bacteroidaceae Bacteroides	Rare	0	0	0	0	0	0	0	0	1	0	0	0	0	0	0	0	0	0	0	0	0	0	0	0	0	0	0	0	0	0	0	0	0	0	0	0	0	0	0	0	0
76703f930a08ede8e548614f5452e680	Bacteroidetes	Bacteroidia	Bacteroidales	Bacteroidaceae	Bacteroides	uncultured Bacteroidales bacterium	Bacteroidetes Bacteroidia Bacteroidales Bacteroidaceae Bacteroides	Rare	0	0	0	0	0	0	0	0	5	0	0	0	0	0	4	0	0	0	0	0	0	0	0	0	0	0	0	0	0	0	0	0	0	0	0	0	0	0	0	0	0
fbdd049b8ef91f4e6a680ce51204fe31	Bacteroidetes	Bacteroidia	Bacteroidales	Bacteroidaceae	Bacteroides	uncultured Bacteroidales bacterium	Bacteroidetes Bacteroidia Bacteroidales Bacteroidaceae Bacteroides	Rare	0	0	0	0	48	24	0	0	5	0	0	0	0	0	26	0	0	0	0	0	15	0	0	0	0	8	0	0	0	0	0	0	0	0	0	0	0	1621	1504	0	0
9c992b073e1ff8fd239ae640b74aa6d8	Bacteroidetes	Bacteroidia	Bacteroidales	Bacteroidaceae	Bacteroides	uncultured Bacteroidales bacterium	Bacteroidetes Bacteroidia Bacteroidales Bacteroidaceae Bacteroides	Rare	0	0	0	0	0	14	0	0	0	0	0	0	0	0	0	0	0	0	0	0	0	0	0	0	0	0	0	0	0	0	0	0	0	0	8	7	9	0	0	0	0
ce52149ad6c4c700ce86e73b67f6e058	Bacteroidetes	Bacteroidia	Bacteroidales	Bacteroidaceae	Bacteroides	uncultured Bacteroidales bacterium	Bacteroidetes Bacteroidia Bacteroidales Bacteroidaceae Bacteroides	Rare	0	0	0	0	0	12	0	0	5	0	0	0	0	0	17	0	0	0	0	0	0	0	0	0	0	0	0	0	0	0	0	0	0	0	0	0	0	0	0	0	0
aaa69185adb30ba62a64f4741a8851b1	Bacteroidetes	Bacteroidia	Bacteroidales	Bacteroidaceae	Bacteroides	uncultured Bacteroidales bacterium	Bacteroidetes Bacteroidia Bacteroidales Bacteroidaceae Bacteroides	Rare	0	0	0	0	0	0	0	0	2	0	0	0	0	0	0	0	0	0	0	0	0	0	0	0	0	0	0	0	0	0	0	0	0	0	0	0	0	0	0	0	0
9e3d7b83c396d87f65564c4fc76ac804	Bacteroidetes	Bacteroidia	Bacteroidales	Bacteroidaceae	Bacteroides	uncultured Bacteroidales bacterium	Bacteroidetes Bacteroidia Bacteroidales Bacteroidaceae Bacteroides	Rare	0	0	0	0	0	3	0	0	0	0	0	0	0	0	0	0	0	0	0	0	0	0	0	0	0	0	0	0	0	0	0	0	19	0	115	31	20	0	0	0	0
4b4601a50904caec0b2d1c83d2a081f1	Bacteroidetes	Bacteroidia	Bacteroidales	Bacteroidaceae	Bacteroides	uncultured Bacteroidales bacterium	Bacteroidetes Bacteroidia Bacteroidales Bacteroidaceae Bacteroides	Rare	0	0	0	0	0	0	0	0	0	0	0	0	0	0	0	0	0	0	0	0	0	0	0	0	0	0	0	0	0	0	0	0	4	6	43	0	9	0	0	0	0
b267ed25560131a243a62d621140b06a	Bacteroidetes	Bacteroidia	Bacteroidales	Bacteroidaceae	Bacteroides	uncultured Bacteroidales bacterium	Bacteroidetes Bacteroidia Bacteroidales Bacteroidaceae Bacteroides	Rare	0	0	0	0	0	0	0	0	5	0	0	0	0	0	0	0	0	0	0	0	0	0	0	0	0	0	0	0	0	0	0	0	0	0	0	0	0	0	0	0	0
cfd806e4677c80ab695b8288e5c5017d	Bacteroidetes	Bacteroidia	Bacteroidales	Bacteroidaceae	Bacteroides	NA	Bacteroidetes Bacteroidia Bacteroidales Bacteroidaceae Bacteroides	Rare	0	0	0	0	0	11	0	0	0	0	0	0	0	0	4	0	0	0	0	0	0	0	0	0	0	2	0	0	0	0	0	0	0	0	0	0	0	0	0	0	0
5b83155b5c092f5c73b759cef5e69a0c	Bacteroidetes	Bacteroidia	Bacteroidales	Bacteroidaceae	Bacteroides	NA	Bacteroidetes Bacteroidia Bacteroidales Bacteroidaceae Bacteroides	Rare	0	0	0	0	0	0	0	0	0	0	0	0	0	0	0	0	0	0	0	0	0	0	0	0	0	2	0	0	0	0	0	0	0	0	0	0	0	0	0	0	0
9214dac24a6bd65f426cb26c986b52a3	Bacteroidetes	Bacteroidia	Bacteroidales	Bacteroidaceae	Bacteroides	NA	Bacteroidetes Bacteroidia Bacteroidales Bacteroidaceae Bacteroides	Rare	0	0	0	0	0	0	0	0	0	0	0	0	0	0	3	0	0	0	0	0	0	0	0	0	0	0	0	0	0	0	0	0	0	0	0	0	0	0	0	0	0
e0b5a44bd1ff22156321eb4a10432125	Bacteroidetes	Bacteroidia	Bacteroidales	Bacteroidaceae	Bacteroides	NA	Bacteroidetes Bacteroidia Bacteroidales Bacteroidaceae Bacteroides	Rare	0	0	0	0	0	0	0	0	0	0	0	0	0	0	0	0	0	0	0	0	0	0	0	0	0	7	0	0	0	0	0	0	0	0	0	0	0	0	0	0	0
80633213af6fde86a1780bf7ca7cc831	Bacteroidetes	Bacteroidia	Bacteroidales	Bacteroidaceae	Bacteroides	Bacteroides salanitronis DSM 18170	Bacteroidetes Bacteroidia Bacteroidales Bacteroidaceae Bacteroides	Rare	0	0	0	0	0	0	0	0	0	0	0	0	0	0	2	0	0	0	0	0	0	0	0	0	0	0	0	0	0	0	0	0	0	0	0	0	0	0	0	0	0
addb379fc30a93cefe0fe068ff8ee461	Bacteroidetes	Bacteroidia	Bacteroidales	Bacteroidaceae	Bacteroides	NA	Bacteroidetes Bacteroidia Bacteroidales Bacteroidaceae Bacteroides	Rare	0	0	0	0	0	0	0	0	0	0	0	0	0	0	0	0	0	0	0	0	1	0	0	0	0	0	0	0	0	0	0	0	0	0	0	0	0	0	0	0	0
0cc4caa8f11be4a57ed62f63fa9c9a32	Bacteroidetes	Bacteroidia	Bacteroidales	Bacteroidaceae	Bacteroides	NA	Bacteroidetes Bacteroidia Bacteroidales Bacteroidaceae Bacteroides	Rare	0	0	0	0	0	0	0	0	0	0	0	0	0	0	0	0	0	0	0	0	0	0	0	0	0	0	0	0	0	0	0	0	0	0	0	0	1	0	0	0	0
1302df6ab65c8e4709d602e3a417a3ef	Bacteroidetes	Bacteroidia	Bacteroidales	Bacteroidaceae	Bacteroides	NA	Bacteroidetes Bacteroidia Bacteroidales Bacteroidaceae Bacteroides	Rare	0	0	0	0	0	0	0	0	0	0	0	0	0	0	0	0	0	0	0	0	0	0	0	0	0	0	0	0	0	0	0	0	0	0	0	0	0	0	0	0	0
c3dbeca5b8d259b1d609be31955b8de5	Bacteroidetes	Bacteroidia	Bacteroidales	Bacteroidaceae	Bacteroides	NA	Bacteroidetes Bacteroidia Bacteroidales Bacteroidaceae Bacteroides	Rare	0	0	0	0	0	0	0	0	0	0	0	0	0	0	0	0	0	0	0	0	2	0	0	0	0	0	0	0	0	0	0	0	0	0	0	0	0	0	0	0	0
70a305d335d866555eb32957b70aa119	Bacteroidetes	Bacteroidia	Bacteroidales	Bacteroidaceae	Bacteroides	NA	Bacteroidetes Bacteroidia Bacteroidales Bacteroidaceae Bacteroides	Rare	0	0	0	0	0	0	0	0	0	0	0	0	0	1	0	0	0	0	0	0	0	0	0	0	0	0	0	0	0	0	0	0	0	0	0	0	0	0	0	0	0
bb583e2e542b18f5e9b87efff79745a3	Bacteroidetes	Bacteroidia	Bacteroidales	F082	uncultured bacterium	uncultured bacterium	Bacteroidetes Bacteroidia Bacteroidales F082 uncultured bacterium	Rare	0	0	0	0	0	0	0	0	0	0	0	0	0	0	1	0	0	0	0	0	0	0	0	0	0	0	0	0	0	0	0	0	0	0	0	0	0	0	0	0	0
bc2acece758a5242b5af05709d3556a8	Bacteroidetes	Bacteroidia	Bacteroidales	F082	uncultured bacterium	uncultured bacterium	Bacteroidetes Bacteroidia Bacteroidales F082 uncultured bacterium	Rare	0	0	0	0	0	15	0	0	16	0	0	0	0	0	17	0	0	0	0	0	9	0	0	0	0	25	0	0	0	0	0	0	0	0	0	0	0	0	0	0	0
1cebcb7bcd1ebdba7e2af3bb1622b1b2	Bacteroidetes	Bacteroidia	Bacteroidales	F082	uncultured bacterium	uncultured bacterium	Bacteroidetes Bacteroidia Bacteroidales F082 uncultured bacterium	Rare	0	0	0	0	0	1	0	0	0	0	0	0	0	0	0	0	0	0	0	0	0	0	0	0	0	0	0	0	0	0	0	0	0	0	0	0	0	0	0	0	0
a13d8db97c43dafe667551d317f2b4d1	Bacteroidetes	Bacteroidia	Bacteroidales	Bacteroidaceae	Bacteroides	NA	Bacteroidetes Bacteroidia Bacteroidales Bacteroidaceae Bacteroides	Rare	0	0	0	0	0	0	0	0	0	0	0	0	0	0	0	0	0	0	0	0	0	0	0	0	0	0	0	0	0	0	0	0	0	0	0	0	0	0	0	0	0
8f0451a2d939334cd942566474c5e185	Bacteroidetes	Bacteroidia	Bacteroidales	Marinifilaceae	Butyricimonas	NA	Bacteroidetes Bacteroidia Bacteroidales Marinifilaceae Butyricimonas	Rare	0	0	0	0	0	0	0	0	0	0	0	0	0	0	0	0	0	0	0	0	0	0	0	0	0	0	0	0	0	0	0	0	0	0	0	0	0	0	0	0	0
e55a87a2bfb6c3731d6691ffa7626265	Bacteroidetes	Bacteroidia	Bacteroidales	Marinifilaceae	Sanguibacteroides	Ambiguous_taxa	Bacteroidetes Bacteroidia Bacteroidales Marinifilaceae Sanguibacteroides	Rare	0	0	0	0	0	0	0	0	0	0	0	0	0	1	0	2	0	0	0	0	0	0	0	0	0	0	0	0	0	0	0	0	0	0	0	0	0	0	0	0	0
1ffb8ff2673e62803d854ed920fe57a1	Bacteroidetes	Bacteroidia	Bacteroidales	Bacteroidaceae	Bacteroides	uncultured bacterium	Bacteroidetes Bacteroidia Bacteroidales Bacteroidaceae Bacteroides	Rare	0	0	0	0	0	0	0	0	0	0	0	0	0	1	0	0	0	0	0	0	0	0	0	0	0	0	0	0	0	0	0	0	0	0	0	0	0	0	0	0	0
00991034b16e6c8716498757bc954187	Bacteroidetes	Bacteroidia	Bacteroidales	Bacteroidaceae	Bacteroides	NA	Bacteroidetes Bacteroidia Bacteroidales Bacteroidaceae Bacteroides	Rare	0	0	0	0	0	0	0	0	0	0	0	0	0	0	0	0	0	0	0	0	0	0	0	0	0	0	0	0	0	0	0	0	0	0	0	0	1	0	0	0	0
68d459261259cd60aeb0998b6ba000ed	Bacteroidetes	Bacteroidia	Bacteroidales	Bacteroidaceae	Bacteroides	NA	Bacteroidetes Bacteroidia Bacteroidales Bacteroidaceae Bacteroides	Rare	0	0	0	0	0	0	0	0	0	0	0	0	0	0	0	0	0	0	0	0	0	0	0	0	0	0	0	0	0	0	0	0	0	0	0	0	0	0	0	0	0
b9720d3c00c4ac0c7d2a0571d4eb7e23	Bacteroidetes	Bacteroidia	Bacteroidales	Bacteroidaceae	Bacteroides	NA	Bacteroidetes Bacteroidia Bacteroidales Bacteroidaceae Bacteroides	Rare	0	0	0	0	0	0	0	0	2	0	0	0	0	0	0	0	0	0	0	0	0	0	0	0	0	0	0	0	0	0	0	0	0	0	0	0	0	0	0	0	0
92db23c9d8190155451a8d13978654bf	Bacteroidetes	Bacteroidia	Bacteroidales	Bacteroidaceae	Bacteroides	NA	Bacteroidetes Bacteroidia Bacteroidales Bacteroidaceae Bacteroides	Rare	0	0	0	0	0	3	0	0	0	0	0	0	0	0	0	0	0	0	0	0	0	0	0	0	0	0	0	0	0	0	0	0	0	0	0	0	0	0	0	0	0
f63d84350652d40a7749a15ce991c7fc	Bacteroidetes	Bacteroidia	Bacteroidales	Bacteroidaceae	Bacteroides	NA	Bacteroidetes Bacteroidia Bacteroidales Bacteroidaceae Bacteroides	Rare	0	0	0	0	0	0	0	0	0	0	0	0	0	0	0	0	0	0	0	0	0	0	0	0	0	0	0	0	0	0	0	0	0	0	15	0	4	0	0	0	0
8182ab575a73f1ed629864735d681f2a	Bacteroidetes	Bacteroidia	Bacteroidales	Bacteroidaceae	Bacteroides	NA	Bacteroidetes Bacteroidia Bacteroidales Bacteroidaceae Bacteroides	Rare	0	0	0	0	0	0	0	0	0	0	0	0	0	0	0	0	0	0	0	0	0	0	0	0	0	0	0	0	0	0	0	0	0	0	0	0	0	0	0	0	0
a9cf6310227d76988b3ba2f0d121cc9a	Bacteroidetes	Bacteroidia	Bacteroidales	Bacteroidaceae	Bacteroides	NA	Bacteroidetes Bacteroidia Bacteroidales Bacteroidaceae Bacteroides	Rare	0	0	0	0	0	0	0	0	0	0	0	0	0	0	0	0	0	0	0	0	0	0	0	0	0	0	0	0	0	0	0	0	0	0	0	0	0	0	0	0	0
d92be441b2589291a8c94a486e0e4d74	Bacteroidetes	Bacteroidia	Bacteroidales	Bacteroidaceae	Bacteroides	NA	Bacteroidetes Bacteroidia Bacteroidales Bacteroidaceae Bacteroides	Rare	0	0	0	0	0	2	0	0	0	0	0	0	0	0	0	0	0	0	0	0	0	0	0	0	0	0	0	0	0	0	0	0	0	0	0	0	0	0	0	0	0
7976a7a6a14a6cc1606a66bf00730623	Bacteroidetes	Bacteroidia	Bacteroidales	Bacteroidaceae	Bacteroides	NA	Bacteroidetes Bacteroidia Bacteroidales Bacteroidaceae Bacteroides	Rare	0	0	0	0	0	5	0	0	1	0	0	0	0	0	1	0	0	0	0	0	0	0	0	0	0	0	0	0	0	0	0	0	0	0	0	0	0	0	0	0	0
6397a3896fdbccf55a9c9e795427aa08	Bacteroidetes	Bacteroidia	Bacteroidales	Bacteroidaceae	Bacteroides	uncultured bacterium	Bacteroidetes Bacteroidia Bacteroidales Bacteroidaceae Bacteroides	Rare	0	0	0	0	0	0	0	0	0	0	0	0	0	0	0	0	0	0	0	0	0	0	0	0	0	0	0	0	0	0	0	0	0	0	0	0	0	0	0	0	0
2cead1ba38287c9774b6f9b0028c70e5	Bacteroidetes	Bacteroidia	Bacteroidales	Bacteroidaceae	Bacteroides	uncultured bacterium	Bacteroidetes Bacteroidia Bacteroidales Bacteroidaceae Bacteroides	Rare	0	0	0	0	0	0	0	0	0	0	0	0	0	0	0	0	0	0	0	0	0	0	0	0	0	8	0	0	0	0	0	0	0	0	0	0	0	0	0	0	0
b907cb9f6ca17402175fea70b58b6f24	Bacteroidetes	Bacteroidia	Bacteroidales	Bacteroidaceae	Bacteroides	uncultured bacterium	Bacteroidetes Bacteroidia Bacteroidales Bacteroidaceae Bacteroides	Rare	0	0	0	0	0	0	0	0	0	0	0	0	0	0	0	0	0	0	0	0	0	0	0	0	0	0	0	0	0	0	0	0	0	0	0	0	0	0	0	0	0
1f49c7a590ec9a085297bd6d52e9e025	Bacteroidetes	Bacteroidia	Bacteroidales	Bacteroidaceae	Bacteroides	uncultured bacterium	Bacteroidetes Bacteroidia Bacteroidales Bacteroidaceae Bacteroides	Rare	0	0	0	0	0	0	0	0	0	0	0	0	0	0	0	0	0	0	0	0	0	0	0	0	0	0	0	0	0	0	0	0	0	0	0	0	0	0	0	0	0
30120526cc59242770b5405b5f6d8d54	Bacteroidetes	Bacteroidia	Bacteroidales	Bacteroidaceae	Bacteroides	uncultured bacterium	Bacteroidetes Bacteroidia Bacteroidales Bacteroidaceae Bacteroides	Rare	0	0	0	0	0	0	0	0	0	0	0	0	0	0	0	0	0	0	0	0	0	0	0	0	0	0	0	0	0	0	0	0	0	0	0	0	0	0	0	0	0
c43c07a7ba60f74c2fb76db11631b4aa	Bacteroidetes	Bacteroidia	Bacteroidales	Bacteroidaceae	Bacteroides	Bacteroides caecicola	Bacteroidetes Bacteroidia Bacteroidales Bacteroidaceae Bacteroides	Rare	0	0	0	0	0	0	0	0	0	0	0	0	0	0	11	0	0	0	0	0	13	0	0	0	0	3	0	0	0	0	0	0	1	0	45	0	18	0	0	0	0
c15f4c732513d78376e265e5b7fe687d	Bacteroidetes	Bacteroidia	Bacteroidales	Bacteroidaceae	Bacteroides	Bacteroides caecicola	Bacteroidetes Bacteroidia Bacteroidales Bacteroidaceae Bacteroides	Rare	0	0	0	0	0	8	0	0	4	0	0	0	0	0	0	0	0	0	0	0	19	0	0	0	0	0	0	0	0	0	0	0	0	0	1	0	0	0	0	0	0
bde9a4db7af2b1c43b59f729f2a5739c	Bacteroidetes	Bacteroidia	Bacteroidales	Bacteroidaceae	Bacteroides	Bacteroides caecicola	Bacteroidetes Bacteroidia Bacteroidales Bacteroidaceae Bacteroides	Rare	0	0	0	0	0	0	0	0	1	0	0	0	0	0	0	0	0	0	0	0	0	0	0	0	0	0	0	0	0	0	0	0	0	0	0	0	0	0	0	0	0
fafd7c870cba4dd12083e17f49339b8a	Bacteroidetes	Bacteroidia	Bacteroidales	Bacteroidaceae	Bacteroides	Bacteroides caecicola	Bacteroidetes Bacteroidia Bacteroidales Bacteroidaceae Bacteroides	Rare	0	0	0	0	0	0	0	0	0	0	0	0	0	0	0	0	0	0	0	0	0	0	0	0	0	0	0	0	0	0	0	0	3	0	48	0	8	0	0	0	0
15350af6dd3b24a98224e5256b46acb8	Bacteroidetes	Bacteroidia	Bacteroidales	Bacteroidaceae	Bacteroides	Bacteroides caecicola	Bacteroidetes Bacteroidia Bacteroidales Bacteroidaceae Bacteroides	Rare	0	0	0	0	0	0	0	0	0	0	0	0	0	0	0	0	0	0	0	0	0	0	0	0	0	0	0	0	0	0	0	0	4	10	54	0	15	0	0	0	0
ce47a6652d7eccf88c0d193eac136d37	Bacteroidetes	Bacteroidia	Bacteroidales	Bacteroidaceae	Bacteroides	Bacteroides caecicola	Bacteroidetes Bacteroidia Bacteroidales Bacteroidaceae Bacteroides	Rare	0	0	0	0	0	7	0	0	0	0	0	0	0	0	0	0	0	0	0	0	6	0	0	0	0	0	0	0	0	0	0	0	0	0	46	0	16	0	0	0	0
49babcd16d15e2a241f54bc79738e443	Bacteroidetes	Bacteroidia	Bacteroidales	Bacteroidaceae	Bacteroides	Bacteroides caecicola	Bacteroidetes Bacteroidia Bacteroidales Bacteroidaceae Bacteroides	Rare	0	0	0	0	0	0	0	0	4	0	0	0	0	0	0	0	0	0	0	0	0	0	0	0	0	0	0	0	0	0	0	0	0	0	0	0	0	0	0	0	0
7db7f83d4ddaac98244421387b5ab570	Bacteroidetes	Bacteroidia	Bacteroidales	Bacteroidaceae	Bacteroides	Bacteroides caecicola	Bacteroidetes Bacteroidia Bacteroidales Bacteroidaceae Bacteroides	Rare	0	0	0	0	0	0	0	0	0	0	0	0	0	0	0	0	0	0	0	0	0	0	0	0	0	0	0	0	0	0	0	0	0	0	0	11	0	0	0	0	0
8e15b4246d95d3fbc14f155e301bec7a	Bacteroidetes	Bacteroidia	Bacteroidales	Bacteroidaceae	Bacteroides	uncultured Bacteroidales bacterium	Bacteroidetes Bacteroidia Bacteroidales Bacteroidaceae Bacteroides	Rare	0	0	0	0	0	18	0	0	0	0	0	0	0	0	9	0	0	0	0	0	0	0	0	0	0	9	0	0	0	0	0	0	8	0	0	0	17	0	0	0	0
defd6287075a5cd49309862f04289184	Bacteroidetes	Bacteroidia	Bacteroidales	Bacteroidaceae	Bacteroides	uncultured Bacteroidales bacterium	Bacteroidetes Bacteroidia Bacteroidales Bacteroidaceae Bacteroides	Rare	0	0	0	0	0	0	0	0	3	0	0	0	0	0	0	0	0	0	0	0	0	0	0	0	0	1	0	0	0	0	0	0	9	0	0	0	19	0	0	0	0
74eb05820e81b6f98e2a1eed8e87d742	Bacteroidetes	Bacteroidia	Bacteroidales	Bacteroidaceae	Bacteroides	uncultured Bacteroidales bacterium	Bacteroidetes Bacteroidia Bacteroidales Bacteroidaceae Bacteroides	Rare	0	0	0	0	0	0	0	0	0	0	0	0	0	0	0	0	0	0	0	0	0	0	0	0	0	0	0	0	0	0	0	0	1	19	0	38	0	0	0	0	0
b598c57fd82240aff3b19e9d7f495c47	Bacteroidetes	Bacteroidia	Bacteroidales	Bacteroidaceae	Bacteroides	uncultured Bacteroidales bacterium	Bacteroidetes Bacteroidia Bacteroidales Bacteroidaceae Bacteroides	Rare	27	470	165	0	125	10	0	0	12	0	0	0	0	0	12	0	0	0	0	0	15	0	0	0	0	0	0	0	0	0	0	0	38	71	50	56	45	0	0	0	0
57ed7ca3628f59fbaf2c4bdff10b57d4	Bacteroidetes	Bacteroidia	Bacteroidales	Bacteroidaceae	Bacteroides	uncultured Bacteroidales bacterium	Bacteroidetes Bacteroidia Bacteroidales Bacteroidaceae Bacteroides	Rare	0	0	0	0	0	0	0	0	0	0	0	0	0	0	0	0	0	0	0	0	0	0	0	0	0	0	0	0	0	0	0	0	0	1	0	0	0	0	0	0	0
bc913cf8133b9530e2e3f4f4d053df75	Bacteroidetes	Bacteroidia	Bacteroidales	Bacteroidaceae	Bacteroides	Bacteroides sp. SB5	Bacteroidetes Bacteroidia Bacteroidales Bacteroidaceae Bacteroides	Rare	0	0	0	0	0	0	0	0	0	0	0	0	0	0	0	0	0	0	0	0	0	0	0	0	0	1	0	0	0	0	0	0	0	0	0	0	0	0	0	0	0
b7bb6e8f9e623d7d9af9e12bdeee8ff9	Bacteroidetes	Bacteroidia	Bacteroidales	Tannerellaceae	Parabacteroides	NA	Bacteroidetes Bacteroidia Bacteroidales Tannerellaceae Parabacteroides	Rare	0	0	0	0	0	0	0	0	0	0	0	0	0	0	0	0	0	0	0	0	0	0	0	0	0	0	0	0	0	0	0	0	0	0	0	0	0	0	0	0	0
c54e0f267040711e42325b5c1722fac0	Bacteroidetes	Bacteroidia	Bacteroidales	Tannerellaceae	Parabacteroides	NA	Bacteroidetes Bacteroidia Bacteroidales Tannerellaceae Parabacteroides	Rare	0	0	0	0	0	0	0	0	0	0	0	0	0	0	0	0	0	0	0	0	0	0	0	0	0	0	0	0	0	0	0	0	0	0	0	0	0	0	0	0	0
2a3c13ca0c451b8fab4cd4cbef30f300	Bacteroidetes	Bacteroidia	Bacteroidales	Bacteroidaceae	Bacteroides	Bacteroides caecigallinarum	Bacteroidetes Bacteroidia Bacteroidales Bacteroidaceae Bacteroides	Rare	0	0	0	0	0	0	0	0	0	0	0	0	0	0	0	0	0	0	0	0	0	0	0	0	0	0	0	0	0	0	0	0	0	0	0	0	0	0	0	0	0
1610ba4bdf0934bc970b0cb61e570f3e	Bacteroidetes	Bacteroidia	Bacteroidales	Bacteroidaceae	Bacteroides	NA	Bacteroidetes Bacteroidia Bacteroidales Bacteroidaceae Bacteroides	Rare	0	0	0	0	0	0	0	0	0	0	0	0	0	0	0	0	0	0	0	0	0	0	0	0	0	0	0	0	0	0	0	0	0	0	0	0	0	0	0	0	0
bb0e6a803dcc668050b66fda0a6f5d51	Bacteroidetes	Bacteroidia	Bacteroidales	Bacteroidaceae	Bacteroides	NA	Bacteroidetes Bacteroidia Bacteroidales Bacteroidaceae Bacteroides	Rare	0	0	0	0	0	0	0	0	0	0	0	0	0	0	0	0	0	0	0	0	0	0	0	0	0	0	0	0	0	0	0	0	0	0	0	0	0	0	0	0	0
61a4df817da7165ba64dc3e2a6f2fe66	Bacteroidetes	Bacteroidia	Bacteroidales	Bacteroidaceae	Bacteroides	Bacteroides sp. SB5	Bacteroidetes Bacteroidia Bacteroidales Bacteroidaceae Bacteroides	Rare	0	0	0	0	0	0	0	0	0	0	0	0	0	0	0	0	0	0	0	0	0	0	0	0	0	0	0	0	0	0	0	0	0	0	0	0	0	0	0	0	0
2cc5b811562418c44440e2eda3653e63	Bacteroidetes	Bacteroidia	Bacteroidales	Bacteroidaceae	Bacteroides	Bacteroides caecigallinarum	Bacteroidetes Bacteroidia Bacteroidales Bacteroidaceae Bacteroides	Rare	0	0	0	0	0	0	0	0	0	0	0	0	0	0	0	0	0	0	0	0	0	0	0	0	0	0	0	0	0	0	0	0	0	0	0	0	0	0	0	0	0
e41b2bb1a996146d7c5ddce5bff990fe	Bacteroidetes	Bacteroidia	Bacteroidales	Bacteroidaceae	Bacteroides	bacterium 'New Zealand B'	Bacteroidetes Bacteroidia Bacteroidales Bacteroidaceae Bacteroides	Rare	0	0	0	0	0	0	0	0	0	0	0	0	0	0	0	0	0	0	0	0	0	87	0	191	162	0	0	0	0	0	0	0	0	0	0	0	0	0	0	0	0
cd7c013d84ed0d25da8c90f2c34d66f6	Bacteroidetes	Bacteroidia	Bacteroidales	Bacteroidaceae	Bacteroides	bacterium 'New Zealand B'	Bacteroidetes Bacteroidia Bacteroidales Bacteroidaceae Bacteroides	Rare	0	0	0	0	0	0	0	0	0	0	0	0	0	0	0	0	0	0	0	0	2	0	0	0	0	0	0	0	0	0	0	0	0	0	0	0	0	0	0	0	0
877d8d0ee3a0a0843ba12f7f10d93991	Bacteroidetes	Bacteroidia	Bacteroidales	Bacteroidaceae	Bacteroides	bacterium 'New Zealand B'	Bacteroidetes Bacteroidia Bacteroidales Bacteroidaceae Bacteroides	Rare	0	0	0	0	0	0	0	0	0	0	0	0	0	0	0	0	0	0	0	0	0	0	0	0	0	0	0	0	0	0	0	0	0	0	42	0	23	0	0	0	0
a6e2bc171b85f8a683fc6b0d2451172d	Bacteroidetes	Bacteroidia	Bacteroidales	Bacteroidaceae	Bacteroides	bacterium 'New Zealand B'	Bacteroidetes Bacteroidia Bacteroidales Bacteroidaceae Bacteroides	Rare	0	0	0	0	0	0	0	0	0	0	0	0	0	0	0	0	0	0	0	0	2	0	0	0	0	0	0	0	0	0	0	0	0	0	0	0	1	0	0	0	0
57ddc9a947d5818bdbc4abb4ce1d9e00	Bacteroidetes	Bacteroidia	Bacteroidales	Bacteroidaceae	Bacteroides	bacterium 'New Zealand B'	Bacteroidetes Bacteroidia Bacteroidales Bacteroidaceae Bacteroides	Rare	0	0	0	0	0	0	0	0	0	0	0	0	0	0	0	0	0	0	0	0	6	0	0	0	0	0	0	0	0	0	0	0	0	0	0	0	0	0	0	0	0
1d77f020cf7201d9eb6402bbf1d5a144	Bacteroidetes	Bacteroidia	Bacteroidales	Bacteroidaceae	Bacteroides	bacterium 'New Zealand B'	Bacteroidetes Bacteroidia Bacteroidales Bacteroidaceae Bacteroides	Rare	0	0	0	0	0	0	0	0	11	0	0	0	0	0	0	0	0	0	0	0	0	0	0	0	0	5	0	0	0	0	0	0	0	0	0	0	0	0	0	0	0
2909910964aa47cb43cd4876afe402c9	Bacteroidetes	Bacteroidia	Bacteroidales	Bacteroidaceae	Bacteroides	bacterium 'New Zealand B'	Bacteroidetes Bacteroidia Bacteroidales Bacteroidaceae Bacteroides	Rare	0	0	0	0	0	0	0	0	0	0	0	0	0	0	0	0	0	0	0	0	4	0	0	0	0	0	0	0	0	0	0	0	0	0	0	0	0	0	0	0	0
226be6d6031ddc23f1986813bac9222c	Bacteroidetes	Bacteroidia	Bacteroidales	Bacteroidaceae	Bacteroides	bacterium 'New Zealand B'	Bacteroidetes Bacteroidia Bacteroidales Bacteroidaceae Bacteroides	Rare	0	0	0	0	0	0	0	0	12	0	0	0	0	0	17	0	0	0	0	0	0	0	0	0	0	9	0	0	0	0	0	0	0	0	0	0	0	0	0	0	0
d0fde079190b68f77f3647dd3ba23a55	Bacteroidetes	Bacteroidia	Bacteroidales	Bacteroidaceae	Bacteroides	bacterium 'New Zealand B'	Bacteroidetes Bacteroidia Bacteroidales Bacteroidaceae Bacteroides	Rare	0	0	0	0	0	0	0	0	0	0	0	0	0	0	0	0	0	0	0	0	0	0	0	0	0	0	0	0	0	0	0	0	0	0	5	13	1	0	0	0	0
7d16d19281f6c442e2f8b9b125456c5b	Bacteroidetes	Bacteroidia	Bacteroidales	Bacteroidaceae	Bacteroides	bacterium 'New Zealand B'	Bacteroidetes Bacteroidia Bacteroidales Bacteroidaceae Bacteroides	Rare	0	0	0	0	0	0	0	0	0	0	0	0	0	0	0	0	0	0	0	0	0	41	0	102	99	0	0	0	0	0	0	0	0	0	0	0	0	0	0	0	0
8fdde9d40e4422f7c027d768dda108fa	Bacteroidetes	Bacteroidia	Bacteroidales	Bacteroidaceae	Bacteroides	bacterium 'New Zealand B'	Bacteroidetes Bacteroidia Bacteroidales Bacteroidaceae Bacteroides	Rare	0	0	0	0	0	0	0	0	13	0	0	0	0	0	7	0	0	0	0	0	0	0	0	0	0	0	0	0	0	0	0	0	0	0	0	0	0	0	0	0	0
441736435b49ac02166e35cb1bd5d571	Bacteroidetes	Bacteroidia	Bacteroidales	Bacteroidaceae	Bacteroides	bacterium 'New Zealand B'	Bacteroidetes Bacteroidia Bacteroidales Bacteroidaceae Bacteroides	Rare	0	0	0	0	0	0	0	0	12	0	0	0	0	0	0	0	0	0	0	0	0	0	0	0	0	0	0	0	0	0	0	0	0	0	0	0	0	0	0	0	0
0c5e8bc2eccf64be72e6c9324623e738	Bacteroidetes	Bacteroidia	Bacteroidales	Bacteroidaceae	Bacteroides	bacterium 'New Zealand B'	Bacteroidetes Bacteroidia Bacteroidales Bacteroidaceae Bacteroides	Rare	0	0	0	0	0	11	0	0	31	0	0	0	0	0	9	0	0	0	0	0	16	52	0	114	104	14	0	0	0	0	0	0	2	0	232	94	144	0	0	0	0
0459f841065571c05c7fa6c7ea27e4c9	Bacteroidetes	Bacteroidia	Bacteroidales	Bacteroidaceae	Bacteroides	bacterium 'New Zealand B'	Bacteroidetes Bacteroidia Bacteroidales Bacteroidaceae Bacteroides	Rare	0	0	0	0	0	0	0	0	0	0	0	0	0	0	0	0	0	0	0	0	0	49	0	89	108	0	0	0	0	0	0	0	0	0	0	0	0	0	0	0	0
3dd2b6d12a7043569c8fe35b3997b1a4	Bacteroidetes	Bacteroidia	Bacteroidales	Bacteroidaceae	Bacteroides	Bacteroides plebeius	Bacteroidetes Bacteroidia Bacteroidales Bacteroidaceae Bacteroides	Rare	0	0	0	0	0	0	0	0	0	0	0	0	0	0	1	0	0	0	0	0	0	0	0	0	0	0	0	0	0	0	0	0	0	0	0	0	0	0	0	0	0
9d89e60446bdd985e58dddc8be0dcdee	Bacteroidetes	Bacteroidia	Bacteroidales	Bacteroidaceae	Bacteroides	Bacteroides plebeius	Bacteroidetes Bacteroidia Bacteroidales Bacteroidaceae Bacteroides	Rare	0	0	0	0	0	0	0	0	0	0	0	0	0	1	0	0	0	0	0	0	0	0	0	0	0	0	0	0	0	0	0	0	0	0	0	0	0	0	0	0	0
34d90207321d10c4ea5ded296032e3f3	Bacteroidetes	Bacteroidia	Bacteroidales	Bacteroidaceae	Bacteroides	uncultured bacterium	Bacteroidetes Bacteroidia Bacteroidales Bacteroidaceae Bacteroides	Rare	0	0	0	0	0	0	27	0	3	0	0	0	0	0	0	0	0	0	0	0	0	0	0	0	0	0	0	0	0	0	0	9	3	0	0	0	0	0	0	0	0
c32265efabf8cf6169b0758ef0b8f1be	Bacteroidetes	Bacteroidia	Bacteroidales	Bacteroidaceae	Bacteroides	uncultured bacterium	Bacteroidetes Bacteroidia Bacteroidales Bacteroidaceae Bacteroides	Rare	0	0	0	0	0	0	0	0	0	0	0	0	0	0	0	0	0	0	0	0	0	0	0	0	0	3	0	0	0	0	0	0	0	0	0	0	0	0	0	0	0
ca4bde5b7d35da36f587e76d2886ac1f	Bacteroidetes	Bacteroidia	Bacteroidales	Bacteroidaceae	Bacteroides	NA	Bacteroidetes Bacteroidia Bacteroidales Bacteroidaceae Bacteroides	Rare	0	0	0	0	0	0	0	0	8	0	0	0	0	0	0	0	0	0	0	0	0	0	0	0	0	0	0	0	0	0	0	0	0	0	0	0	0	0	0	0	0
f4252c545165a319a1f08e640ccf3cf6	Firmicutes	Clostridia	Clostridiales	Lachnospiraceae	Lachnospiraceae UCG-004	uncultured Bacteroidetes bacterium	Firmicutes Clostridia Clostridiales Lachnospiraceae Lachnospiraceae UCG-004	Rare	0	0	0	0	0	0	0	0	0	0	0	0	0	0	0	0	0	0	0	0	0	1	0	0	0	0	0	0	0	0	0	0	0	0	0	0	0	0	0	0	0
5d655999f98ee581650c5328d9778c8d	Bacteroidetes	Bacteroidia	Bacteroidales	Bacteroidaceae	Bacteroides	NA	Bacteroidetes Bacteroidia Bacteroidales Bacteroidaceae Bacteroides	Rare	0	0	0	0	0	0	0	0	0	0	1	0	0	0	0	0	0	0	0	0	0	0	0	0	0	0	0	0	0	0	0	0	0	0	0	0	0	0	0	0	0
e475ed5536ced6fe22a5e2e49fa96c62	Bacteroidetes	Bacteroidia	Bacteroidales	Bacteroidaceae	Bacteroides	NA	Bacteroidetes Bacteroidia Bacteroidales Bacteroidaceae Bacteroides	Rare	0	0	0	0	0	0	0	0	0	0	0	0	0	0	0	0	0	0	0	0	0	0	0	0	0	0	0	0	0	0	0	0	0	0	0	0	0	0	0	0	0
12c6ecccb933747c7d31d7d5447300d2	Bacteroidetes	Bacteroidia	Bacteroidales	Bacteroidaceae	Bacteroides	NA	Bacteroidetes Bacteroidia Bacteroidales Bacteroidaceae Bacteroides	Rare	0	0	0	0	0	0	0	0	0	0	0	0	0	0	0	0	0	0	0	0	0	0	0	0	0	0	0	0	0	0	0	0	0	0	0	0	0	0	0	0	0
0fec22730d11d52dd6176ac981679259	Bacteroidetes	Bacteroidia	Bacteroidales	Bacteroidaceae	Bacteroides	NA	Bacteroidetes Bacteroidia Bacteroidales Bacteroidaceae Bacteroides	Rare	0	0	0	0	0	0	0	0	0	0	0	0	0	0	0	0	0	0	0	0	0	0	0	0	0	0	0	0	0	0	0	0	0	0	0	0	0	0	0	0	0
b3e990bde49f677e61f8bf5e5d7a6185	Bacteroidetes	Bacteroidia	Bacteroidales	Bacteroidaceae	Bacteroides	NA	Bacteroidetes Bacteroidia Bacteroidales Bacteroidaceae Bacteroides	Rare	0	0	0	0	0	0	0	0	0	0	0	0	0	0	0	0	0	0	0	0	0	0	0	0	0	0	0	0	0	0	0	0	0	0	0	0	0	0	0	0	0
3cbf523be47f23881579c5804305fbd3	Bacteroidetes	Bacteroidia	Bacteroidales	Bacteroidaceae	Bacteroides	NA	Bacteroidetes Bacteroidia Bacteroidales Bacteroidaceae Bacteroides	Rare	0	0	0	0	0	0	0	1	0	0	0	0	0	0	0	0	0	0	0	0	0	0	0	0	0	0	0	0	0	0	0	0	0	0	0	0	0	0	0	0	0
288a5259c4272347c4a46e9409ffb230	Bacteroidetes	Bacteroidia	Bacteroidales	Bacteroidaceae	Bacteroides	NA	Bacteroidetes Bacteroidia Bacteroidales Bacteroidaceae Bacteroides	Rare	0	0	0	0	0	0	0	0	0	0	0	0	0	0	0	0	0	0	0	0	0	0	0	0	0	0	0	0	0	0	0	0	0	0	0	0	0	0	0	0	0
0f738bbce0427996c1f3906a67869be6	Bacteroidetes	Bacteroidia	Bacteroidales	Bacteroidaceae	Bacteroides	NA	Bacteroidetes Bacteroidia Bacteroidales Bacteroidaceae Bacteroides	Rare	0	0	0	0	0	0	0	0	0	0	0	0	0	0	0	0	0	0	0	0	0	0	0	0	0	0	0	0	0	0	0	0	0	0	0	0	0	0	0	0	0
b71b0b14429f9f49c6d18dc7b3ac03df	Bacteroidetes	Bacteroidia	Bacteroidales	Bacteroidaceae	Bacteroides	NA	Bacteroidetes Bacteroidia Bacteroidales Bacteroidaceae Bacteroides	Rare	0	0	0	0	0	0	0	0	0	0	0	0	0	0	0	0	0	0	0	0	0	0	0	0	0	0	0	0	0	0	0	0	0	0	0	0	0	0	0	0	0
27d463cb7ca3da69ee6a3122fdcc4f89	Bacteroidetes	Bacteroidia	Bacteroidales	Bacteroidaceae	Bacteroides	NA	Bacteroidetes Bacteroidia Bacteroidales Bacteroidaceae Bacteroides	Rare	0	0	0	0	0	0	0	0	0	0	0	0	0	0	0	0	0	0	0	0	0	0	0	0	0	0	0	0	0	0	0	0	0	0	0	0	0	0	0	0	0
636863e540a03e5fcc5b285de9b7759c	Bacteroidetes	Bacteroidia	Bacteroidales	Bacteroidaceae	Bacteroides	NA	Bacteroidetes Bacteroidia Bacteroidales Bacteroidaceae Bacteroides	Rare	0	0	0	0	0	0	0	0	0	0	0	0	0	0	0	0	0	0	0	0	0	0	0	0	0	0	0	0	0	0	0	0	0	0	0	0	0	0	0	0	0
d9445c2193159a2398cc259b8f2ed84a	Bacteroidetes	Bacteroidia	Bacteroidales	Bacteroidaceae	Bacteroides	NA	Bacteroidetes Bacteroidia Bacteroidales Bacteroidaceae Bacteroides	Rare	0	0	0	0	0	0	0	0	0	0	0	0	0	0	0	0	0	0	0	0	0	0	0	0	0	0	0	0	0	0	0	0	0	0	0	0	0	0	0	0	0
e548289bf93ff60dc34fcd88913dafec	Bacteroidetes	Bacteroidia	Bacteroidales	Bacteroidaceae	Bacteroides	NA	Bacteroidetes Bacteroidia Bacteroidales Bacteroidaceae Bacteroides	Rare	0	0	0	0	0	0	0	0	0	0	0	0	0	0	0	0	0	0	0	0	0	0	0	0	0	0	0	0	0	0	0	0	0	0	0	0	0	0	0	0	0
ef558bdd1270dcc02f522ae0b2af3601	Bacteroidetes	Bacteroidia	Bacteroidales	Bacteroidaceae	Bacteroides	NA	Bacteroidetes Bacteroidia Bacteroidales Bacteroidaceae Bacteroides	Rare	0	0	0	0	0	0	0	0	0	0	0	0	0	0	0	0	0	0	0	0	0	0	0	0	0	0	0	0	0	0	0	0	0	0	0	0	0	0	0	0	0
8468b78bdf3aa87c7f4e1c39f62d705f	Bacteroidetes	Bacteroidia	Bacteroidales	Bacteroidaceae	Bacteroides	NA	Bacteroidetes Bacteroidia Bacteroidales Bacteroidaceae Bacteroides	Rare	0	0	0	0	0	0	0	0	0	0	0	0	0	0	0	0	0	0	0	0	0	0	0	0	0	0	0	0	0	0	0	0	0	0	0	0	0	0	0	0	0
628042e592aea8630963ca293450bc67	Bacteroidetes	Bacteroidia	Bacteroidales	Bacteroidaceae	Bacteroides	NA	Bacteroidetes Bacteroidia Bacteroidales Bacteroidaceae Bacteroides	Rare	0	0	0	0	0	0	0	0	0	0	0	1	0	0	0	0	0	0	0	0	0	0	0	0	0	0	0	0	0	0	0	0	0	0	0	0	0	0	0	0	0
f315fd1be9196d5e135bff4e7ec4ac66	Bacteroidetes	Bacteroidia	Bacteroidales	Bacteroidaceae	Bacteroides	NA	Bacteroidetes Bacteroidia Bacteroidales Bacteroidaceae Bacteroides	Rare	0	0	0	0	0	0	0	0	0	0	0	0	0	0	0	0	0	0	0	0	0	0	0	0	0	0	0	0	0	0	0	0	0	0	0	0	0	0	2	0	0
258f9bc24fe4f2ce6ece463ac0c98b9e	Bacteroidetes	Bacteroidia	Bacteroidales	Bacteroidaceae	Bacteroides	NA	Bacteroidetes Bacteroidia Bacteroidales Bacteroidaceae Bacteroides	Rare	0	0	0	0	0	0	0	0	0	0	0	0	0	0	0	0	0	3	0	0	0	0	0	0	0	0	0	0	0	0	0	0	0	0	0	0	0	0	0	0	0
baed6165daea9420b969b74eaa463bdc	Bacteroidetes	Bacteroidia	Bacteroidales	Bacteroidaceae	Bacteroides	NA	Bacteroidetes Bacteroidia Bacteroidales Bacteroidaceae Bacteroides	Rare	0	0	0	0	0	0	0	0	0	0	0	0	0	0	0	0	0	0	0	0	0	0	0	0	0	0	0	0	0	0	0	0	0	0	0	0	0	0	0	0	0
9488337ca72edeebe3f8d3ad842d8593	Bacteroidetes	Bacteroidia	Bacteroidales	Bacteroidaceae	Bacteroides	NA	Bacteroidetes Bacteroidia Bacteroidales Bacteroidaceae Bacteroides	Rare	0	0	0	0	0	0	0	0	0	0	0	0	0	0	0	0	0	0	0	0	0	0	0	0	0	0	0	0	0	0	0	0	0	0	0	0	0	0	0	0	0
45aa2a1ec7ccd6d32e0a3de53e20f714	Bacteroidetes	Bacteroidia	Bacteroidales	Bacteroidaceae	Bacteroides	NA	Bacteroidetes Bacteroidia Bacteroidales Bacteroidaceae Bacteroides	Rare	0	0	0	0	0	0	0	0	0	0	0	0	0	0	0	0	0	0	0	0	0	0	0	0	0	0	0	0	0	0	0	0	0	0	0	0	0	0	0	0	0
db0dd955b9fb972d05304e165571e832	Bacteroidetes	Bacteroidia	Bacteroidales	Bacteroidaceae	Bacteroides	NA	Bacteroidetes Bacteroidia Bacteroidales Bacteroidaceae Bacteroides	Rare	0	0	0	0	0	0	0	0	0	0	0	0	0	0	0	0	0	0	0	0	0	0	0	0	0	0	0	0	0	0	0	0	0	0	0	0	0	0	0	0	0
4a7ef3001c8740b8076434c9c4efb68d	Bacteroidetes	Bacteroidia	Bacteroidales	Bacteroidaceae	Bacteroides	NA	Bacteroidetes Bacteroidia Bacteroidales Bacteroidaceae Bacteroides	Rare	0	0	0	0	0	0	0	0	0	0	0	0	0	0	0	0	0	0	2	0	0	0	0	0	0	0	0	0	0	0	0	0	0	0	0	0	0	0	0	0	0
7e85a2647409d538c93b25a35ed7a247	Bacteroidetes	Bacteroidia	Bacteroidales	Bacteroidaceae	Bacteroides	NA	Bacteroidetes Bacteroidia Bacteroidales Bacteroidaceae Bacteroides	Rare	0	0	0	0	0	0	0	0	0	0	0	0	0	0	0	0	0	0	0	0	0	0	0	0	0	0	0	0	0	0	0	0	0	0	0	0	0	0	0	0	0
3fce538996cded1fe25d8a203c1db684	Bacteroidetes	Bacteroidia	Bacteroidales	Bacteroidaceae	Bacteroides	NA	Bacteroidetes Bacteroidia Bacteroidales Bacteroidaceae Bacteroides	Rare	0	0	0	0	0	0	0	0	0	0	0	0	0	0	0	0	0	0	0	0	0	0	0	0	0	0	0	0	0	0	0	0	0	0	0	0	0	0	0	0	0
2a783a1472bafb36b34e6cad5135acd8	Bacteroidetes	Bacteroidia	Bacteroidales	Prevotellaceae	Prevotellaceae Ga6A1 group	uncultured bacterium	Bacteroidetes Bacteroidia Bacteroidales Prevotellaceae Prevotellaceae Ga6A1 group	Rare	0	0	0	0	0	0	0	0	1	0	0	0	0	0	0	0	0	0	0	0	0	0	0	0	0	0	0	0	0	0	0	0	0	0	0	0	0	0	0	0	0
d3800d9aa7f6f68295596af37fee483b	Bacteroidetes	Bacteroidia	Bacteroidales	Bacteroidaceae	Bacteroides	Bacteroides salanitronis DSM 18170	Bacteroidetes Bacteroidia Bacteroidales Bacteroidaceae Bacteroides	Rare	0	0	0	0	0	0	0	0	0	0	0	0	0	0	0	0	0	0	0	0	0	0	0	7	0	0	0	0	0	0	0	0	0	0	0	0	0	0	0	0	0
800873a88ad58cbf8e656ebbefd0e9ba	Bacteroidetes	Bacteroidia	Bacteroidales	Bacteroidaceae	Bacteroides	Bacteroides salanitronis DSM 18170	Bacteroidetes Bacteroidia Bacteroidales Bacteroidaceae Bacteroides	Rare	0	0	0	0	0	0	0	0	0	0	0	0	0	0	0	0	0	0	0	0	0	0	0	0	1	0	0	0	0	0	0	0	0	0	0	0	0	0	0	0	0
8ba11c8529333e5ab0b553497fb2c12c	Bacteroidetes	Bacteroidia	Bacteroidales	Bacteroidaceae	Bacteroides	Bacteroides salanitronis DSM 18170	Bacteroidetes Bacteroidia Bacteroidales Bacteroidaceae Bacteroides	Rare	0	0	0	0	0	0	0	0	0	0	0	0	0	0	0	0	0	0	0	0	0	0	1	0	0	0	0	0	0	0	0	0	0	0	0	0	0	0	0	0	0
d5195a0c984a4ffab5124e0b0a858130	Bacteroidetes	Bacteroidia	Bacteroidales	Bacteroidaceae	Bacteroides	NA	Bacteroidetes Bacteroidia Bacteroidales Bacteroidaceae Bacteroides	Rare	0	0	0	0	0	0	0	0	0	0	0	0	0	0	0	0	0	0	0	0	0	1	0	0	0	0	0	0	0	0	0	0	0	0	0	0	0	0	0	0	0
10f0c85bcdb1546a731fb5f0fbf5ae8f	Bacteroidetes	Bacteroidia	Bacteroidales	Bacteroidaceae	Bacteroides	Bacteroides salanitronis DSM 18170	Bacteroidetes Bacteroidia Bacteroidales Bacteroidaceae Bacteroides	Rare	0	0	1	0	0	0	0	0	0	0	0	0	0	0	0	0	0	0	0	0	0	0	0	0	0	0	0	0	0	0	0	0	0	0	0	0	0	0	0	0	0
e87f8b6d2f11d1b438358915009e6a79	Bacteroidetes	Bacteroidia	Bacteroidales	Bacteroidaceae	Bacteroides	uncultured Bacteroidales bacterium	Bacteroidetes Bacteroidia Bacteroidales Bacteroidaceae Bacteroides	Rare	0	0	0	0	0	2	0	0	0	0	0	0	0	0	0	0	0	0	0	0	0	0	0	0	0	0	0	0	0	0	0	0	0	0	0	0	0	0	0	0	0
2ce3a21ba2fdf990a402dd3ce0fda5ba	Bacteroidetes	Bacteroidia	Bacteroidales	Bacteroidaceae	Bacteroides	Bacteroides salanitronis DSM 18170	Bacteroidetes Bacteroidia Bacteroidales Bacteroidaceae Bacteroides	Rare	0	0	0	0	0	0	0	0	0	0	0	0	0	0	0	0	0	0	0	0	0	0	0	0	0	0	0	0	0	0	0	0	0	0	0	4	0	0	0	0	0
e9dc2c24db818058e28d6eb92a4b7b90	Bacteroidetes	Bacteroidia	Bacteroidales	Bacteroidaceae	Bacteroides	Bacteroides sp. SB5	Bacteroidetes Bacteroidia Bacteroidales Bacteroidaceae Bacteroides	Rare	0	0	0	0	0	0	0	0	0	0	0	0	0	0	0	0	0	0	0	0	0	0	0	0	0	0	0	0	0	0	0	0	0	0	3	0	0	0	0	0	0
b07e14364236a50b1e1dd79d993cd0c9	Bacteroidetes	Bacteroidia	Bacteroidales	Bacteroidaceae	Bacteroides	Bacteroides sp. SB5	Bacteroidetes Bacteroidia Bacteroidales Bacteroidaceae Bacteroides	Rare	0	0	0	0	0	0	0	0	0	0	0	0	0	0	0	0	0	0	0	0	0	0	0	0	0	0	0	0	0	0	0	1	0	0	0	0	0	0	0	0	0
8ad4d05496a3a0d1a528e83593ad7cc0	Bacteroidetes	Bacteroidia	Bacteroidales	Bacteroidaceae	Bacteroides	Bacteroides gallinaceum	Bacteroidetes Bacteroidia Bacteroidales Bacteroidaceae Bacteroides	Rare	0	0	1	0	0	0	0	0	0	0	0	0	0	0	0	0	0	0	0	0	0	0	0	0	0	0	0	0	0	0	0	0	0	0	0	0	0	0	0	0	0
9d9b99026a1bb1dccb1eee9d646d75a8	Bacteroidetes	Bacteroidia	Bacteroidales	Bacteroidaceae	Bacteroides	Bacteroides gallinaceum	Bacteroidetes Bacteroidia Bacteroidales Bacteroidaceae Bacteroides	Rare	0	0	2	0	0	0	0	0	0	0	0	0	0	0	0	0	0	0	0	0	0	0	0	0	0	0	0	0	0	0	0	0	0	0	0	0	0	0	0	0	0
f08a624f2676024a9572e214e941b5af	Bacteroidetes	Bacteroidia	Bacteroidales	Bacteroidaceae	Bacteroides	NA	Bacteroidetes Bacteroidia Bacteroidales Bacteroidaceae Bacteroides	Rare	0	0	0	0	0	0	0	0	0	0	0	0	0	0	0	0	0	0	0	0	0	0	0	0	0	1	0	0	0	0	0	0	0	0	0	0	0	0	0	0	0
21c58a4f18de7b508ffac14dd08a5d11	Bacteroidetes	Bacteroidia	Bacteroidales	uncultured	Ambiguous_taxa	Ambiguous_taxa	Bacteroidetes Bacteroidia Bacteroidales uncultured Ambiguous_taxa	Rare	0	0	0	0	0	10	0	0	19	0	0	0	0	0	5	0	0	0	0	0	19	0	0	0	0	10	0	0	0	0	0	0	5	21	5	7	36	0	0	0	0
5602089a0467ef438f13da29d3a3e40b	Bacteroidetes	Bacteroidia	Bacteroidales	Prevotellaceae	NA	NA	Bacteroidetes Bacteroidia Bacteroidales Prevotellaceae NA	Rare	0	0	0	0	0	0	0	0	0	0	0	0	0	0	0	0	0	0	0	0	1	0	0	0	0	0	0	0	0	0	0	0	0	0	0	0	0	0	0	0	0
7f86e696176eb02166ff19cfd5409b45	Bacteroidetes	Bacteroidia	Bacteroidales	Prevotellaceae	Alloprevotella	NA	Bacteroidetes Bacteroidia Bacteroidales Prevotellaceae Alloprevotella	Rare	0	0	0	0	0	0	0	0	0	0	0	0	0	0	0	0	0	0	0	0	0	0	0	0	0	0	0	0	1	0	0	0	0	0	0	0	0	0	0	0	0
1f817a1f0e23753e79a77cf432f32932	Bacteroidetes	Bacteroidia	Bacteroidales	Prevotellaceae	NA	NA	Bacteroidetes Bacteroidia Bacteroidales Prevotellaceae NA	Rare	0	0	0	0	0	0	0	0	0	0	0	0	0	0	0	0	0	0	0	0	0	0	0	0	0	0	0	0	0	0	0	1	0	0	0	0	0	0	0	0	0
534ddcc8c223809c6accc4f7a18f7652	Bacteroidetes	Bacteroidia	Bacteroidales	Prevotellaceae	Prevotellaceae UCG-001	uncultured bacterium	Bacteroidetes Bacteroidia Bacteroidales Prevotellaceae Prevotellaceae UCG-001	Rare	0	0	0	0	0	0	0	0	0	0	0	0	0	0	1	0	0	0	0	0	0	0	0	0	0	0	0	0	0	0	0	0	0	0	0	0	0	0	0	0	0
955bcf0b6250b8d525fb38f1a3f453b5	Bacteroidetes	Bacteroidia	Bacteroidales	Prevotellaceae	Prevotellaceae UCG-001	uncultured bacterium	Bacteroidetes Bacteroidia Bacteroidales Prevotellaceae Prevotellaceae UCG-001	Rare	0	0	0	0	0	1	0	0	0	0	0	0	0	0	0	0	0	0	0	0	0	0	0	0	0	0	0	0	0	0	0	0	0	0	0	0	0	0	0	0	0
b8851006580758de7b98065dc23cd80d	Bacteroidetes	Bacteroidia	Bacteroidales	Prevotellaceae	uncultured	Prevotella sp. AG:487_50_53	Bacteroidetes Bacteroidia Bacteroidales Prevotellaceae uncultured	Rare	0	0	0	0	0	0	0	0	0	0	0	0	0	0	0	0	0	0	0	0	0	0	0	0	0	0	0	0	0	0	0	0	0	0	0	2	0	0	0	0	0
7655d35625e96a8eb5c208ffc2ec7e31	Bacteroidetes	Bacteroidia	Bacteroidales	Prevotellaceae	Prevotellaceae UCG-001	uncultured bacterium	Bacteroidetes Bacteroidia Bacteroidales Prevotellaceae Prevotellaceae UCG-001	Rare	0	0	0	0	0	0	0	0	0	0	0	0	0	0	0	0	0	0	0	0	0	0	0	0	0	0	0	0	0	0	0	0	0	0	0	0	1	0	0	0	0
a88e9f3038aee5d458d338d8cc0e354e	Bacteroidetes	Bacteroidia	Bacteroidales	Prevotellaceae	Prevotellaceae NK3B31 group	uncultured organism	Bacteroidetes Bacteroidia Bacteroidales Prevotellaceae Prevotellaceae NK3B31 group	Rare	0	0	0	0	0	0	0	0	0	0	0	0	2	0	0	0	0	0	0	0	0	0	0	0	0	0	0	0	0	0	0	0	0	0	0	0	0	0	0	0	0
9085d01cbbfd926fb8d9c849cc203e1f	Bacteroidetes	Bacteroidia	Bacteroidales	Prevotellaceae	Prevotellaceae NK3B31 group	uncultured organism	Bacteroidetes Bacteroidia Bacteroidales Prevotellaceae Prevotellaceae NK3B31 group	Rare	0	0	0	0	0	0	0	0	0	3	0	0	0	0	0	0	0	0	0	0	0	0	0	0	0	0	0	0	0	0	0	0	0	0	0	0	0	0	0	0	0
b0e16df84c8ae3880bf3ab02ff07ec8d	Bacteroidetes	Bacteroidia	Bacteroidales	Prevotellaceae	Prevotellaceae NK3B31 group	NA	Bacteroidetes Bacteroidia Bacteroidales Prevotellaceae Prevotellaceae NK3B31 group	Rare	0	0	0	0	0	0	0	181	0	50	81	16	36	0	0	0	0	0	0	0	0	0	0	0	0	0	0	0	0	0	0	0	0	0	0	0	0	0	0	0	0
e8b3416eb8e00808e454738bcb5c448a	Bacteroidetes	Bacteroidia	Bacteroidales	Prevotellaceae	Prevotellaceae NK3B31 group	NA	Bacteroidetes Bacteroidia Bacteroidales Prevotellaceae Prevotellaceae NK3B31 group	Rare	0	0	0	0	0	0	0	15	0	0	2	0	1	0	0	0	0	0	0	0	0	0	0	0	0	0	0	0	0	0	0	0	0	0	0	0	0	0	0	0	0
3e0c2958ff3ceb942ea1a927705ec09b	Bacteroidetes	Bacteroidia	Bacteroidales	Prevotellaceae	Prevotellaceae NK3B31 group	uncultured organism	Bacteroidetes Bacteroidia Bacteroidales Prevotellaceae Prevotellaceae NK3B31 group	Rare	0	0	0	0	0	0	0	705	0	203	400	104	176	0	0	0	0	0	0	0	0	0	0	0	0	0	0	0	0	0	0	0	0	0	0	0	0	0	0	0	0
fa2c5694550f0dde04e0d5aa7e677718	Bacteroidetes	Bacteroidia	Bacteroidales	Prevotellaceae	Prevotellaceae NK3B31 group	NA	Bacteroidetes Bacteroidia Bacteroidales Prevotellaceae Prevotellaceae NK3B31 group	Rare	0	0	0	0	0	0	0	0	0	0	0	0	0	0	0	0	0	0	0	0	0	0	0	0	0	0	0	0	0	0	0	0	0	0	0	0	0	0	0	0	0
9fcb4f994d3d3f917bdc0e974ca2ba65	Bacteroidetes	Bacteroidia	Bacteroidales	Prevotellaceae	Prevotella 1	NA	Bacteroidetes Bacteroidia Bacteroidales Prevotellaceae Prevotella 1	Rare	0	0	0	0	0	0	0	0	0	0	0	0	0	0	0	0	0	0	0	0	0	0	0	0	0	0	0	0	0	0	0	0	0	0	0	0	0	0	0	0	0
057b663b54df149babb51602e2c69006	Bacteroidetes	Bacteroidia	Bacteroidales	Prevotellaceae	Prevotella 9	NA	Bacteroidetes Bacteroidia Bacteroidales Prevotellaceae Prevotella 9	Rare	0	0	0	0	0	0	0	0	0	0	0	0	0	0	0	0	0	0	0	0	0	0	0	0	0	0	0	0	0	0	0	0	0	0	0	0	0	0	0	0	0
719f56aa457adb2d58e5a09f7085af60	Bacteroidetes	Bacteroidia	Bacteroidales	Prevotellaceae	Prevotella 9	NA	Bacteroidetes Bacteroidia Bacteroidales Prevotellaceae Prevotella 9	Rare	0	0	0	0	0	0	0	0	0	0	0	0	0	0	0	0	0	0	0	0	0	0	0	0	0	0	0	0	0	0	0	0	0	0	0	0	0	0	0	0	0
dd1c1826885b8975040270961785b3a4	Bacteroidetes	Bacteroidia	Bacteroidales	Prevotellaceae	uncultured	uncultured bacterium	Bacteroidetes Bacteroidia Bacteroidales Prevotellaceae uncultured	Rare	0	0	0	0	0	0	0	0	0	0	0	0	0	0	0	0	0	0	0	0	0	0	0	0	0	0	0	0	0	0	0	0	0	0	0	0	0	0	0	0	0
a549b3a74d9e810a86ce184b0922b206	Bacteroidetes	Bacteroidia	Bacteroidales	Prevotellaceae	Prevotellaceae UCG-001	uncultured bacterium	Bacteroidetes Bacteroidia Bacteroidales Prevotellaceae Prevotellaceae UCG-001	Rare	0	0	0	0	0	0	0	0	10	0	0	0	0	35	8	22	105	0	0	0	8	0	0	0	0	0	0	0	0	0	0	0	0	0	0	0	0	0	0	0	0
63de2c2d24b6ee1edb5efea7e78c6d2a	Bacteroidetes	Bacteroidia	Bacteroidales	Prevotellaceae	Prevotellaceae UCG-001	uncultured bacterium	Bacteroidetes Bacteroidia Bacteroidales Prevotellaceae Prevotellaceae UCG-001	Rare	0	0	0	0	0	0	0	0	0	0	0	0	0	3	0	6	19	0	0	0	0	0	0	0	0	0	0	0	0	0	0	0	0	0	0	0	0	0	0	0	0
11420fe6ecd49e01f91955b553c7bff2	Bacteroidetes	Bacteroidia	Bacteroidales	Prevotellaceae	Prevotellaceae UCG-001	uncultured bacterium	Bacteroidetes Bacteroidia Bacteroidales Prevotellaceae Prevotellaceae UCG-001	Rare	17	271	0	16	22	89	0	0	58	0	0	0	0	1	511	3	0	0	0	0	220	0	0	0	0	26	0	0	0	0	0	0	0	0	0	0	0	0	0	0	0
ed1f2a06cd255c74b01350557c7cf500	Bacteroidetes	Bacteroidia	Bacteroidales	Prevotellaceae	Prevotellaceae UCG-001	uncultured bacterium	Bacteroidetes Bacteroidia Bacteroidales Prevotellaceae Prevotellaceae UCG-001	Rare	0	37	0	0	0	0	0	0	0	0	0	0	0	0	0	0	0	0	0	0	0	0	0	0	0	0	0	0	0	0	0	0	0	0	0	0	0	0	0	0	0
21effdc462472291716c0436a3b3f772	Bacteroidetes	Bacteroidia	Bacteroidales	Prevotellaceae	Prevotellaceae UCG-001	uncultured bacterium	Bacteroidetes Bacteroidia Bacteroidales Prevotellaceae Prevotellaceae UCG-001	Rare	0	0	0	0	0	0	0	0	48	0	0	0	0	0	0	0	0	0	0	0	0	0	0	0	0	0	0	0	0	0	0	0	0	0	0	0	0	0	0	0	0
7e714f1a1f4ef6affcfc5e5c03777e0f	Bacteroidetes	Bacteroidia	Bacteroidales	Prevotellaceae	Prevotellaceae UCG-001	uncultured bacterium	Bacteroidetes Bacteroidia Bacteroidales Prevotellaceae Prevotellaceae UCG-001	Rare	0	0	0	0	0	2	0	0	12	0	0	0	0	0	1	0	0	0	0	0	15	0	0	0	0	0	0	0	0	0	0	0	0	0	0	0	0	0	0	0	0
faa5fa14b0b3cc386306883df3e21896	Bacteroidetes	Bacteroidia	Bacteroidales	Prevotellaceae	Prevotellaceae UCG-001	uncultured bacterium	Bacteroidetes Bacteroidia Bacteroidales Prevotellaceae Prevotellaceae UCG-001	Rare	0	0	0	0	0	7	0	0	0	0	0	0	0	0	12	0	0	0	0	0	0	0	0	0	0	0	0	0	0	0	0	0	0	0	0	0	0	0	0	0	0
d6307db5a30e24edf6443ac2212aeabe	Bacteroidetes	Bacteroidia	Bacteroidales	Prevotellaceae	Prevotellaceae UCG-001	uncultured bacterium	Bacteroidetes Bacteroidia Bacteroidales Prevotellaceae Prevotellaceae UCG-001	Rare	0	0	0	0	0	0	0	0	5	0	0	0	0	0	4	0	0	0	0	0	7	0	0	0	0	0	0	0	0	0	0	0	0	0	0	0	0	0	0	0	0
bd1f5c06c35079ca5198c0b1fbe467ca	Bacteroidetes	Bacteroidia	Bacteroidales	Prevotellaceae	Prevotellaceae UCG-001	uncultured bacterium	Bacteroidetes Bacteroidia Bacteroidales Prevotellaceae Prevotellaceae UCG-001	Rare	0	0	0	0	0	0	0	0	8	0	0	0	0	0	0	0	0	0	0	0	0	0	0	0	0	0	0	0	0	0	0	0	0	0	0	0	0	0	0	0	0
e1c2739a99d3453df9b67a5acc9664c1	Bacteroidetes	Bacteroidia	Bacteroidales	Prevotellaceae	Prevotellaceae UCG-001	uncultured bacterium	Bacteroidetes Bacteroidia Bacteroidales Prevotellaceae Prevotellaceae UCG-001	Rare	0	0	0	0	0	0	0	0	0	0	0	0	0	0	7	0	0	0	0	0	0	0	0	0	0	0	0	0	0	0	0	0	0	0	0	0	0	0	0	0	0
fef416cd8015d547176c942bfd0d7611	Bacteroidetes	Bacteroidia	Bacteroidales	Prevotellaceae	Prevotellaceae UCG-001	uncultured bacterium	Bacteroidetes Bacteroidia Bacteroidales Prevotellaceae Prevotellaceae UCG-001	Rare	0	0	0	0	0	6	0	0	0	0	0	0	0	0	6	0	0	0	0	0	0	0	0	0	0	0	0	0	0	0	0	0	0	0	0	0	0	0	0	0	0
446c4895b85e587300e004b92af31527	Bacteroidetes	Bacteroidia	Bacteroidales	Prevotellaceae	Prevotellaceae UCG-001	uncultured bacterium	Bacteroidetes Bacteroidia Bacteroidales Prevotellaceae Prevotellaceae UCG-001	Rare	0	0	0	0	0	0	0	0	0	0	0	0	0	0	4	0	0	0	0	0	0	0	0	0	0	0	0	0	0	0	0	0	0	0	0	0	0	0	0	0	0
9ecd58a3ff075b5d1babb4482eed78bf	Bacteroidetes	Bacteroidia	Bacteroidales	Bacteroidaceae	Bacteroides	NA	Bacteroidetes Bacteroidia Bacteroidales Bacteroidaceae Bacteroides	Rare	0	0	0	0	0	0	1	0	0	0	0	0	0	0	0	0	0	0	0	0	0	0	0	0	0	0	0	0	0	0	0	0	0	0	0	0	0	0	0	0	0
8f24aeaef2f0342986cef1394c660783	Firmicutes	Clostridia	Clostridiales	Ruminococcaceae	Ruminococcaceae UCG-014	unidentified rumen bacterium JW32	Firmicutes Clostridia Clostridiales Ruminococcaceae Ruminococcaceae UCG-014	Rare	0	0	0	0	0	0	0	0	0	0	0	0	0	0	0	0	0	0	0	0	0	0	0	0	0	0	0	0	0	0	0	0	0	0	0	0	0	0	0	0	0
ce9d183d6a566842fddb05522b1acc9a	Firmicutes	Clostridia	Clostridiales	Ruminococcaceae	Ruminococcaceae UCG-014	unidentified rumen bacterium JW32	Firmicutes Clostridia Clostridiales Ruminococcaceae Ruminococcaceae UCG-014	Rare	0	0	0	0	0	0	0	0	0	0	0	0	0	0	0	0	0	0	0	0	0	1	0	0	0	0	0	0	0	0	0	0	0	0	0	0	0	0	0	0	0
6523e11b99e08e04197a417db83447c6	Bacteroidetes	Bacteroidia	Bacteroidales	Bacteroidaceae	Bacteroides	NA	Bacteroidetes Bacteroidia Bacteroidales Bacteroidaceae Bacteroides	Rare	0	0	0	0	0	0	0	0	0	0	0	0	0	0	0	0	0	0	0	0	0	0	0	0	0	0	0	0	0	0	0	0	0	0	0	0	0	0	0	0	0
ed60811b74daba2b2a2b578f4e403b9f	Firmicutes	Clostridia	Clostridiales	Clostridiales vadinBB60 group	uncultured bacterium	uncultured bacterium	Firmicutes Clostridia Clostridiales Clostridiales vadinBB60 group uncultured bacterium	Rare	0	0	0	0	0	0	1	0	0	0	0	0	0	0	0	0	0	0	0	0	0	0	0	0	0	0	0	0	0	0	0	0	0	0	0	0	0	0	0	0	0
a87a1d8d2257a389f07b6b655cb1e182	Firmicutes	Clostridia	Clostridiales	Clostridiales vadinBB60 group	uncultured bacterium	uncultured bacterium	Firmicutes Clostridia Clostridiales Clostridiales vadinBB60 group uncultured bacterium	Rare	0	0	0	0	0	0	0	0	0	0	0	0	0	0	0	0	0	0	0	0	0	1	0	0	0	0	0	0	0	0	0	0	0	0	0	0	0	0	0	0	0
978d1da2f0c5760db2e1583399a8918a	Bacteroidetes	Bacteroidia	Bacteroidales	Rikenellaceae	NA	NA	Bacteroidetes Bacteroidia Bacteroidales Rikenellaceae NA	Rare	0	0	0	0	0	0	0	0	0	0	0	0	0	0	0	0	0	0	0	0	0	0	0	0	0	0	0	0	0	0	0	0	0	0	0	0	0	0	0	0	0
af9676bb67f8c74c309312c0f20cbd3e	Bacteroidetes	Bacteroidia	Bacteroidales	Bacteroidaceae	Bacteroides	NA	Bacteroidetes Bacteroidia Bacteroidales Bacteroidaceae Bacteroides	Rare	0	0	0	0	0	0	0	0	0	0	0	0	0	0	0	0	0	0	0	0	0	0	0	0	0	0	0	0	0	0	0	0	0	0	0	0	0	0	0	0	0
e82ac71489da68a6f896c1deb5305f36	Firmicutes	Clostridia	Clostridiales	Clostridiales vadinBB60 group	uncultured bacterium	uncultured bacterium	Firmicutes Clostridia Clostridiales Clostridiales vadinBB60 group uncultured bacterium	Rare	0	0	0	0	0	0	0	0	0	0	0	0	0	0	0	0	0	0	0	0	0	0	0	0	0	2	0	0	0	0	0	0	0	0	0	0	0	0	0	0	0
757ed00525733d9f29758381526e3b89	Firmicutes	Clostridia	Clostridiales	Lachnospiraceae	Lachnospiraceae UCG-004	uncultured bacterium	Firmicutes Clostridia Clostridiales Lachnospiraceae Lachnospiraceae UCG-004	Rare	0	0	0	0	0	0	0	0	0	0	0	0	0	0	0	0	0	0	0	0	0	0	0	0	0	0	0	0	0	0	0	0	0	0	0	0	0	0	0	0	0
2df9cff746fe885bc5a13879a78f70ea	Firmicutes	Clostridia	Clostridiales	Lachnospiraceae	Lachnospiraceae UCG-004	uncultured bacterium	Firmicutes Clostridia Clostridiales Lachnospiraceae Lachnospiraceae UCG-004	Rare	0	0	0	0	0	0	0	0	0	0	0	0	0	0	0	0	0	0	0	0	0	0	0	0	0	0	0	0	0	0	0	0	0	0	0	0	0	0	0	0	0
41add8424fc17083f76338999022da60	Firmicutes	Clostridia	Clostridiales	Ruminococcaceae	uncultured	NA	Firmicutes Clostridia Clostridiales Ruminococcaceae uncultured	Rare	0	0	0	0	0	0	0	0	0	0	0	0	0	0	0	0	0	0	0	0	0	0	0	0	0	0	0	0	0	0	0	0	0	0	0	0	0	0	0	0	0
a0ba2030503de55e276555dac41253ac	Firmicutes	Clostridia	Clostridiales	Ruminococcaceae	Ruminococcaceae NK4A214 group	Lachnospiraceae bacterium 19gly4	Firmicutes Clostridia Clostridiales Ruminococcaceae Ruminococcaceae NK4A214 group	Rare	0	0	0	0	0	0	0	0	0	0	0	0	0	0	0	0	0	0	0	0	0	0	0	0	0	0	0	0	0	0	0	0	0	0	0	0	0	0	0	0	0
1306b0879bbb331b3aba26e75a2c8d7f	Firmicutes	Clostridia	Clostridiales	Lachnospiraceae	Lachnospiraceae UCG-004	uncultured bacterium	Firmicutes Clostridia Clostridiales Lachnospiraceae Lachnospiraceae UCG-004	Rare	0	0	0	0	0	0	0	0	0	0	0	0	0	0	0	0	0	0	0	0	0	0	0	0	0	0	0	0	0	0	0	0	0	0	0	0	0	0	0	0	0
7f978a55a8254f4bb86ce560aec0543a	Firmicutes	Clostridia	Clostridiales	Lachnospiraceae	Lachnospiraceae UCG-004	uncultured bacterium	Firmicutes Clostridia Clostridiales Lachnospiraceae Lachnospiraceae UCG-004	Rare	0	0	0	0	0	0	0	0	0	0	0	0	0	0	0	0	0	0	0	0	0	0	0	0	0	0	0	0	0	0	0	0	0	0	0	0	0	0	0	0	0
2970341b7a429fe46eb3bf245bb70ad3	Firmicutes	Clostridia	Clostridiales	Peptococcaceae	uncultured	uncultured bacterium	Firmicutes Clostridia Clostridiales Peptococcaceae uncultured	Rare	0	0	0	0	0	0	0	0	0	0	0	0	0	0	0	0	0	0	0	0	0	0	0	0	0	0	0	0	0	0	0	0	0	0	0	0	0	0	0	0	0
f46bcb24230f60cddf5d298146d4e5e0	Bacteroidetes	Bacteroidia	Bacteroidales	Bacteroidaceae	Bacteroides	NA	Bacteroidetes Bacteroidia Bacteroidales Bacteroidaceae Bacteroides	Rare	0	0	0	0	0	0	0	0	0	0	0	0	0	0	0	0	0	0	0	0	0	0	0	0	0	0	0	0	0	0	0	0	0	0	0	0	0	0	0	0	0
7feb418b5f12509c349b35cf96f1fda0	Firmicutes	Clostridia	Clostridiales	Ruminococcaceae	uncultured	NA	Firmicutes Clostridia Clostridiales Ruminococcaceae uncultured	Rare	0	0	0	0	0	0	0	0	0	0	0	0	0	0	0	0	0	0	0	0	0	0	0	0	0	0	0	0	0	0	0	0	0	0	0	0	0	0	0	0	0
80eccea4a02b3474881924f5ba0a2beb	Firmicutes	Clostridia	Clostridiales	Ruminococcaceae	uncultured	uncultured bacterium	Firmicutes Clostridia Clostridiales Ruminococcaceae uncultured	Rare	0	0	0	0	0	0	0	0	0	0	0	0	0	0	0	0	0	0	0	0	0	0	0	0	0	0	0	0	0	0	0	0	0	0	0	0	1	0	0	0	0
7a6666663d9200e2a518d6fa1167e693	Bacteroidetes	Bacteroidia	Bacteroidales	Bacteroidaceae	Bacteroides	NA	Bacteroidetes Bacteroidia Bacteroidales Bacteroidaceae Bacteroides	Rare	0	0	0	0	0	0	0	1	0	0	0	0	0	0	0	0	0	0	0	0	0	0	0	0	0	0	0	0	0	0	0	0	0	0	0	0	0	0	0	0	0
282466dc7c9c2bfa988ac2dae18395e8	Bacteroidetes	Bacteroidia	Bacteroidales	Bacteroidaceae	Bacteroides	NA	Bacteroidetes Bacteroidia Bacteroidales Bacteroidaceae Bacteroides	Rare	0	0	0	0	0	0	0	0	0	0	0	0	0	0	0	0	0	0	0	0	0	0	0	0	0	0	0	0	0	0	0	0	0	0	0	0	0	0	0	0	0
89fec8e5356d4d2b5355f318808489e5	Firmicutes	Clostridia	Clostridiales	Clostridiales vadinBB60 group	NA	NA	Firmicutes Clostridia Clostridiales Clostridiales vadinBB60 group NA	Rare	0	0	0	0	0	0	0	0	0	0	0	0	0	0	0	0	0	0	0	0	0	0	0	1	0	0	0	0	0	0	0	0	0	0	0	0	0	0	0	0	0
c31cb5ec833217ff7f360a3047cd9f47	Bacteroidetes	Bacteroidia	Bacteroidales	Rikenellaceae	Rikenellaceae RC9 gut group	uncultured bacterium	Bacteroidetes Bacteroidia Bacteroidales Rikenellaceae Rikenellaceae RC9 gut group	Rare	0	0	0	0	0	2	0	0	0	0	0	0	0	0	0	0	0	0	0	0	0	0	0	0	0	0	0	0	0	0	0	0	0	0	0	0	0	0	0	0	0
0836818c9f0764c30b917df673420cec	Patescibacteria	Saccharimonadia	Saccharimonadales	Saccharimonadaceae	Candidatus Saccharimonas	NA	Patescibacteria Saccharimonadia Saccharimonadales Saccharimonadaceae Candidatus Saccharimonas	Rare	0	0	0	0	0	0	0	0	0	0	0	0	0	0	0	0	0	0	0	0	0	0	0	0	0	5	0	0	0	0	0	0	0	0	0	0	0	0	0	0	0
b449e0bdeddae07ae1d52c7f2070176d	Patescibacteria	Saccharimonadia	Saccharimonadales	Saccharimonadaceae	Candidatus Saccharimonas	uncultured rumen bacterium	Patescibacteria Saccharimonadia Saccharimonadales Saccharimonadaceae Candidatus Saccharimonas	Rare	0	0	0	0	0	12	0	0	0	0	0	0	0	0	14	0	0	0	0	0	0	0	0	0	0	4	0	0	0	0	0	0	0	0	0	0	0	0	0	0	0
df05efed0db232a82c2436607c769178	Patescibacteria	Saccharimonadia	Saccharimonadales	Saccharimonadaceae	Candidatus Saccharimonas	uncultured bacterium	Patescibacteria Saccharimonadia Saccharimonadales Saccharimonadaceae Candidatus Saccharimonas	Rare	0	0	0	0	0	0	0	0	0	0	0	0	0	0	16	0	0	0	0	0	0	0	0	0	0	0	0	0	0	0	0	0	3	23	0	3	8	0	0	0	0
79f8f2322d343fe682ad6cf75d753c1d	Patescibacteria	Saccharimonadia	Saccharimonadales	Saccharimonadaceae	Candidatus Saccharimonas	uncultured bacterium	Patescibacteria Saccharimonadia Saccharimonadales Saccharimonadaceae Candidatus Saccharimonas	Rare	0	0	0	0	0	0	0	0	2	0	0	0	0	0	0	0	0	0	0	0	0	0	0	0	0	0	0	0	0	0	0	0	0	0	0	0	0	0	0	0	0
26b9abb021e89eab7644862adde7652e	Patescibacteria	Saccharimonadia	Saccharimonadales	Saccharimonadaceae	Candidatus Saccharimonas	NA	Patescibacteria Saccharimonadia Saccharimonadales Saccharimonadaceae Candidatus Saccharimonas	Rare	0	0	0	0	0	24	0	0	0	0	0	0	0	0	1	0	0	0	0	0	37	0	0	0	0	11	0	0	0	0	0	0	0	0	0	0	0	0	0	0	0
de08200a441bc906e06e8a1c95b49564	Patescibacteria	Saccharimonadia	Saccharimonadales	Saccharimonadaceae	Candidatus Saccharimonas	NA	Patescibacteria Saccharimonadia Saccharimonadales Saccharimonadaceae Candidatus Saccharimonas	Rare	0	0	0	0	0	1	0	0	0	0	0	0	0	0	0	0	0	0	0	0	1	0	0	0	0	21	0	0	0	0	0	0	0	0	0	0	0	0	0	0	0
d1c1a4d0833ce28cba59d3db9bb261d1	Patescibacteria	Saccharimonadia	Saccharimonadales	Saccharimonadaceae	Candidatus Saccharimonas	uncultured bacterium	Patescibacteria Saccharimonadia Saccharimonadales Saccharimonadaceae Candidatus Saccharimonas	Rare	0	0	0	0	0	0	0	0	0	0	0	0	0	0	0	0	0	0	0	0	0	0	0	0	0	2	0	0	0	0	0	0	0	0	0	0	0	0	0	0	0
934fbc8e5f06a5aba23f26cf8efb6fa1	Patescibacteria	Saccharimonadia	Saccharimonadales	Saccharimonadaceae	Candidatus Saccharimonas	uncultured bacterium	Patescibacteria Saccharimonadia Saccharimonadales Saccharimonadaceae Candidatus Saccharimonas	Rare	0	0	0	0	0	7	0	0	0	0	0	0	0	3	0	0	0	0	0	0	0	0	0	0	0	0	0	0	0	0	0	0	0	0	0	0	0	0	0	0	0
b8914ffc76f56bcb135c46806e7f70f9	Patescibacteria	Saccharimonadia	Saccharimonadales	Saccharimonadaceae	Candidatus Saccharimonas	uncultured Candidatus Saccharibacteria bacterium	Patescibacteria Saccharimonadia Saccharimonadales Saccharimonadaceae Candidatus Saccharimonas	Rare	0	0	0	0	0	0	0	0	0	0	0	0	0	0	0	0	0	0	0	0	1	0	0	0	0	0	0	0	0	0	0	0	0	0	0	0	0	0	0	0	0
8839c9e344d92c041d4643b8480d5397	Patescibacteria	Saccharimonadia	Saccharimonadales	Saccharimonadaceae	Candidatus Saccharimonas	NA	Patescibacteria Saccharimonadia Saccharimonadales Saccharimonadaceae Candidatus Saccharimonas	Rare	0	0	0	0	0	1	0	0	0	0	0	0	0	0	0	0	0	0	0	0	0	0	0	0	0	0	0	0	0	0	0	0	0	0	0	0	0	0	0	0	0
5d8dd02d7bbeb587da38a7b1b9c89f63	Patescibacteria	Saccharimonadia	Saccharimonadales	Saccharimonadaceae	Candidatus Saccharimonas	uncultured bacterium	Patescibacteria Saccharimonadia Saccharimonadales Saccharimonadaceae Candidatus Saccharimonas	Rare	0	0	0	0	0	0	3	0	1	0	0	0	0	0	0	0	0	0	0	0	1	2	0	12	11	6	0	0	0	0	0	3	2	0	0	0	0	17	16	0	0
d1623f025a35cb33f561aef0388b68fa	Patescibacteria	Saccharimonadia	Saccharimonadales	Saccharimonadaceae	uncultured bacterium	uncultured bacterium	Patescibacteria Saccharimonadia Saccharimonadales Saccharimonadaceae uncultured bacterium	Rare	0	0	0	0	0	0	0	0	0	0	1	0	0	0	0	0	0	0	0	0	0	0	0	0	0	0	0	0	0	0	0	0	0	0	0	0	0	0	0	0	0
ad23469eff1539efe521a2c66c00040f	Patescibacteria	Saccharimonadia	Saccharimonadales	Candidatus Saccharibacteria bacterium UB2523	Candidatus Saccharibacteria bacterium UB2523	Candidatus Saccharibacteria bacterium UB2523	Patescibacteria Saccharimonadia Saccharimonadales Candidatus Saccharibacteria bacterium UB2523 Candidatus Saccharibacteria bacterium UB2523	Rare	0	0	0	0	0	0	0	0	0	0	0	0	0	0	1	0	0	0	0	0	0	0	0	0	0	0	0	0	0	0	0	0	0	0	0	0	0	0	0	0	0
be4ad00819b62920bd1443ed4da9ff6f	Patescibacteria	Saccharimonadia	Saccharimonadales	Candidatus Saccharibacteria bacterium UB2523	Candidatus Saccharibacteria bacterium UB2523	Candidatus Saccharibacteria bacterium UB2523	Patescibacteria Saccharimonadia Saccharimonadales Candidatus Saccharibacteria bacterium UB2523 Candidatus Saccharibacteria bacterium UB2523	Rare	0	0	0	0	0	0	0	0	0	0	0	0	0	0	1	0	0	0	0	0	0	0	0	0	0	0	0	0	0	0	0	0	0	0	0	0	0	0	0	0	0
daec192c1b71824866833178e341ff14	Patescibacteria	Saccharimonadia	Saccharimonadales	Candidatus Saccharibacteria bacterium UB2523	Candidatus Saccharibacteria bacterium UB2523	Candidatus Saccharibacteria bacterium UB2523	Patescibacteria Saccharimonadia Saccharimonadales Candidatus Saccharibacteria bacterium UB2523 Candidatus Saccharibacteria bacterium UB2523	Rare	0	0	0	0	0	0	0	0	0	0	0	0	0	0	0	0	0	0	0	0	1	0	0	0	0	0	0	0	0	0	0	0	0	0	0	0	0	0	0	0	0
0f1389bfdf525c3fe486b77a15bdec15	Patescibacteria	Saccharimonadia	Saccharimonadales	Candidatus Saccharibacteria bacterium UB2523	Candidatus Saccharibacteria bacterium UB2523	Candidatus Saccharibacteria bacterium UB2523	Patescibacteria Saccharimonadia Saccharimonadales Candidatus Saccharibacteria bacterium UB2523 Candidatus Saccharibacteria bacterium UB2523	Rare	0	0	0	0	0	0	0	0	0	0	0	0	0	0	2	0	0	0	0	0	0	0	0	0	0	0	0	0	0	0	0	0	0	0	0	0	0	0	0	0	0
ccdcc4b9ba1ea28f715de89ac955f36e	Patescibacteria	Saccharimonadia	Saccharimonadales	Candidatus Saccharibacteria bacterium UB2523	Candidatus Saccharibacteria bacterium UB2523	Candidatus Saccharibacteria bacterium UB2523	Patescibacteria Saccharimonadia Saccharimonadales Candidatus Saccharibacteria bacterium UB2523 Candidatus Saccharibacteria bacterium UB2523	Rare	0	0	0	0	0	0	0	0	0	0	0	0	0	0	0	0	0	0	0	0	0	0	0	0	0	0	0	0	0	0	0	0	0	0	0	0	0	0	3	0	0
97f1cc2de3e8855f43d82262ef98405c	Patescibacteria	Saccharimonadia	Saccharimonadales	Candidatus Saccharibacteria bacterium UB2523	Candidatus Saccharibacteria bacterium UB2523	Candidatus Saccharibacteria bacterium UB2523	Patescibacteria Saccharimonadia Saccharimonadales Candidatus Saccharibacteria bacterium UB2523 Candidatus Saccharibacteria bacterium UB2523	Rare	0	0	0	0	0	0	0	0	0	0	0	0	0	0	48	0	0	0	0	0	0	0	0	0	0	0	0	0	0	0	0	0	0	0	0	0	0	0	0	0	0
[truncated: 6,797 more rows]
[truncated: 62 more columns]

## Sheet: TableS2.missing_bugs
Table S2. List indicating bacterial species and genera found to be missing from the cecal microbiota of EPS and IPS broilers. Bacteria present in IPS and absent in EPS are indicated in red. Bacteria present in EPS and absent in IPS are indicated in green. detected. The "number of birds" column indicate in how many birds the taxa was detected, and taxa found to be present in more than 20 birds are…
[truncated: 68 more rows]

[truncated: 5 more sheets: TableS3.Stratefied_pathways, TableS4.Bacterial_isolates, TableS5.WGS_summary_results, TableS6.Bacteriocins, TableS7.Virulence_factors]
